# Supplementary material for: Crystal structure of mandipropamid
Source: Acta Crystallogr E Crystallogr Commun. 2015 Sep 12;71(Pt 10):o727–8. doi: 10.1107/S2056989015016643 (PMC4647438; doi:10.1107/S2056989015016643)
Supplement: Supplementary file 1 [file e-71-0o727-sup1.cif]

##############################################################################
#                                                                            #
# This CIF contains the data in a paper accepted for publication in          #
# Acta Crystallographica Section E. It conforms to the requirements of       #
# Notes for Authors for Acta Crystallographica Section E, and has been       #
# peer reviewed under the auspices of the IUCr Commission on Journals.       #
#                                                                            #
# Full details of the Crystallographic Information File format               #
# are given in the paper "The Crystallographic Information File (CIF):       #
# a New Standard Archive File for Crystallography" by S. R. Hall, F. H.      #
# Allen and I. D. Brown [Acta Cryst. (1991), A47, 655-685].                  #
#                                                                            #
# The current version of the core CIF dictionary is obtainable from          #
# ftp://ftp.iucr.org/pub/cif_core.dic.                                       #
#                                                                            #
# Software is freely available for graphical display of the structure(s)     #
# in this CIF. For information consult the CIF software page                 #
# http://www.iucr.org/resources/cif/software.                                #
#                                                                            #
# This file may be used for bona fide research purposes within the           #
# scientific community so long as proper attribution is given to the journal # 
# article from which it was obtained.                                        #
#                                                                            #
##############################################################################
data_global
_audit_creation_method     'form.cif (version 2.0)'
_journal_data_validation_number     ?
_journal_date_recd_electronic     2015-08-31
_journal_date_accepted     2015-09-07
_journal_name_full     'Acta Crystallographica, Section E'
_journal_year     2015
_journal_volume     71
_journal_issue     10
_journal_page_first     o727
_journal_page_last     o728
_journal_paper_category     HO
_journal_paper_doi     10.1107/S2056989015016643
_journal_coeditor_code     TK5382
loop_
    _publ_contact_author_name
    _publ_contact_author_address
    _publ_contact_author_email
    'Kim, Jineun'
;
Department of Chemistry and Research Institute of Natural Sciences,
Gyeongsang National University, Jinju 52828, Republic of Korea
;
 jekim@gnu.ac.kr
    'Kim, Tae Ho'
;
Department of Chemistry and Research Institute of Natural Sciences,
Gyeongsang National University, Jinju 52828, Republic of Korea
;
 thkim@gnu.ac.kr
_publ_contact_author_fax     '+82-55-772-2789'
_publ_contact_author_phone     '+82-55-772-2789'
_publ_section_title
;
Crystal structure of mandipropamid
;
loop_
    _publ_author_name
    _publ_author_footnote
    _publ_author_address
    'Park, Hyunjin' .
;
Department of Chemistry and Research Institute of Natural Sciences,
Gyeongsang National University, Jinju 52828, Republic of Korea
;
    'Kim, Jineun' .
;
Department of Chemistry and Research Institute of Natural Sciences,
Gyeongsang National University, Jinju 52828, Republic of Korea
;
    'Kang, Gihaeng' .
;
Department of Chemistry and Research Institute of Natural Sciences,
Gyeongsang National University, Jinju 52828, Republic of Korea
;
    'Kim, Tae Ho' .
;
Department of Chemistry and Research Institute of Natural Sciences,
Gyeongsang National University, Jinju 52828, Republic of Korea
;
data_I
_audit_creation_method     SHELXL-2013
_database_code_depnum_ccdc_archive     'CCDC 1422569'
_chemical_name_systematic
;\
(<i>RS</i>)-2-(4-Chlorophenyl)-<i>N</i>-{2-[3-methoxy-4-(prop-2-yn-1-\
yloxy)phenyl]ethyl}-2-(prop-2-ynyloxy)acetamide
;
_chemical_name_common     mandipropamid
_chemical_formula_moiety     'C23 H22 Cl N O4'
_chemical_formula_sum     'C23 H22 Cl N O4'
_chemical_formula_iupac     'C23 H22 Cl N O4'
_chemical_formula_weight     411.86
_chemical_melting_point     ?
_shelx_space_group_comment
;
The symmetry employed for this shelxl refinement is uniquely defined
by the following loop, which should always be used as a source of
symmetry information in preference to the above space-group names.
They are only intended as comments.
;
_space_group_crystal_system     monoclinic
_space_group_name_H-M_alt     'P 21/c'
_space_group_name_Hall     '-P 2ybc'
loop_
    _space_group_symop_operation_xyz
    'x, y, z'
    '-x, y+1/2, -z+1/2'
    '-x, -y, -z'
    'x, -y-1/2, z-1/2'
_cell_length_a     26.3733(17)
_cell_length_b     9.4740(6)
_cell_length_c     8.4882(5)
_cell_angle_alpha     90
_cell_angle_beta     91.013(3)
_cell_angle_gamma     90
_cell_volume     2120.5(2)
_cell_formula_units_Z     4
_cell_measurement_reflns_used     9957
_cell_measurement_theta_min     2.32
_cell_measurement_theta_max     26.32
_cell_measurement_temperature     173(2)
_exptl_crystal_description     plate
_exptl_crystal_colour     colourless
_exptl_crystal_size_max     0.220
_exptl_crystal_size_mid     0.150
_exptl_crystal_size_min     0.100
_exptl_crystal_density_diffrn     1.290
_exptl_crystal_density_meas     ?
_exptl_crystal_density_method     ?
_exptl_crystal_F_000     864
_exptl_absorpt_coefficient_mu     0.209
_exptl_absorpt_correction_type     multi-scan
_exptl_absorpt_process_details
;
(SADABS; Bruker, 2013)
;
_shelx_estimated_absorpt_T_min     0.956
_shelx_estimated_absorpt_T_max     0.979
_exptl_absorpt_correction_T_min     0.7219
_exptl_absorpt_correction_T_max     0.7456
_exptl_special_details     ?
_diffrn_ambient_temperature     173(2)
_diffrn_radiation_type     MoK\a
_diffrn_radiation_wavelength     0.71073
_diffrn_measurement_device_type     'Bruker APEXII CCD'
_diffrn_measurement_method     '\f and \w scans'
_diffrn_detector_area_resol_mean     ?
_diffrn_reflns_number     36727
_diffrn_reflns_av_R_equivalents     0.0386
_diffrn_reflns_theta_min     2.284
_diffrn_reflns_theta_max     27.566
_diffrn_reflns_theta_full     25.242
_diffrn_measured_fraction_theta_max     0.995
_diffrn_measured_fraction_theta_full     0.999
_diffrn_reflns_limit_h_min     -33
_diffrn_reflns_limit_h_max     34
_diffrn_reflns_limit_k_min     -12
_diffrn_reflns_limit_k_max     12
_diffrn_reflns_limit_l_min     -11
_diffrn_reflns_limit_l_max     10
_refine_special_details     ?
_reflns_number_total     4885
_reflns_number_gt     3686
_reflns_threshold_expression     'I > 2\s(I)'
_refine_ls_structure_factor_coef     Fsqd
_refine_ls_matrix_type     full
_refine_ls_R_factor_all     0.0721
_refine_ls_R_factor_gt     0.0519
_refine_ls_wR_factor_gt     0.1214
_refine_ls_wR_factor_ref     0.1307
_refine_ls_goodness_of_fit_ref     1.041
_refine_ls_restrained_S_all     1.041
_refine_ls_number_reflns     4885
_refine_ls_number_parameters     263
_refine_ls_number_restraints     0
_refine_ls_hydrogen_treatment     constr
_refine_ls_weighting_scheme     calc
_refine_ls_weighting_details
              'w=1/[\s^2^(Fo^2^)+(0.0444P)^2^+1.6770P] where P=(Fo^2^+2Fc^2^)/3'
_atom_sites_solution_hydrogens     geom
_atom_sites_solution_primary     ?
_atom_sites_solution_secondary     ?
_refine_ls_shift/su_max     0.001
_refine_ls_shift/su_mean     0.000
_refine_diff_density_max     0.824
_refine_diff_density_min     -0.287
_refine_ls_extinction_method     none
_refine_ls_extinction_coef     .
loop_
    _atom_type_symbol
    _atom_type_description
    _atom_type_scat_dispersion_real
    _atom_type_scat_dispersion_imag
    _atom_type_scat_source
    'C' 'C' 0.0033 0.0016
                         'International Tables Vol C Tables 4.2.6.8 and 6.1.1.4'
    'H' 'H' 0.0000 0.0000
                         'International Tables Vol C Tables 4.2.6.8 and 6.1.1.4'
    'N' 'N' 0.0061 0.0033
                         'International Tables Vol C Tables 4.2.6.8 and 6.1.1.4'
    'O' 'O' 0.0106 0.0060
                         'International Tables Vol C Tables 4.2.6.8 and 6.1.1.4'
    'Cl' 'Cl' 0.1484 0.1585
                         'International Tables Vol C Tables 4.2.6.8 and 6.1.1.4'
_computing_data_collection
;
APEX2 (Bruker, 2013)
;
_computing_cell_refinement
;
SAINT (Bruker, 2013)
;
_computing_data_reduction
;
SAINT (Bruker, 2013)
;
_computing_structure_solution
;
SHELXS97 (Sheldrick, 2008)
;
_computing_structure_refinement
;
SHELXL2013 (Sheldrick, 2015)
;
_computing_molecular_graphics
;
DIAMOND (Brandenburg, 2010)
;
_computing_publication_material
;
SHELXTL (Sheldrick, 2008)
;
loop_
    _atom_site_type_symbol
    _atom_site_label
    _atom_site_fract_x
    _atom_site_fract_y
    _atom_site_fract_z
    _atom_site_U_iso_or_equiv
    _atom_site_adp_type
    _atom_site_calc_flag
    _atom_site_occupancy
    _atom_site_disorder_assembly
    _atom_site_disorder_group
    Cl Cl1 0.45595(2) 0.22978(7) 0.12537(9) 0.0543(2) Uani d 1 . .
    O O1 0.67498(6) 0.42193(16) -0.19373(17) 0.0376(4) Uani d 1 . .
    O O2 0.70934(5) 0.38856(15) 0.20630(16) 0.0332(3) Uani d 1 . .
    O O3 0.86165(6) -0.36494(16) 0.1328(2) 0.0442(4) Uani d 1 . .
    O O4 0.93566(5) -0.26941(15) 0.30322(18) 0.0383(4) Uani d 1 . .
    N N1 0.72949(6) 0.25526(19) -0.0044(2) 0.0341(4) Uani d 1 . .
    H H1N 0.7239 0.2407 -0.1056 0.041 Uiso calc 1 . .
    C C1 0.51676(8) 0.2878(2) 0.0816(3) 0.0355(5) Uani d 1 . .
    C C2 0.53176(8) 0.4194(2) 0.1302(3) 0.0375(5) Uani d 1 . .
    H H2 0.5094 0.4775 0.1883 0.045 Uiso calc 1 . .
    C C3 0.57995(8) 0.4671(2) 0.0936(2) 0.0341(5) Uani d 1 . .
    H H3 0.5908 0.5576 0.1286 0.041 Uiso calc 1 . .
    C C4 0.61212(7) 0.3842(2) 0.0069(2) 0.0298(4) Uani d 1 . .
    C C5 0.59606(8) 0.2516(2) -0.0420(3) 0.0375(5) Uani d 1 . .
    H H5 0.6179 0.1942 -0.1025 0.045 Uiso calc 1 . .
    C C6 0.54833(9) 0.2019(2) -0.0035(3) 0.0404(5) Uani d 1 . .
    H H6 0.5376 0.1103 -0.0352 0.048 Uiso calc 1 . .
    C C7 0.66491(7) 0.4385(2) -0.0328(2) 0.0315(4) Uani d 1 . .
    H H7 0.6672 0.5409 -0.0051 0.038 Uiso calc 1 . .
    C C8 0.64981(9) 0.5251(2) -0.2903(3) 0.0417(5) Uani d 1 . .
    H H8A 0.6130 0.5220 -0.2700 0.050 Uiso calc 1 . .
    H H8B 0.6547 0.5010 -0.4025 0.050 Uiso calc 1 . .
    C C9 0.66839(9) 0.6681(3) -0.2614(3) 0.0446(6) Uani d 1 . .
    C C10 0.68291(11) 0.7840(3) -0.2365(3) 0.0575(7) Uani d 1 . .
    H H10 0.6946 0.8773 -0.2164 0.069 Uiso calc 1 . .
    C C11 0.70398(7) 0.3566(2) 0.0662(2) 0.0291(4) Uani d 1 . .
    C C12 0.76667(8) 0.1662(3) 0.0785(3) 0.0380(5) Uani d 1 . .
    H H12A 0.7492 0.0829 0.1222 0.046 Uiso calc 1 . .
    H H12B 0.7817 0.2200 0.1678 0.046 Uiso calc 1 . .
    C C13 0.80847(8) 0.1170(3) -0.0268(3) 0.0387(5) Uani d 1 . .
    H H13A 0.7936 0.0687 -0.1202 0.046 Uiso calc 1 . .
    H H13B 0.8280 0.1994 -0.0639 0.046 Uiso calc 1 . .
    C C14 0.84327(8) 0.0174(2) 0.0610(2) 0.0346(5) Uani d 1 . .
    C C15 0.83530(8) -0.1280(2) 0.0534(3) 0.0355(5) Uani d 1 . .
    H H15 0.8081 -0.1637 -0.0096 0.043 Uiso calc 1 . .
    C C16 0.86616(8) -0.2208(2) 0.1356(3) 0.0343(5) Uani d 1 . .
    C C17 0.90637(7) -0.1685(2) 0.2301(2) 0.0329(5) Uani d 1 . .
    C C18 0.91396(8) -0.0250(2) 0.2401(3) 0.0376(5) Uani d 1 . .
    H H18 0.9407 0.0113 0.3046 0.045 Uiso calc 1 . .
    C C19 0.88242(8) 0.0672(2) 0.1556(3) 0.0389(5) Uani d 1 . .
    H H19 0.8880 0.1661 0.1633 0.047 Uiso calc 1 . .
    C C20 0.81997(9) -0.4224(3) 0.0456(3) 0.0503(6) Uani d 1 . .
    H H20A 0.7882 -0.3864 0.0881 0.075 Uiso calc 1 . .
    H H20B 0.8206 -0.5256 0.0538 0.075 Uiso calc 1 . .
    H H20C 0.8225 -0.3948 -0.0653 0.075 Uiso calc 1 . .
    C C21 0.97493(9) -0.2226(3) 0.4095(3) 0.0428(5) Uani d 1 . .
    H H21A 0.9884 -0.3049 0.4687 0.051 Uiso calc 1 . .
    H H21B 0.9603 -0.1563 0.4864 0.051 Uiso calc 1 . .
    C C22 1.01689(8) -0.1525(2) 0.3292(3) 0.0417(5) Uani d 1 . .
    C C23 1.05017(10) -0.0922(3) 0.2672(4) 0.0542(7) Uani d 1 . .
    H H23 1.0770 -0.0435 0.2173 0.065 Uiso calc 1 . .
loop_
    _atom_site_aniso_label
    _atom_site_aniso_U_11
    _atom_site_aniso_U_22
    _atom_site_aniso_U_33
    _atom_site_aniso_U_12
    _atom_site_aniso_U_13
    _atom_site_aniso_U_23
    Cl1 0.0349(3) 0.0530(4) 0.0753(5) -0.0051(3) 0.0082(3) 0.0229(3)
    O1 0.0426(9) 0.0383(8) 0.0318(8) 0.0099(7) 0.0019(6) 0.0045(6)
    O2 0.0363(8) 0.0359(8) 0.0272(8) 0.0032(6) -0.0033(6) -0.0002(6)
    O3 0.0406(9) 0.0346(8) 0.0572(10) -0.0052(7) -0.0040(8) -0.0044(7)
    O4 0.0323(8) 0.0362(8) 0.0462(9) 0.0008(6) -0.0047(7) 0.0013(7)
    N1 0.0321(9) 0.0464(10) 0.0238(9) 0.0094(8) -0.0022(7) 0.0002(8)
    C1 0.0289(10) 0.0399(12) 0.0376(12) -0.0010(9) -0.0011(9) 0.0130(10)
    C2 0.0335(11) 0.0385(12) 0.0406(12) 0.0072(9) 0.0060(9) 0.0049(10)
    C3 0.0329(11) 0.0322(11) 0.0370(12) 0.0015(9) -0.0007(9) 0.0025(9)
    C4 0.0278(10) 0.0342(10) 0.0272(10) 0.0023(8) -0.0040(8) 0.0065(8)
    C5 0.0370(12) 0.0410(12) 0.0347(12) 0.0057(9) 0.0025(9) -0.0018(9)
    C6 0.0408(12) 0.0361(12) 0.0440(13) -0.0038(10) -0.0043(10) 0.0021(10)
    C7 0.0285(10) 0.0390(11) 0.0270(10) 0.0053(8) -0.0022(8) -0.0002(9)
    C8 0.0417(12) 0.0439(13) 0.0394(13) 0.0066(10) -0.0042(10) 0.0133(10)
    C9 0.0429(13) 0.0469(14) 0.0439(14) 0.0045(11) -0.0002(10) 0.0175(11)
    C10 0.0650(18) 0.0500(16) 0.0574(17) -0.0014(13) -0.0046(14) 0.0125(13)
    C11 0.0238(9) 0.0344(11) 0.0290(11) -0.0015(8) 0.0015(8) 0.0046(8)
    C12 0.0341(11) 0.0478(13) 0.0321(12) 0.0116(10) 0.0027(9) 0.0022(10)
    C13 0.0334(11) 0.0467(13) 0.0362(12) 0.0098(10) 0.0053(9) 0.0029(10)
    C14 0.0282(10) 0.0419(12) 0.0339(11) 0.0056(9) 0.0063(8) -0.0003(9)
    C15 0.0260(10) 0.0448(12) 0.0355(12) 0.0007(9) 0.0004(9) -0.0061(10)
    C16 0.0300(10) 0.0342(11) 0.0389(12) -0.0003(9) 0.0049(9) -0.0039(9)
    C17 0.0262(10) 0.0369(11) 0.0356(11) 0.0040(8) 0.0036(8) -0.0006(9)
    C18 0.0273(10) 0.0384(11) 0.0471(13) -0.0005(9) -0.0014(9) -0.0071(10)
    C19 0.0295(11) 0.0331(11) 0.0541(14) 0.0025(9) 0.0034(10) -0.0022(10)
    C20 0.0419(13) 0.0477(14) 0.0611(16) -0.0150(11) 0.0014(12) -0.0080(12)
    C21 0.0380(12) 0.0478(13) 0.0426(13) 0.0008(10) -0.0064(10) 0.0044(11)
    C22 0.0317(11) 0.0387(12) 0.0542(14) 0.0063(10) -0.0086(10) 0.0004(11)
    C23 0.0346(13) 0.0445(14) 0.083(2) 0.0032(11) -0.0008(13) 0.0063(14)
_geom_special_details
;
All e.s.d.'s (except the e.s.d. in the dihedral angle between two l.s. planes)
are estimated using the full covariance matrix. The cell e.s.d.'s are taken
into account individually in the estimation of e.s.d.'s in distances, angles
and torsion angles; correlations between e.s.d.'s in cell parameters are only
used when they are defined by crystal symmetry. An approximate (isotropic)
treatment of cell e.s.d.'s is used for estimating e.s.d.'s involving l.s.
planes.
;
loop_
    _geom_bond_atom_site_label_1
    _geom_bond_atom_site_label_2
    _geom_bond_site_symmetry_2
    _geom_bond_distance
    _geom_bond_publ_flag
    Cl1 C1 . 1.742(2) ?
    O1 C7 . 1.405(2) ?
    O1 C8 . 1.432(2) ?
    O2 C11 . 1.232(2) ?
    O3 C16 . 1.371(3) ?
    O3 C20 . 1.423(3) ?
    O4 C17 . 1.371(2) ?
    O4 C21 . 1.432(3) ?
    N1 C11 . 1.323(3) ?
    N1 C12 . 1.464(3) ?
    N1 H1N . 0.8800 ?
    C1 C2 . 1.369(3) ?
    C1 C6 . 1.378(3) ?
    C2 C3 . 1.389(3) ?
    C2 H2 . 0.9500 ?
    C3 C4 . 1.379(3) ?
    C3 H3 . 0.9500 ?
    C4 C5 . 1.386(3) ?
    C4 C7 . 1.528(3) ?
    C5 C6 . 1.388(3) ?
    C5 H5 . 0.9500 ?
    C6 H6 . 0.9500 ?
    C7 C11 . 1.529(3) ?
    C7 H7 . 1.0000 ?
    C8 C9 . 1.460(4) ?
    C8 H8A . 0.9900 ?
    C8 H8B . 0.9900 ?
    C9 C10 . 1.181(4) ?
    C10 H10 . 0.9500 ?
    C12 C13 . 1.506(3) ?
    C12 H12A . 0.9900 ?
    C12 H12B . 0.9900 ?
    C13 C14 . 1.505(3) ?
    C13 H13A . 0.9900 ?
    C13 H13B . 0.9900 ?
    C14 C19 . 1.380(3) ?
    C14 C15 . 1.394(3) ?
    C15 C16 . 1.379(3) ?
    C15 H15 . 0.9500 ?
    C16 C17 . 1.409(3) ?
    C17 C18 . 1.376(3) ?
    C18 C19 . 1.396(3) ?
    C18 H18 . 0.9500 ?
    C19 H19 . 0.9500 ?
    C20 H20A . 0.9800 ?
    C20 H20B . 0.9800 ?
    C20 H20C . 0.9800 ?
    C21 C22 . 1.469(3) ?
    C21 H21A . 0.9900 ?
    C21 H21B . 0.9900 ?
    C22 C23 . 1.179(3) ?
    C23 H23 . 0.9500 ?
loop_
    _geom_angle_atom_site_label_1
    _geom_angle_atom_site_label_2
    _geom_angle_atom_site_label_3
    _geom_angle_site_symmetry_1
    _geom_angle_site_symmetry_3
    _geom_angle
    _geom_angle_publ_flag
    C7 O1 C8 . . 112.75(16) ?
    C16 O3 C20 . . 117.13(18) ?
    C17 O4 C21 . . 117.70(17) ?
    C11 N1 C12 . . 122.83(17) ?
    C11 N1 H1N . . 118.6 ?
    C12 N1 H1N . . 118.6 ?
    C2 C1 C6 . . 121.4(2) ?
    C2 C1 Cl1 . . 119.05(17) ?
    C6 C1 Cl1 . . 119.50(18) ?
    C1 C2 C3 . . 119.3(2) ?
    C1 C2 H2 . . 120.3 ?
    C3 C2 H2 . . 120.3 ?
    C4 C3 C2 . . 120.5(2) ?
    C4 C3 H3 . . 119.7 ?
    C2 C3 H3 . . 119.7 ?
    C3 C4 C5 . . 119.24(19) ?
    C3 C4 C7 . . 119.81(19) ?
    C5 C4 C7 . . 120.94(19) ?
    C4 C5 C6 . . 120.7(2) ?
    C4 C5 H5 . . 119.7 ?
    C6 C5 H5 . . 119.7 ?
    C1 C6 C5 . . 118.8(2) ?
    C1 C6 H6 . . 120.6 ?
    C5 C6 H6 . . 120.6 ?
    O1 C7 C4 . . 111.42(16) ?
    O1 C7 C11 . . 109.91(16) ?
    C4 C7 C11 . . 108.39(16) ?
    O1 C7 H7 . . 109.0 ?
    C4 C7 H7 . . 109.0 ?
    C11 C7 H7 . . 109.0 ?
    O1 C8 C9 . . 112.75(19) ?
    O1 C8 H8A . . 109.0 ?
    C9 C8 H8A . . 109.0 ?
    O1 C8 H8B . . 109.0 ?
    C9 C8 H8B . . 109.0 ?
    H8A C8 H8B . . 107.8 ?
    C10 C9 C8 . . 179.0(3) ?
    C9 C10 H10 . . 180.0 ?
    O2 C11 N1 . . 124.40(18) ?
    O2 C11 C7 . . 118.06(18) ?
    N1 C11 C7 . . 117.53(17) ?
    N1 C12 C13 . . 112.59(17) ?
    N1 C12 H12A . . 109.1 ?
    C13 C12 H12A . . 109.1 ?
    N1 C12 H12B . . 109.1 ?
    C13 C12 H12B . . 109.1 ?
    H12A C12 H12B . . 107.8 ?
    C14 C13 C12 . . 110.27(18) ?
    C14 C13 H13A . . 109.6 ?
    C12 C13 H13A . . 109.6 ?
    C14 C13 H13B . . 109.6 ?
    C12 C13 H13B . . 109.6 ?
    H13A C13 H13B . . 108.1 ?
    C19 C14 C15 . . 118.4(2) ?
    C19 C14 C13 . . 121.1(2) ?
    C15 C14 C13 . . 120.4(2) ?
    C16 C15 C14 . . 121.3(2) ?
    C16 C15 H15 . . 119.4 ?
    C14 C15 H15 . . 119.4 ?
    O3 C16 C15 . . 125.2(2) ?
    O3 C16 C17 . . 115.09(19) ?
    C15 C16 C17 . . 119.7(2) ?
    O4 C17 C18 . . 125.51(19) ?
    O4 C17 C16 . . 115.16(18) ?
    C18 C17 C16 . . 119.3(2) ?
    C17 C18 C19 . . 120.1(2) ?
    C17 C18 H18 . . 119.9 ?
    C19 C18 H18 . . 119.9 ?
    C14 C19 C18 . . 121.2(2) ?
    C14 C19 H19 . . 119.4 ?
    C18 C19 H19 . . 119.4 ?
    O3 C20 H20A . . 109.5 ?
    O3 C20 H20B . . 109.5 ?
    H20A C20 H20B . . 109.5 ?
    O3 C20 H20C . . 109.5 ?
    H20A C20 H20C . . 109.5 ?
    H20B C20 H20C . . 109.5 ?
    O4 C21 C22 . . 112.97(19) ?
    O4 C21 H21A . . 109.0 ?
    C22 C21 H21A . . 109.0 ?
    O4 C21 H21B . . 109.0 ?
    C22 C21 H21B . . 109.0 ?
    H21A C21 H21B . . 107.8 ?
    C23 C22 C21 . . 177.8(3) ?
    C22 C23 H23 . . 180.0 ?
loop_
    _geom_torsion_atom_site_label_1
    _geom_torsion_atom_site_label_2
    _geom_torsion_atom_site_label_3
    _geom_torsion_atom_site_label_4
    _geom_torsion_site_symmetry_1
    _geom_torsion_site_symmetry_2
    _geom_torsion_site_symmetry_3
    _geom_torsion_site_symmetry_4
    _geom_torsion
    _geom_torsion_publ_flag
    C6 C1 C2 C3 . . . . -0.3(3) ?
    Cl1 C1 C2 C3 . . . . -179.05(17) ?
    C1 C2 C3 C4 . . . . 1.2(3) ?
    C2 C3 C4 C5 . . . . -0.7(3) ?
    C2 C3 C4 C7 . . . . 179.77(19) ?
    C3 C4 C5 C6 . . . . -0.5(3) ?
    C7 C4 C5 C6 . . . . 178.97(19) ?
    C2 C1 C6 C5 . . . . -0.9(3) ?
    Cl1 C1 C6 C5 . . . . 177.82(17) ?
    C4 C5 C6 C1 . . . . 1.3(3) ?
    C8 O1 C7 C4 . . . . 76.5(2) ?
    C8 O1 C7 C11 . . . . -163.30(17) ?
    C3 C4 C7 O1 . . . . -130.98(19) ?
    C5 C4 C7 O1 . . . . 49.5(2) ?
    C3 C4 C7 C11 . . . . 108.0(2) ?
    C5 C4 C7 C11 . . . . -71.5(2) ?
    C7 O1 C8 C9 . . . . 65.9(2) ?
    C12 N1 C11 O2 . . . . 1.5(3) ?
    C12 N1 C11 C7 . . . . -177.93(19) ?
    O1 C7 C11 O2 . . . . 161.04(17) ?
    C4 C7 C11 O2 . . . . -77.0(2) ?
    O1 C7 C11 N1 . . . . -19.5(3) ?
    C4 C7 C11 N1 . . . . 102.5(2) ?
    C11 N1 C12 C13 . . . . -149.7(2) ?
    N1 C12 C13 C14 . . . . -175.73(19) ?
    C12 C13 C14 C19 . . . . -84.1(3) ?
    C12 C13 C14 C15 . . . . 93.3(3) ?
    C19 C14 C15 C16 . . . . -1.2(3) ?
    C13 C14 C15 C16 . . . . -178.71(19) ?
    C20 O3 C16 C15 . . . . -3.9(3) ?
    C20 O3 C16 C17 . . . . 176.77(19) ?
    C14 C15 C16 O3 . . . . -178.8(2) ?
    C14 C15 C16 C17 . . . . 0.5(3) ?
    C21 O4 C17 C18 . . . . 5.6(3) ?
    C21 O4 C17 C16 . . . . -175.78(18) ?
    O3 C16 C17 O4 . . . . 1.2(3) ?
    C15 C16 C17 O4 . . . . -178.20(18) ?
    O3 C16 C17 C18 . . . . 179.9(2) ?
    C15 C16 C17 C18 . . . . 0.5(3) ?
    O4 C17 C18 C19 . . . . 177.8(2) ?
    C16 C17 C18 C19 . . . . -0.8(3) ?
    C15 C14 C19 C18 . . . . 1.0(3) ?
    C13 C14 C19 C18 . . . . 178.4(2) ?
    C17 C18 C19 C14 . . . . 0.0(3) ?
    C17 O4 C21 C22 . . . . -69.6(3) ?
loop_
    _geom_hbond_atom_site_label_D
    _geom_hbond_atom_site_label_H
    _geom_hbond_atom_site_label_A
    _geom_hbond_site_symmetry_A
    _geom_hbond_distance_DH
    _geom_hbond_distance_HA
    _geom_hbond_distance_DA
    _geom_hbond_angle_DHA
    N1 H1N O2 4_565 0.88 2.04 2.850(2) 152
    C10 H10 O2 4_575 0.95 2.35 3.218(3) 152
    C12 H12A O1 4_566 0.99 2.53 3.232(3) 128
    C20 H20C Cg2 4_555 0.98 2.84 3.709(3) 148
_shelx_hkl_file
;
   0   0  -1    0.10    0.03
   0   0   1    0.07    0.02
   0   0   1    0.12    0.03
   0   0  -2    8.17    0.30
   0   0   2    8.10    0.33
   0   0   2    8.19    0.27
   0   0   2    7.73    0.29
   0   0  -3    0.53    0.08
   0   0  -3    0.44    0.05
   0   0  -3    0.49    0.05
   0   0   3    0.47    0.06
   0   0   3    0.54    0.07
   0   0   3    0.43    0.09
   0   0  -4   14.68    0.55
   0   0  -4   14.39    0.50
   0   0  -4   14.63    0.47
   0   0  -4   14.23    0.54
   0   0   4   13.98    0.53
   0   0   4   13.55    0.50
   0   0   4   13.85    0.50
   0   0  -5    0.00    0.06
   0   0  -5    0.02    0.07
   0   0  -5    0.12    0.05
   0   0  -5    0.09    0.09
   0   0  -5    0.09    0.04
   0   0  -5    0.06    0.06
   0   0   5    0.07    0.06
   0   0  -6    0.82    0.16
   0   0  -6    1.09    0.13
   0   0  -6    0.89    0.11
   0   0  -6    0.77    0.15
   0   0  -6    0.93    0.15
   0   0  -6    0.76    0.17
   0   0   6    0.88    0.13
   0   0  -7    0.11    0.08
   0   0  -7   -0.13    0.13
   0   0  -7    0.17    0.13
   0   0  -7   -0.02    0.10
   0   0  -7    0.01    0.07
   0   0  -8    0.62    0.22
   0   0  -9   -0.10    0.19
   0   0 -10    0.01    0.24
   0   0 -11   -0.07    0.28
   0  -1 -10    2.29    0.50
   0  -1  -9    0.23    0.24
   0  -1  -8    7.56    0.61
   0   1   7    0.55    0.15
   0   1   7    0.39    0.11
   0  -1  -7    0.44    0.22
   0  -1  -7    0.72    0.25
   0   1   6    4.37    0.29
   0   1   6    4.55    0.31
   0   1   6    4.52    0.37
   0  -1  -6    4.66    0.27
   0  -1  -6    3.84    0.28
   0  -1  -6    4.25    0.27
   0  -1  -6    4.86    0.49
   0  -1  -6    4.84    0.41
   0  -1  -6    4.92    0.27
   0   1   5    0.64    0.13
   0   1   5    0.74    0.14
   0   1   5    0.62    0.19
   0  -1  -5    0.64    0.10
   0  -1  -5    0.50    0.16
   0  -1  -5    0.66    0.11
   0  -1  -5    0.67    0.12
   0  -1  -5    0.83    0.13
   0  -1  -5    0.68    0.19
   0   1   4    6.38    0.33
   0   1   4    5.92    0.42
   0   1   4    6.56    0.32
   0  -1  -4    6.14    0.27
   0  -1  -4    6.40    0.29
   0  -1  -4    5.66    0.36
   0  -1  -4    5.99    0.30
   0  -1  -4    6.10    0.40
   0  -1  -4    6.42    0.27
   0   1   3    6.21    0.30
   0   1   3    5.97    0.24
   0   1   3    6.66    0.41
   0   1   3    6.05    0.31
   0   1   3    6.22    0.26
   0  -1  -3    6.37    0.27
   0  -1  -3    6.35    0.24
   0  -1  -3    6.27    0.23
   0  -1  -3    6.19    0.36
   0  -1  -3    6.23    0.34
   0  -1  -3    6.61    0.29
   0   1   2  150.40    4.74
   0   1   2  145.73    4.24
   0   1   2  153.06    4.19
   0  -1  -2  145.42    4.30
   0  -1  -2  155.67    3.75
   0  -1  -2  143.74    4.07
   0  -1  -2  127.97    4.08
   0  -1  -2  148.86    4.29
   0  -1  -2  148.46    4.20
   0   1   1   41.34    1.28
   0   1   1   42.16    1.46
   0   1   1   41.92    1.13
   0   1   1   43.66    1.33
   0  -1  -1   41.00    1.14
   0  -1  -1   42.79    1.33
   0  -1  -1   41.64    1.26
   0  -1  -1   42.33    1.28
   0  -1  -1   42.13    1.26
   0  -1  -1   42.33    1.34
   0   1   0   -0.26    0.04
   0   1   0   -0.19    0.02
   0   1   0   -0.22    0.02
   0   1   0   -0.22    0.02
   0  -1   0   -0.13    0.03
   0  -1   0   -0.26    0.01
   0  -1   0   -0.20    0.02
   0  -1   0   -0.22    0.02
   0   1  -1   40.97    1.26
   0  -1   1   42.05    1.26
   0  -1   1   41.84    1.34
   0  -1   1   43.75    1.33
   0   1  -2  145.04    4.18
   0  -1   2  148.01    4.19
   0   1  -3    6.79    0.33
   0   1  -4    6.09    0.33
   0  -1   4    5.67    0.20
   0   1  -5    0.77    0.16
   0   1  -5    0.73    0.15
   0  -1   5    0.64    0.07
   0   1  -6    4.66    0.34
   0   1  -6    3.97    0.33
   0  -1   6    3.82    0.21
   0   1  -7    0.37    0.12
   0   1  -7    0.48    0.15
   0   1  -7    0.51    0.09
   0   1  -7    0.41    0.16
   0   1  -8    6.92    0.37
   0   1  -9    0.05    0.16
   0   1 -10    3.03    0.43
   0  -2 -10    0.11    0.33
   0   2   9    0.24    0.10
   0  -2  -9    0.08    0.28
   0   2   8    6.46    0.51
   0   2   8    5.22    0.40
   0  -2  -8    4.78    0.62
   0   2   7    0.36    0.22
   0   2   7    0.35    0.15
   0  -2  -7    0.23    0.26
   0  -2  -7    0.36    0.25
   0   2   6    0.55    0.25
   0   2   6    0.43    0.15
   0  -2  -6    0.34    0.13
   0  -2  -6    0.31    0.23
   0  -2  -6    0.26    0.22
   0  -2  -6    0.41    0.08
   0  -2  -6    0.31    0.10
   0  -2  -6    0.68    0.16
   0   2   5   24.41    0.76
   0   2   5   21.69    1.13
   0   2   5   23.44    0.74
   0   2   5   23.61    0.98
   0  -2  -5   23.68    0.72
   0  -2  -5   24.49    0.72
   0  -2  -5   23.83    0.89
   0  -2  -5   23.96    1.10
   0  -2  -5   25.01    1.10
   0  -2  -5   25.54    0.91
   0   2   4    5.73    0.36
   0   2   4    5.77    0.48
   0   2   4    5.39    0.28
   0   2   4    6.44    0.35
   0   2   4    5.98    0.34
   0  -2  -4    6.12    0.46
   0  -2  -4    5.48    0.32
   0  -2  -4    5.91    0.47
   0  -2  -4    6.87    0.34
   0   2   3   13.87    0.76
   0   2   3   13.98    0.57
   0   2   3   13.28    0.52
   0   2   3   14.19    0.62
   0  -2  -3   14.11    0.55
   0  -2  -3   14.11    0.69
   0  -2  -3   13.82    0.55
   0  -2  -3   13.15    0.69
   0   2   2   22.37    0.86
   0   2   2   21.58    0.65
   0   2   2   20.75    0.62
   0   2   2   23.47    0.99
   0  -2  -2   20.19    0.88
   0  -2  -2   22.01    0.76
   0  -2  -2   22.34    0.89
   0  -2  -2   19.67    0.61
   0  -2  -2   20.92    0.74
   0   2   1   60.91    1.79
   0   2   1   56.96    2.09
   0   2   1   61.88    1.94
   0   2   1   60.08    1.65
   0   2   1   58.77    1.78
   0   2   1   59.14    1.71
   0  -2  -1   58.65    1.82
   0  -2  -1   58.18    1.79
   0  -2  -1   57.44    1.70
   0  -2  -1   60.41    1.94
   0  -2  -1   58.65    1.95
   0   2   0  175.17    4.52
   0   2   0  179.26    5.02
   0   2   0  180.54    4.98
   0   2   0  174.49    5.13
   0   2   0  175.77    5.03
   0  -2   0  173.29    4.98
   0  -2   0  173.52    4.53
   0  -2   0  179.11    4.93
   0  -2   0  154.06    5.09
   0   2  -1   58.36    1.77
   0   2  -1   59.92    1.72
   0   2  -1   59.59    1.82
   0   2  -1   57.50    1.71
   0  -2   1   59.28    1.71
   0  -2   1   57.97    1.90
   0  -2   1   57.41    1.77
   0   2  -2   20.74    0.72
   0  -2   2   19.59    0.72
   0  -2   2   18.96    0.66
   0   2  -3   12.72    0.54
   0  -2   3   11.80    0.53
   0   2  -4    6.19    0.37
   0   2  -5   24.59    0.97
   0   2  -6    0.75    0.20
   0   2  -6    0.50    0.17
   0   2  -7    0.53    0.18
   0   2  -7    0.27    0.15
   0   2 -10    0.03    0.15
   0   3  10   -0.14    0.18
   0  -3 -10    0.36    0.37
   0   3   9    1.11    0.36
   0  -3  -9    1.08    0.43
   0   3   8    0.54    0.30
   0  -3  -8    0.21    0.28
   0   3   7   -0.09    0.20
   0  -3  -7    0.40    0.27
   0   3   6    1.12    0.14
   0   3   6    1.20    0.35
   0  -3  -6    1.17    0.35
   0  -3  -6    1.14    0.34
   0   3   5    0.25    0.23
   0   3   5    0.24    0.10
   0   3   5    0.28    0.15
   0  -3  -5    0.23    0.12
   0  -3  -5   -0.18    0.18
   0  -3  -5    0.41    0.22
   0   3   4   -0.16    0.14
   0   3   4    0.09    0.13
   0   3   4   -0.05    0.06
   0  -3  -4    0.11    0.17
   0  -3  -4   -0.07    0.07
   0  -3  -4   -0.01    0.17
   0   3   3    7.04    0.49
   0   3   3    6.77    0.28
   0   3   3    6.58    0.56
   0  -3  -3    6.98    0.39
   0  -3  -3    6.21    0.51
   0  -3  -3    5.50    0.57
   0  -3  -3    7.14    0.38
   0   3   2   34.07    1.02
   0   3   2   33.65    1.05
   0   3   2   33.90    1.14
   0   3   2   31.54    1.44
   0   3   2   33.32    1.32
   0  -3  -2   35.10    1.37
   0  -3  -2   33.79    1.37
   0  -3  -2   33.85    1.18
   0  -3  -2   34.01    1.15
   0  -3  -2   34.06    1.02
   0   3   1    6.54    0.33
   0   3   1    6.52    0.30
   0   3   1    7.21    0.35
   0   3   1    6.59    0.50
   0   3   1    6.66    0.35
   0   3   1    6.43    0.47
   0  -3  -1    6.35    0.48
   0  -3  -1    6.65    0.35
   0  -3  -1    6.93    0.48
   0  -3  -1    6.48    0.33
   0  -3  -1    7.06    0.30
   0   3   0    0.62    0.12
   0   3   0    0.72    0.20
   0   3   0    0.56    0.19
   0   3   0    0.54    0.11
   0   3   0    0.60    0.10
   0  -3   0    0.75    0.12
   0  -3   0    0.55    0.19
   0  -3   0    0.66    0.10
   0   3  -1    6.91    0.31
   0   3  -1    6.98    0.44
   0   3  -1    7.05    0.24
   0   3  -1    6.55    0.35
   0   3  -1    6.37    0.30
   0  -3   1    6.49    0.38
   0  -3   1    6.77    0.29
   0  -3   1    7.03    0.35
   0  -3   1    6.42    0.35
   0   3  -2   33.21    1.05
   0   3  -2   33.89    1.17
   0   3  -2   34.45    1.15
   0   3  -2   34.52    1.17
   0   3  -2   32.68    1.04
   0  -3   2   33.54    1.16
   0  -3   2   34.02    1.20
   0  -3   2   34.46    1.18
   0   3  -3    6.59    0.25
   0   3  -3    6.94    0.40
   0   3  -3    6.58    0.29
   0  -3   3    5.80    0.25
   0  -3   3    7.33    0.41
   0   3  -4   -0.10    0.10
   0   3  -5    0.04    0.10
   0   3  -6    1.05    0.24
   0   3  -6    1.20    0.24
   0   3  -7    0.19    0.16
   0   3  -8    0.13    0.18
   0   4  10    0.11    0.33
   0  -4 -10   -0.24    0.31
   0   4   9   -0.36    0.26
   0  -4  -9    0.50    0.38
   0   4   8    1.64    0.47
   0  -4  -8    1.49    0.49
   0   4   7    4.93    0.73
   0  -4  -7    5.64    0.77
   0   4   6    0.92    0.38
   0  -4  -6    0.19    0.28
   0  -4  -6    0.87    0.36
   0   4   5    1.12    0.19
   0   4   5    0.48    0.30
   0  -4  -5    0.99    0.35
   0  -4  -5    0.75    0.18
   0  -4  -5    0.91    0.32
   0   4   4    6.45    0.53
   0   4   4    6.49    0.40
   0   4   4    7.69    0.81
   0  -4  -4    5.47    0.66
   0  -4  -4    6.37    0.42
   0  -4  -4    5.47    0.64
   0  -4  -4    6.58    0.42
   0   4   3    1.29    0.30
   0   4   3    1.61    0.13
   0   4   3    1.92    0.23
   0   4   3    1.62    0.20
   0   4   3    1.89    0.24
   0   4   3    1.09    0.34
   0  -4  -3    1.85    0.40
   0  -4  -3    1.66    0.23
   0  -4  -3    1.48    0.33
   0  -4  -3    1.05    0.18
   0   4   2    0.19    0.07
   0   4   2   -0.08    0.14
   0   4   2    0.32    0.14
   0   4   2    0.20    0.11
   0   4   2    0.15    0.18
   0   4   2    0.11    0.09
   0  -4  -2    0.07    0.18
   0  -4  -2    0.18    0.11
   0  -4  -2    0.17    0.07
   0  -4  -2    0.26    0.11
   0  -4  -2    0.33    0.22
   0   4   1    0.51    0.21
   0   4   1    0.49    0.13
   0   4   1    0.75    0.13
   0   4   1    0.67    0.24
   0   4   1    0.43    0.15
   0   4   1    0.88    0.15
   0  -4  -1    0.65    0.25
   0  -4  -1    0.81    0.13
   0  -4  -1    0.62    0.14
   0  -4  -1    0.36    0.20
   0  -4  -1    0.68    0.15
   0   4   0    8.44    0.42
   0   4   0    8.63    0.62
   0   4   0    8.75    0.41
   0   4   0    8.55    0.42
   0   4   0    8.17    0.40
   0   4   0    8.91    0.61
   0  -4   0    8.57    0.34
   0  -4   0    8.60    0.44
   0  -4   0    8.60    0.59
   0  -4   0    8.36    0.42
   0  -4   0    8.42    0.41
   0  -4   0    8.60    0.56
   0  -4   0    6.78    0.45
   0   4  -1    0.76    0.11
   0   4  -1    0.90    0.23
   0   4  -1    0.59    0.14
   0   4  -1    0.58    0.12
   0   4  -1    0.59    0.12
   0  -4   1    0.59    0.11
   0  -4   1    0.79    0.16
   0  -4   1    0.62    0.18
   0  -4   1    0.51    0.13
   0   4  -2    0.21    0.08
   0   4  -2    0.55    0.17
   0   4  -2    0.18    0.08
   0   4  -2    0.34    0.14
   0   4  -2    0.21    0.16
   0  -4   2    0.32    0.07
   0  -4   2    0.41    0.13
   0  -4   2    0.40    0.14
   0  -4   2    0.27    0.08
   0  -4   2    0.15    0.10
   0   4  -3    1.93    0.16
   0   4  -3    2.04    0.26
   0   4  -3    2.24    0.28
   0   4  -3    1.63    0.14
   0   4  -3    1.62    0.26
   0  -4   3    1.36    0.23
   0  -4   3    1.58    0.19
   0  -4   3    1.65    0.18
   0   4  -4    6.94    0.39
   0   4  -4    6.50    0.29
   0   4  -4    6.67    0.27
   0   4  -4    6.06    0.32
   0   4  -4    6.52    0.45
   0   4  -5    1.05    0.10
   0   4  -5    1.02    0.24
   0   4  -5    0.72    0.13
   0   4  -6    0.44    0.20
   0   4  -7    5.60    0.56
   0  -4   7    6.39    0.25
   0   5  10    0.60    0.41
   0  -5 -10    0.93    0.53
   0   5   9    3.51    0.70
   0  -5  -9    2.81    0.70
   0   5   8    1.07    0.44
   0  -5  -8    0.70    0.43
   0   5   7    0.50    0.36
   0  -5  -7    0.87    0.43
   0   5   6   15.52    1.16
   0  -5  -6   14.10    1.11
   0  -5  -6   10.07    1.06
   0   5   5   12.62    1.04
   0  -5  -5   13.71    1.02
   0  -5  -5   12.06    1.01
   0   5   4    0.81    0.19
   0   5   4    0.75    0.18
   0   5   4    1.16    0.41
   0   5   4    1.01    0.08
   0   5   4    1.00    0.10
   0  -5  -4    0.92    0.20
   0  -5  -4    0.57    0.30
   0  -5  -4    1.09    0.41
   0   5   3   23.43    0.95
   0   5   3   23.72    0.78
   0   5   3   21.27    0.86
   0   5   3   21.84    1.16
   0   5   3   21.50    1.31
   0  -5  -3   24.31    0.96
   0  -5  -3   22.82    1.26
   0  -5  -3   21.92    0.96
   0  -5  -3   22.78    1.09
   0  -5  -3   21.87    1.25
   0   5   2   19.64    0.81
   0   5   2   20.92    1.10
   0   5   2   18.93    0.83
   0   5   2   19.87    0.74
   0   5   2   20.18    1.19
   0   5   2   19.96    0.84
   0  -5  -2   19.93    0.84
   0  -5  -2   19.72    1.13
   0  -5  -2   19.03    0.87
   0  -5  -2   20.67    1.14
   0  -5  -2   20.93    0.99
   0   5   1   52.16    1.64
   0   5   1   52.57    1.75
   0   5   1   51.55    2.21
   0   5   1   52.07    1.68
   0   5   1   54.72    2.07
   0   5   1   53.23    1.75
   0  -5  -1   51.19    2.06
   0  -5  -1   51.93    1.74
   0  -5  -1   47.00    1.94
   0  -5  -1   52.38    1.67
   0  -5  -1   52.76    1.80
   0  -5  -1   53.14    2.06
   0   5   0    0.56    0.14
   0   5   0    0.41    0.13
   0   5   0    0.45    0.13
   0   5   0    0.41    0.15
   0   5   0    0.70    0.26
   0   5   0    0.67    0.27
   0  -5   0    0.53    0.10
   0  -5   0    0.55    0.14
   0  -5   0    0.48    0.09
   0  -5   0    0.34    0.14
   0  -5   0    0.69    0.24
   0  -5   0    0.55    0.15
   0  -5   0    0.25    0.18
   0  -5   0    0.40    0.13
   0   5  -1   54.66    1.76
   0   5  -1   51.30    1.74
   0   5  -1   56.55    1.60
   0   5  -1   53.87    1.80
   0   5  -1   51.73    2.03
   0  -5   1   54.78    1.80
   0  -5   1   54.22    1.95
   0  -5   1   53.36    1.72
   0  -5   1   52.80    1.80
   0   5  -2   19.14    0.98
   0   5  -2   19.37    0.63
   0   5  -2   19.18    0.76
   0   5  -2   20.01    0.75
   0   5  -2   19.93    0.86
   0  -5   2   18.46    0.90
   0  -5   2   19.21    0.79
   0  -5   2   20.48    0.86
   0  -5   2   18.96    0.84
   0  -5   2   20.87    0.71
   0   5  -3   23.66    1.00
   0   5  -3   23.28    1.04
   0   5  -3   23.56    0.85
   0   5  -3   23.49    1.06
   0   5  -3   21.92    0.83
   0  -5   3   23.50    0.96
   0  -5   3   23.45    0.96
   0   5  -4    0.84    0.22
   0   5  -4    0.96    0.14
   0   5  -4    0.79    0.21
   0   5  -4    0.82    0.14
   0   5  -4    0.57    0.22
   0  -5   4    0.68    0.11
   0   5  -5   13.02    0.61
   0   5  -5   12.61    0.50
   0   5  -5   12.83    0.66
   0   5  -5   11.99    0.71
   0   5  -5   11.68    0.48
   0   5  -6   12.67    0.63
   0   5  -6   12.58    0.57
   0   5  -6   12.95    0.50
   0   5  -6   13.16    0.48
   0  -5   6   13.13    0.53
   0  -5   7    0.51    0.11
   0  -5   8    0.81    0.10
   0   6   9   -0.19    0.35
   0  -6  -9   -0.28    0.33
   0   6   8    0.25    0.38
   0  -6  -8    0.88    0.46
   0   6   7    5.39    0.88
   0  -6  -7    5.61    0.92
   0   6   6   14.13    1.21
   0  -6  -6   12.79    1.28
   0   6   5    2.74    0.62
   0   6   5    2.64    0.17
   0  -6  -5    2.46    0.57
   0  -6  -5    2.37    0.58
   0   6   4    0.54    0.38
   0   6   4    0.37    0.20
   0  -6  -4    0.11    0.30
   0  -6  -4    0.55    0.20
   0  -6  -4    0.79    0.37
   0   6   3    0.11    0.09
   0   6   3    0.32    0.22
   0   6   3   -0.11    0.10
   0   6   3    0.62    0.37
   0   6   3    0.15    0.23
   0  -6  -3    0.11    0.28
   0  -6  -3    0.26    0.26
   0  -6  -3    0.11    0.14
   0  -6  -3    0.03    0.16
   0  -6  -3    0.07    0.14
   0   6   2    1.17    0.20
   0   6   2    1.31    0.38
   0   6   2    0.98    0.39
   0   6   2    1.24    0.23
   0   6   2    1.34    0.26
   0   6   2    1.24    0.27
   0  -6  -2    1.23    0.37
   0  -6  -2    1.44    0.43
   0  -6  -2    1.32    0.25
   0  -6  -2    1.82    0.34
   0  -6  -2    1.45    0.26
   0   6   1    3.99    0.32
   0   6   1    4.30    0.65
   0   6   1    4.56    0.36
   0   6   1    5.15    0.46
   0   6   1    3.74    0.55
   0   6   1    3.81    0.38
   0  -6  -1    4.30    0.60
   0  -6  -1    5.13    0.67
   0  -6  -1    4.37    0.45
   0  -6  -1    4.98    0.44
   0  -6  -1    4.27    0.35
   0   6   0   44.39    1.55
   0   6   0   44.65    1.46
   0   6   0   41.54    1.54
   0   6   0   43.59    1.55
   0   6   0   41.89    1.99
   0   6   0   45.11    1.90
   0  -6   0   44.84    1.53
   0  -6   0   44.36    1.61
   0  -6   0   43.56    1.25
   0  -6   0   46.00    1.83
   0  -6   0   42.57    1.27
   0  -6   0   42.36    1.83
   0  -6   0   45.85    1.54
   0  -6   0   44.49    1.74
   0   6  -1    5.49    0.67
   0   6  -1    5.02    0.35
   0   6  -1    4.92    0.36
   0   6  -1    4.30    0.34
   0   6  -1    3.30    0.37
   0  -6   1    3.69    0.37
   0  -6   1    4.32    0.32
   0  -6   1    4.21    0.38
   0  -6   1    5.06    0.38
   0  -6   1    3.40    0.47
   0   6  -2    1.03    0.18
   0   6  -2    1.57    0.23
   0   6  -2    1.30    0.26
   0   6  -2    1.65    0.23
   0   6  -2    1.34    0.35
   0  -6   2    1.25    0.24
   0  -6   2    1.37    0.23
   0  -6   2    1.68    0.27
   0  -6   2    1.68    0.31
   0   6  -3    0.18    0.10
   0   6  -3    0.03    0.08
   0   6  -3   -0.05    0.17
   0   6  -3    0.19    0.17
   0  -6   3    0.13    0.11
   0  -6   3    0.24    0.15
   0  -6   3    0.11    0.11
   0   6  -4    0.92    0.17
   0   6  -4    0.67    0.15
   0   6  -4    1.09    0.26
   0  -6   4    0.90    0.18
   0  -6   4    0.69    0.16
   0  -6   4    0.38    0.13
   0   6  -5    2.45    0.25
   0   6  -5    2.44    0.25
   0  -6   5    2.54    0.27
   0   6  -6   13.22    0.55
   0  -6   6   12.90    0.59
   0   6  -7    6.33    0.33
   0  -6   7    6.21    0.36
   0   6  -8    0.66    0.12
   0  -6   8    0.74    0.13
   0   6  -9    0.31    0.10
   0   7   9   -0.15    0.40
   0  -7  -9    0.42    0.46
   0   7   8    0.90    0.53
   0  -7  -8    0.82    0.50
   0   7   7    7.05    1.07
   0  -7  -7    7.67    1.11
   0   7   6    0.24    0.43
   0  -7  -6    0.12    0.34
   0   7   5    2.03    0.65
   0   7   5    1.59    0.22
   0  -7  -5    2.39    0.61
   0  -7  -5    1.23    0.48
   0   7   4   18.41    1.41
   0   7   4   19.50    0.87
   0  -7  -4   19.26    1.36
   0  -7  -4   18.96    1.37
   0   7   3    8.10    1.06
   0   7   3    9.55    0.52
   0   7   3    9.04    0.49
   0   7   3   10.26    0.63
   0   7   3    9.77    0.64
   0  -7  -3    9.97    1.10
   0  -7  -3    9.97    1.08
   0  -7  -3    8.72    0.63
   0  -7  -3   10.98    0.66
   0  -7  -3    9.35    0.71
   0   7   2   -0.17    0.27
   0   7   2    0.19    0.23
   0   7   2    0.29    0.28
   0   7   2    0.27    0.17
   0   7   2    0.23    0.16
   0   7   2    0.16    0.12
   0  -7  -2    0.41    0.22
   0  -7  -2    0.20    0.29
   0  -7  -2    0.11    0.32
   0  -7  -2    0.47    0.21
   0  -7  -2    0.38    0.18
   0   7   1    0.52    0.26
   0   7   1    0.10    0.13
   0   7   1    0.54    0.32
   0   7   1    0.25    0.14
   0   7   1    0.33    0.33
   0   7   1    0.12    0.13
   0   7   1    0.19    0.15
   0  -7  -1    0.20    0.18
   0  -7  -1    0.12    0.24
   0  -7  -1    0.20    0.17
   0   7   0    0.03    0.19
   0   7   0    0.32    0.15
   0   7   0    0.30    0.16
   0   7   0    0.52    0.30
   0   7   0    0.14    0.13
   0  -7   0    0.98    0.32
   0  -7   0    0.39    0.10
   0  -7   0    0.55    0.22
   0  -7   0    0.37    0.17
   0   7  -1    0.27    0.28
   0   7  -1    0.12    0.13
   0   7  -1    0.20    0.16
   0   7  -1    0.12    0.12
   0   7  -1    0.43    0.21
   0  -7   1    0.16    0.15
   0  -7   1    0.26    0.16
   0  -7   1    0.14    0.20
   0   7  -2    0.49    0.16
   0   7  -2    0.31    0.15
   0   7  -2   -0.14    0.11
   0   7  -2   -0.05    0.15
   0  -7   2    0.14    0.15
   0  -7   2    0.55    0.21
   0  -7   2   -0.02    0.14
   0   7  -3    9.04    0.51
   0   7  -3    9.44    0.53
   0   7  -3   10.77    0.68
   0  -7   3    9.50    0.56
   0  -7   3    6.82    0.51
   0   7  -4   18.67    0.78
   0  -7   4   17.73    0.81
   0  -7   4   15.65    0.79
   0   7  -5    1.29    0.22
   0  -7   5    1.25    0.23
   0  -7   5    1.31    0.17
   0  -7   5    1.37    0.18
   0   7  -6    0.15    0.11
   0  -7   6    0.11    0.13
   0   7  -7    7.01    0.41
   0  -7   7    6.85    0.43
   0   7  -8    0.86    0.17
   0  -7   8    1.14    0.20
   0   7  -9    0.24    0.12
   0  -7   9    0.21    0.10
   0   8   8    0.37    0.43
   0  -8  -8    0.08    0.45
   0   8   7    0.24    0.39
   0  -8  -7    0.13    0.40
   0   8   6    0.16    0.47
   0  -8  -6    0.27    0.40
   0   8   5    0.25    0.19
   0   8   5    0.64    0.43
   0  -8  -5    0.41    0.39
   0   8   4   -0.12    0.35
   0   8   4    0.21    0.23
   0  -8  -4   -0.22    0.27
   0   8   3    4.33    0.83
   0   8   3    4.87    0.53
   0  -8  -3    4.16    0.56
   0   8   2    1.29    0.29
   0   8   2    1.31    0.30
   0   8   2    1.43    0.36
   0   8   2    1.87    0.59
   0   8   2    1.04    0.23
   0   8   2    1.94    0.54
   0  -8  -2    1.41    0.32
   0  -8  -2    1.25    0.33
   0   8   1    9.51    0.62
   0   8   1    9.80    0.70
   0   8   1    9.47    0.63
   0   8   1    9.41    0.59
   0   8   1    8.00    0.60
   0  -8  -1   10.76    0.47
   0  -8  -1   10.97    0.71
   0  -8  -1    9.68    0.72
   0   8   0   11.08    0.70
   0   8   0    8.43    0.59
   0   8   0   10.00    0.63
   0   8   0   10.68    0.65
   0  -8   0    9.91    0.37
   0  -8   0   10.40    0.68
   0  -8   0   10.61    0.74
   0   8  -1   10.03    0.61
   0   8  -1    9.71    0.64
   0   8  -1    8.98    0.60
   0   8  -1   10.07    0.65
   0  -8   1   10.20    0.70
   0  -8   1   10.23    0.67
   0   8  -2    1.68    0.29
   0   8  -2    1.31    0.26
   0  -8   2    0.38    0.20
   0  -8   2    1.29    0.28
   0   8  -3    4.46    0.45
   0  -8   3    5.21    0.52
   0  -8   3    6.26    0.48
   0   8  -4   -0.04    0.10
   0  -8   4    0.15    0.14
   0  -8   4    0.08    0.15
   0   8  -5    0.20    0.14
   0  -8   5   -0.16    0.11
   0  -8   5    0.30    0.16
   0   8  -6    0.83    0.20
   0  -8   6    0.32    0.17
   0   8  -7    0.30    0.14
   0  -8   7    0.28    0.16
   0   8  -8   -0.10    0.11
   0  -8   8   -0.05    0.11
   0   9   7    0.89    0.63
   0  -9  -7    1.07    0.62
   0   9   6   -0.25    0.40
   0   9   5    0.27    0.23
   0   9   5    0.22    0.45
   0   9   4    0.12    0.25
   0   9   4   -0.05    0.35
   0   9   3    0.07    0.27
   0   9   2    0.26    0.27
   0  -9  -2    0.27    0.23
   0  -9  -2    0.12    0.20
   0   9   1    1.98    0.35
   0   9   1    2.72    0.46
   0   9   1    2.54    0.41
   0   9   1    2.55    0.41
   0   9   1    1.86    0.35
   0  -9  -1    1.73    0.39
   0  -9  -1    2.56    0.25
   0  -9  -1    2.32    0.42
   0   9   0    0.32    0.18
   0   9   0   -0.25    0.10
   0   9   0    0.03    0.23
   0   9   0    0.15    0.14
   0   9   0   -0.07    0.15
   0  -9   0   -0.11    0.15
   0  -9   0   -0.17    0.15
   0   9  -1    2.39    0.37
   0   9  -1    2.32    0.40
   0  -9   1    2.51    0.41
   0  -9   1    2.18    0.42
   0   9  -2    0.57    0.22
   0  -9   2    0.01    0.16
   0  -9   2    0.34    0.21
   0   9  -3    0.59    0.21
   0  -9   3    0.61    0.23
   0  -9   3    0.81    0.26
   0   9  -4    0.07    0.13
   0  -9   4    0.14    0.16
   0  -9   4    0.14    0.16
   0   9  -5    0.21    0.16
   0  -9   5    0.11    0.16
   0  -9   5    0.16    0.16
   0   9  -6    0.00    0.13
   0  -9   6    0.04    0.15
   0   9  -7    0.59    0.19
   0  -9   7    1.81    0.30
   0  10   6    0.15    0.51
   0  10   5    3.14    0.87
   0  10   5    1.42    0.34
   0  10   4    0.66    0.33
   0  10   3    0.81    0.37
   0  10   2    0.37    0.33
   0 -10  -2    0.34    0.24
   0 -10  -2    0.05    0.13
   0  10   1   -0.09    0.28
   0 -10  -1    0.16    0.24
   0 -10  -1    0.32    0.22
   0 -10  -1   -0.09    0.09
   0  10   0    1.12    0.38
   0  10   0    1.39    0.33
   0 -10   0    1.16    0.37
   0 -10   0    1.37    0.35
   0  10  -1    0.39    0.22
   0  10  -1   -0.03    0.25
   0 -10   1   -0.02    0.18
   0 -10   1    0.18    0.21
   0  10  -2    0.16    0.18
   0 -10   2    0.15    0.22
   0 -10   2    0.49    0.23
   0  10  -3    1.39    0.31
   0 -10   3    1.03    0.30
   0 -10   3    1.19    0.32
   0  10  -4    0.88    0.25
   0 -10   4    0.77    0.27
   0 -10   4    0.36    0.21
   0  10  -5    1.68    0.33
   0 -10   5    1.26    0.30
   0 -10   5    0.38    0.19
   0  10  -6   -0.02    0.16
   0 -10   6    0.18    0.19
   0  11   5   -0.33    0.24
   0  11   4    0.86    0.38
   0  11   3    2.51    0.51
   0 -11  -3    1.95    0.29
   0  11   2   -0.20    0.32
   0 -11  -2   -0.02    0.24
   0 -11  -2    0.02    0.13
   0  11   1    0.28    0.33
   0 -11  -1   -0.09    0.22
   0  11   0    0.03    0.30
   0 -11   0    0.15    0.22
   0 -11   0    0.37    0.27
   0  11  -1   -0.06    0.30
   0  11  -1    0.25    0.19
   0 -11   1   -0.05    0.20
   0 -11   1    0.10    0.22
   0  11  -2    0.09    0.16
   0 -11   2    0.06    0.19
   0 -11   2   -0.13    0.16
   0  11  -3    1.91    0.38
   0 -11   3    2.70    0.46
   0  11  -4    1.45    0.34
   0 -11   4    1.16    0.33
   0 -11   4    1.59    0.35
   0  12   2    0.81    0.43
   0  12   1    4.24    0.69
   0 -12  -1    4.15    0.67
   0  12   0   -0.67    0.31
   0 -12   0    0.18    0.23
   0 -12   0    0.10    0.23
   0  12  -1    4.73    0.75
   0 -12   1    3.34    0.59
   0  12  -2    1.39    0.37
   0 -12   2    1.47    0.40
   0 -12   2    1.82    0.43
  -1 -12   2    0.28    0.25
  -1 -12   2    0.33    0.27
   1  12  -2    0.33    0.24
  -1 -12   1    1.85    0.45
  -1 -12   1    1.32    0.40
   1  12  -1    1.06    0.48
   1  12  -1    1.51    0.37
  -1 -12   0    0.03    0.23
  -1 -12   0    0.07    0.26
   1  12   0   -0.12    0.37
  -1 -12  -1   -0.06    0.24
   1  12   1    0.19    0.40
   1  12   2   -0.12    0.36
  -1 -11   4    0.24    0.22
  -1 -11   4    0.15    0.21
   1  11  -4    0.03    0.18
  -1 -11   3    1.37    0.36
  -1 -11   3    0.94    0.33
   1  11  -3    1.13    0.32
  -1 -11   2    1.14    0.32
  -1 -11   2    0.83    0.30
   1  11  -2    1.02    0.30
  -1 -11   1    0.66    0.27
  -1 -11   1    0.49    0.29
   1  11  -1    0.75    0.36
   1  11  -1    0.55    0.24
  -1 -11   0    0.32    0.27
  -1 -11   0    0.36    0.25
   1  11   0    0.32    0.34
   1  11   0    0.41    0.24
  -1 -11  -1    1.49    0.42
   1  11   1    0.96    0.40
  -1 -11  -2    1.02    0.40
  -1 -11  -2    0.82    0.19
   1  11   2    0.51    0.38
  -1 -11  -3    0.86    0.21
   1  11   3    1.30    0.43
   1  11   4    0.31    0.34
  -1 -10   6    0.64    0.24
   1  10  -6    0.44    0.21
  -1 -10   5    1.26    0.30
   1  10  -5    1.23    0.29
  -1 -10   4   -0.05    0.16
  -1 -10   4    0.04    0.17
   1  10  -4    0.11    0.16
  -1 -10   3    0.77    0.25
  -1 -10   3    0.41    0.23
   1  10  -3    1.54    0.32
  -1 -10   2    0.19    0.22
  -1 -10   2   -0.06    0.18
   1  10  -2    0.61    0.24
  -1 -10   1    1.45    0.38
  -1 -10   1    1.53    0.37
   1  10  -1    1.58    0.35
   1  10  -1    1.60    0.39
  -1 -10   0    0.27    0.24
  -1 -10   0    0.18    0.24
   1  10   0   -0.30    0.23
   1  10   0    0.32    0.21
  -1 -10  -1    1.15    0.33
  -1 -10  -1    0.73    0.15
  -1 -10  -1    0.44    0.26
   1  10   1    0.69    0.36
   1  10   1    0.78    0.25
  -1 -10  -2    0.22    0.23
  -1 -10  -2   -0.07    0.11
   1  10   2    0.10    0.28
   1  10   3    1.41    0.41
   1  10   4    0.10    0.27
   1  10   5    0.55    0.28
   1  10   5    0.90    0.60
   1  10   6    0.98    0.65
  -1  -9   7    0.36    0.18
   1   9  -7    0.28    0.17
  -1  -9   6    0.00    0.14
   1   9  -6    0.03    0.13
  -1  -9   5    4.63    0.50
   1   9  -5    4.57    0.48
  -1  -9   4    1.08    0.27
  -1  -9   4    1.51    0.30
   1   9  -4    1.00    0.24
  -1  -9   3    0.24    0.18
  -1  -9   3    0.14    0.17
   1   9  -3    0.12    0.15
  -1  -9   2    3.89    0.51
  -1  -9   2    3.60    0.51
   1   9  -2    3.43    0.43
  -1  -9   1    2.40    0.42
  -1  -9   1    2.66    0.42
   1   9  -1    2.33    0.36
   1   9  -1    3.76    0.48
  -1  -9   0    0.48    0.23
  -1  -9   0    0.01    0.19
   1   9   0    0.24    0.25
   1   9   0    0.29    0.19
   1   9   0    0.34    0.19
   1   9   0    0.13    0.20
  -1  -9  -1    9.64    0.46
  -1  -9  -1    9.32    0.75
  -1  -9  -1   11.04    0.75
   1   9   1    9.88    0.68
   1   9   1    8.94    0.65
   1   9   1   10.20    0.83
   1   9   1   10.09    0.65
   1   9   1    9.84    0.69
  -1  -9  -2    8.65    0.68
  -1  -9  -2    7.98    0.71
   1   9   2    9.34    0.80
   1   9   3    3.93    0.53
   1   9   4   -0.16    0.22
   1   9   4   -0.72    0.25
   1   9   5   -0.14    0.20
   1   9   5    0.34    0.48
   1   9   6    2.25    0.72
  -1  -9  -7    0.05    0.41
   1   9   7    0.79    0.60
  -1  -8   8    0.10    0.13
   1   8  -8   -0.03    0.12
  -1  -8   7    0.56    0.19
   1   8  -7    0.99    0.21
  -1  -8   6    2.33    0.33
   1   8  -6    2.57    0.33
  -1  -8   5   -0.01    0.12
  -1  -8   5    0.27    0.15
   1   8  -5    0.04    0.12
  -1  -8   4    0.18    0.15
  -1  -8   4    0.19    0.15
   1   8  -4    0.49    0.17
  -1  -8   3    0.71    0.21
  -1  -8   3    0.75    0.23
   1   8  -3    0.65    0.18
  -1  -8   2    0.30    0.19
  -1  -8   2    0.51    0.22
   1   8  -2    0.40    0.18
   1   8  -2    1.02    0.24
  -1  -8   1    3.26    0.42
  -1  -8   1    3.58    0.48
   1   8  -1    3.76    0.44
   1   8  -1    3.25    0.41
   1   8  -1    3.06    0.43
   1   8  -1    3.82    0.44
  -1  -8   0    0.32    0.08
  -1  -8   0   -0.06    0.13
  -1  -8   0   -0.01    0.15
   1   8   0    0.03    0.23
   1   8   0    0.19    0.16
   1   8   0    0.09    0.13
   1   8   0   -0.05    0.13
  -1  -8  -1   -0.07    0.14
  -1  -8  -1    0.26    0.12
  -1  -8  -1    0.26    0.21
   1   8   1    0.28    0.17
   1   8   1    0.18    0.25
   1   8   1    0.04    0.15
   1   8   1   -0.08    0.13
   1   8   1    0.03    0.14
  -1  -8  -2    0.99    0.28
  -1  -8  -2    0.93    0.31
   1   8   2    1.13    0.34
   1   8   2    1.10    0.28
   1   8   2    0.99    0.23
   1   8   2    0.87    0.25
   1   8   2    0.67    0.44
   1   8   2    1.10    0.26
  -1  -8  -3   12.01    0.86
   1   8   3   11.70    1.33
   1   8   3   12.04    0.75
  -1  -8  -4   -0.10    0.30
   1   8   4    0.10    0.21
   1   8   4    0.19    0.42
  -1  -8  -5    0.31    0.37
   1   8   5    0.11    0.19
   1   8   5   -0.08    0.31
  -1  -8  -6    1.12    0.51
   1   8   6    0.06    0.41
  -1  -8  -7    3.80    0.83
   1   8   7    1.47    0.61
  -1  -8  -8   -0.23    0.42
   1   8   8    0.01    0.41
  -1  -7   9    0.75    0.14
   1   7  -9    0.75    0.17
  -1  -7   8    0.35    0.13
   1   7  -8    0.38    0.14
  -1  -7   7    0.53    0.17
   1   7  -7    0.47    0.15
  -1  -7   6    2.26    0.29
   1   7  -6    2.06    0.26
  -1  -7   5    9.70    0.44
  -1  -7   5    8.89    0.54
   1   7  -5   10.22    0.53
  -1  -7   4   17.33    0.81
   1   7  -4   17.90    0.78
  -1  -7   3   13.02    0.74
  -1  -7   3   14.49    0.74
   1   7  -3   15.49    0.84
   1   7  -3   14.68    0.70
   1   7  -3   14.26    0.69
  -1  -7   2    8.93    0.58
  -1  -7   2    8.82    0.60
  -1  -7   2   12.33    0.69
   1   7  -2   10.07    0.56
   1   7  -2   10.21    0.54
   1   7  -2    9.81    0.56
   1   7  -2    9.78    0.63
  -1  -7   1    0.90    0.24
  -1  -7   1    0.59    0.26
  -1  -7   1    0.59    0.20
   1   7  -1    0.56    0.17
   1   7  -1    0.58    0.18
   1   7  -1    0.47    0.21
   1   7  -1    0.35    0.17
   1   7  -1    0.63    0.32
  -1  -7   0    3.75    0.22
  -1  -7   0    4.93    0.45
  -1  -7   0    3.73    0.43
  -1  -7   0    3.44    0.46
  -1  -7   0    3.19    0.55
   1   7   0    4.25    0.67
   1   7   0    4.47    0.45
   1   7   0    3.49    0.38
   1   7   0    3.98    0.42
   1   7   0    3.98    0.43
  -1  -7  -1    0.12    0.17
  -1  -7  -1   -0.10    0.14
  -1  -7  -1    0.20    0.25
   1   7   1    0.20    0.28
   1   7   1    0.11    0.14
   1   7   1   -0.10    0.19
   1   7   1    0.17    0.14
   1   7   1   -0.09    0.26
   1   7   1    0.09    0.13
  -1  -7  -2    0.23    0.19
  -1  -7  -2    0.16    0.16
  -1  -7  -2    0.25    0.17
  -1  -7  -2    0.14    0.27
  -1  -7  -2    0.18    0.30
   1   7   2    0.13    0.14
   1   7   2   -0.15    0.30
   1   7   2    0.21    0.14
   1   7   2    0.22    0.14
   1   7   2    0.09    0.15
   1   7   2    0.34    0.24
   1   7   2    0.04    0.24
  -1  -7  -3    5.27    0.55
  -1  -7  -3    5.89    0.48
  -1  -7  -3    4.29    0.73
  -1  -7  -3    4.53    0.56
  -1  -7  -3    4.20    0.71
   1   7   3    5.48    0.89
   1   7   3    5.52    0.37
   1   7   3    4.73    0.48
   1   7   3    5.20    0.51
  -1  -7  -4   14.12    1.36
  -1  -7  -4   12.08    1.20
   1   7   4   11.82    0.67
   1   7   4   11.89    1.31
  -1  -7  -5    0.42    0.38
  -1  -7  -5    0.47    0.37
   1   7   5    0.02    0.35
   1   7   5    0.33    0.16
  -1  -7  -6   -0.06    0.31
   1   7   6    0.11    0.37
  -1  -7  -7    1.06    0.53
   1   7   7    1.98    0.64
  -1  -7  -8    4.14    0.88
   1   7   8    4.90    0.94
  -1  -7  -9    0.51    0.49
   1   7   9    1.03    0.57
   1   6  -9    2.65    0.21
  -1  -6   8    2.06    0.21
   1   6  -8    1.89    0.20
  -1  -6   7    0.24    0.12
   1   6  -7    0.04    0.09
  -1  -6   6    1.73    0.22
   1   6  -6    1.49    0.19
   1   6  -5    2.14    0.24
   1   6  -5    2.85    0.27
  -1  -6   4    4.08    0.30
  -1  -6   4    3.65    0.30
   1   6  -4    4.04    0.30
   1   6  -4    3.84    0.29
   1   6  -4    4.48    0.49
  -1  -6   3    0.32    0.16
  -1  -6   3    0.19    0.13
   1   6  -3    0.93    0.28
   1   6  -3    0.38    0.19
   1   6  -3    0.43    0.13
   1   6  -3    0.57    0.15
  -1  -6   2    6.45    0.46
  -1  -6   2    7.90    0.51
  -1  -6   2    7.24    0.53
   1   6  -2    6.72    0.68
   1   6  -2    6.59    0.42
   1   6  -2    7.96    0.52
   1   6  -2    7.17    0.38
   1   6  -2    6.52    0.41
  -1  -6   1    1.55    0.25
  -1  -6   1    1.32    0.23
  -1  -6   1    1.32    0.21
  -1  -6   1    1.07    0.23
  -1  -6   1    1.25    0.30
   1   6  -1    1.25    0.21
   1   6  -1    1.91    0.30
   1   6  -1    1.38    0.23
   1   6  -1    1.29    0.21
   1   6  -1    1.72    0.39
  -1  -6   0   19.01    0.63
  -1  -6   0   20.65    0.89
  -1  -6   0   19.86    0.82
  -1  -6   0   20.48    0.84
  -1  -6   0   21.05    1.08
  -1  -6   0   18.58    0.64
  -1  -6   0   19.39    0.95
  -1  -6   0   18.00    1.06
   1   6   0   19.35    0.82
   1   6   0   19.77    1.19
   1   6   0   18.34    0.83
   1   6   0   19.93    0.84
   1   6   0   16.14    1.04
   1   6   0   18.66    0.82
  -1  -6  -1    0.31    0.25
  -1  -6  -1    0.44    0.20
  -1  -6  -1    0.39    0.26
  -1  -6  -1    0.43    0.16
  -1  -6  -1    0.41    0.15
  -1  -6  -1    0.39    0.13
   1   6   1    0.18    0.26
   1   6   1    0.37    0.24
   1   6   1    0.15    0.13
   1   6   1    0.45    0.15
   1   6   1    0.34    0.13
   1   6   1    0.61    0.20
  -1  -6  -2   16.52    0.84
  -1  -6  -2   16.92    1.10
  -1  -6  -2   16.06    1.08
  -1  -6  -2   18.13    0.81
  -1  -6  -2   16.92    0.69
   1   6   2   18.27    1.08
   1   6   2   16.69    1.17
   1   6   2   17.37    0.80
   1   6   2   16.46    0.78
   1   6   2   16.27    0.80
   1   6   2   17.28    0.81
   1   6   2   16.75    0.70
  -1  -6  -3    6.23    0.77
  -1  -6  -3    6.20    0.48
  -1  -6  -3    6.56    0.85
  -1  -6  -3    6.19    0.47
   1   6   3    5.07    0.42
   1   6   3    5.11    0.47
   1   6   3    5.45    0.34
   1   6   3    5.60    0.69
   1   6   3    6.28    0.87
  -1  -6  -4    0.20    0.16
  -1  -6  -4   -0.02    0.29
  -1  -6  -4    0.27    0.29
   1   6   4    0.44    0.20
   1   6   4    0.06    0.32
  -1  -6  -5    0.60    0.40
  -1  -6  -5    0.31    0.34
   1   6   5    0.56    0.10
   1   6   5    0.17    0.38
  -1  -6  -6    5.95    0.89
   1   6   6    6.36    0.95
  -1  -6  -7    5.96    0.94
   1   6   7    7.49    1.05
  -1  -6  -8    0.00    0.32
   1   6   8   -0.33    0.27
  -1  -6  -9    0.09    0.39
   1   6   9    0.38    0.42
  -1  -5   8    0.40    0.09
  -1  -5   7    2.94    0.21
   1   5  -6   22.17    0.86
   1   5  -6   23.18    0.93
   1   5  -6   22.59    0.76
   1   5  -6   21.82    0.77
   1   5  -5    4.50    0.25
   1   5  -5    4.36    0.49
   1   5  -5    4.69    0.44
   1   5  -5    4.31    0.35
   1   5  -5    4.16    0.26
  -1  -5   4    0.52    0.10
  -1  -5   4    0.77    0.13
   1   5  -4    0.72    0.13
   1   5  -4    0.90    0.24
   1   5  -4    0.86    0.14
   1   5  -4    0.60    0.21
   1   5  -4    0.56    0.20
  -1  -5   3    0.39    0.12
  -1  -5   3    0.39    0.17
  -1  -5   3    0.41    0.14
   1   5  -3    1.06    0.25
   1   5  -3    0.47    0.11
   1   5  -3    0.51    0.17
   1   5  -3    0.73    0.23
   1   5  -3    0.37    0.11
  -1  -5   2    0.27    0.13
  -1  -5   2    0.27    0.14
  -1  -5   2    0.41    0.15
  -1  -5   2    0.23    0.08
  -1  -5   2    0.33    0.15
   1   5  -2    0.09    0.09
   1   5  -2    0.11    0.13
   1   5  -2    0.40    0.12
   1   5  -2    0.29    0.20
   1   5  -2    0.53    0.10
  -1  -5   1   37.77    1.51
  -1  -5   1   39.94    1.49
  -1  -5   1   35.94    1.35
  -1  -5   1   37.49    1.29
   1   5  -1   38.91    1.20
   1   5  -1   38.16    1.32
   1   5  -1   38.67    1.60
   1   5  -1   40.86    1.39
   1   5  -1   39.42    1.34
  -1  -5   0    3.94    0.29
  -1  -5   0    5.26    0.59
  -1  -5   0    3.60    0.28
  -1  -5   0    4.06    0.48
  -1  -5   0    3.66    0.22
   1   5   0    3.33    0.31
   1   5   0    4.01    0.30
   1   5   0    4.36    0.57
   1   5   0    3.38    0.28
   1   5   0    3.40    0.27
   1   5   0    4.97    0.57
  -1  -5  -1    0.07    0.10
  -1  -5  -1    0.04    0.17
  -1  -5  -1    0.19    0.10
  -1  -5  -1    0.08    0.20
  -1  -5  -1    0.32    0.14
   1   5   1    0.26    0.16
   1   5   1   -0.14    0.16
   1   5   1    0.21    0.11
   1   5   1    0.08    0.10
   1   5   1    0.23    0.11
   1   5   1   -0.02    0.19
  -1  -5  -2    5.50    0.65
  -1  -5  -2    6.99    0.44
  -1  -5  -2    6.27    0.34
  -1  -5  -2    6.63    0.45
  -1  -5  -2    6.36    0.68
   1   5   2    6.93    0.80
   1   5   2    6.29    0.42
   1   5   2    6.40    0.42
   1   5   2    7.43    0.37
   1   5   2    7.33    0.46
   1   5   2    6.93    0.42
   1   5   2    6.72    0.70
  -1  -5  -3    0.39    0.27
  -1  -5  -3    0.44    0.16
  -1  -5  -3    0.33    0.14
  -1  -5  -3    0.81    0.31
   1   5   3    0.81    0.20
   1   5   3    0.30    0.25
   1   5   3    0.38    0.11
   1   5   3    0.21    0.13
   1   5   3    0.26    0.22
  -1  -5  -4    1.07    0.23
  -1  -5  -4    1.15    0.38
  -1  -5  -4    1.24    0.38
   1   5   4    0.72    0.17
   1   5   4    0.64    0.17
   1   5   4    0.88    0.09
   1   5   4    1.23    0.41
   1   5   4    0.54    0.11
  -1  -5  -5    0.76    0.36
  -1  -5  -5    0.74    0.34
   1   5   5    0.49    0.34
  -1  -5  -6    4.58    0.72
  -1  -5  -6    4.93    0.74
   1   5   6    3.76    0.70
  -1  -5  -7    2.67    0.58
   1   5   7    2.54    0.58
  -1  -5  -8    0.41    0.37
   1   5   8    0.52    0.36
  -1  -5  -9    0.63    0.45
   1   5   9    0.72    0.43
  -1  -5 -10   -0.29    0.33
   1   5  10    0.36    0.40
   1   4  -7    0.69    0.24
   1   4  -6    1.07    0.26
   1   4  -5   11.81    0.43
   1   4  -5   11.56    0.66
   1   4  -5   12.08    0.49
  -1  -4   4   10.50    0.57
   1   4  -4    9.91    0.57
   1   4  -4    9.41    0.48
   1   4  -4    9.37    0.38
   1   4  -4    9.44    0.44
   1   4  -4    9.70    0.37
  -1  -4   3   17.55    0.70
  -1  -4   3   17.13    0.69
  -1  -4   3   18.70    0.80
   1   4  -3   18.76    0.80
   1   4  -3   18.05    0.64
   1   4  -3   18.08    0.76
   1   4  -3   17.75    0.79
   1   4  -3   18.14    0.65
  -1  -4   2    7.00    0.35
  -1  -4   2    8.36    0.33
  -1  -4   2    9.78    0.44
  -1  -4   2    7.72    0.44
  -1  -4   2    7.66    0.44
   1   4  -2    8.43    0.47
   1   4  -2    8.15    0.52
   1   4  -2    7.27    0.49
   1   4  -2    7.87    0.37
   1   4  -2    7.84    0.37
  -1  -4   1   10.72    0.59
  -1  -4   1   10.53    0.45
  -1  -4   1   10.41    0.50
   1   4  -1   10.35    0.46
   1   4  -1   10.13    0.62
   1   4  -1   10.26    0.40
   1   4  -1   10.75    0.51
   1   4  -1   10.30    0.46
  -1  -4   0   45.92    1.27
  -1  -4   0   43.69    1.45
  -1  -4   0   46.49    1.71
  -1  -4   0   45.11    1.68
  -1  -4   0   41.55    1.44
   1   4   0   47.26    1.82
   1   4   0   44.29    1.46
   1   4   0   46.11    1.36
   1   4   0   43.02    1.46
   1   4   0   45.80    1.71
   1   4   0   43.48    1.45
  -1  -4  -1    7.20    0.57
  -1  -4  -1    6.87    0.39
  -1  -4  -1    6.07    0.32
  -1  -4  -1    6.72    0.38
  -1  -4  -1    7.28    0.55
   1   4   1    6.90    0.56
   1   4   1    6.93    0.39
   1   4   1    6.43    0.36
   1   4   1    6.11    0.37
   1   4   1    6.58    0.34
   1   4   1    7.27    0.55
  -1  -4  -2   42.69    1.44
  -1  -4  -2   47.38    1.62
  -1  -4  -2   45.98    1.85
  -1  -4  -2   46.21    1.86
  -1  -4  -2   49.59    1.59
   1   4   2   47.52    2.00
   1   4   2   46.78    1.58
   1   4   2   48.11    1.46
   1   4   2   51.17    1.84
   1   4   2   47.82    1.57
   1   4   2   46.91    1.58
   1   4   2   49.08    1.48
  -1  -4  -3   11.03    0.77
  -1  -4  -3   11.45    0.58
  -1  -4  -3   11.19    0.79
  -1  -4  -3   11.24    0.57
  -1  -4  -3   12.87    0.43
   1   4   3   12.14    0.57
   1   4   3   12.42    0.74
   1   4   3   11.29    0.43
   1   4   3   12.22    0.52
   1   4   3   12.40    0.86
  -1  -4  -4    7.32    0.43
  -1  -4  -4    5.63    0.67
  -1  -4  -4    5.64    0.67
  -1  -4  -4    6.17    0.41
   1   4   4    6.28    0.39
   1   4   4    6.23    0.52
   1   4   4    6.89    0.75
  -1  -4  -5    0.64    0.31
  -1  -4  -5    0.78    0.18
  -1  -4  -5    1.50    0.39
   1   4   5    1.27    0.20
   1   4   5    0.97    0.37
  -1  -4  -6    1.37    0.43
  -1  -4  -6    0.28    0.30
   1   4   6    1.50    0.44
  -1  -4  -7    2.03    0.49
   1   4   7    3.40    0.61
  -1  -4  -8   -0.09    0.28
   1   4   8    0.42    0.33
  -1  -4  -9    0.85    0.43
   1   4   9    0.64    0.39
  -1  -4 -10   -0.07    0.38
   1   4  10    0.50    0.36
   1   3  -8    0.06    0.17
   1   3  -7    0.05    0.15
   1   3  -6    3.58    0.40
   1   3  -5    5.09    0.40
  -1  -3   4    9.74    0.52
   1   3  -4    9.69    0.53
  -1  -3   3    2.66    0.16
  -1  -3   3    4.07    0.30
  -1  -3   3    3.50    0.16
   1   3  -3    3.19    0.21
   1   3  -3    3.53    0.29
   1   3  -3    3.38    0.17
  -1  -3   2   30.38    1.13
  -1  -3   2   31.97    1.11
   1   3  -2   32.77    1.10
   1   3  -2   33.00    1.13
   1   3  -2   32.54    1.12
   1   3  -2   30.83    0.99
   1   3  -2   31.43    1.00
  -1  -3   1    0.41    0.11
  -1  -3   1    0.63    0.10
  -1  -3   1    0.40    0.13
   1   3  -1    0.35    0.14
   1   3  -1    0.65    0.10
   1   3  -1    0.34    0.06
   1   3  -1    0.63    0.13
   1   3  -1    0.59    0.10
  -1  -3   0   88.43    2.87
  -1  -3   0   89.95    2.68
  -1  -3   0  100.24    2.67
  -1  -3   0   86.81    2.40
   1   3   0   90.82    2.88
   1   3   0   89.18    2.45
   1   3   0   89.75    2.66
   1   3   0   90.51    2.69
   1   3   0   87.31    2.68
   1   3   0   87.72    3.10
  -1  -3  -1   79.32    2.59
  -1  -3  -1   80.77    2.29
  -1  -3  -1   76.32    2.59
  -1  -3  -1   78.18    2.42
  -1  -3  -1   78.85    2.38
   1   3   1   78.72    2.79
   1   3   1   75.93    2.18
   1   3   1   77.59    2.36
   1   3   1   76.09    2.37
   1   3   1   78.20    2.57
   1   3   1   79.24    2.30
  -1  -3  -2   80.59    2.74
  -1  -3  -2   83.55    2.51
  -1  -3  -2   81.17    2.73
  -1  -3  -2   82.52    2.55
  -1  -3  -2   78.84    2.35
   1   3   2   83.37    2.37
   1   3   2   78.77    2.48
   1   3   2   84.27    2.99
   1   3   2   79.23    2.49
   1   3   2   84.16    2.51
   1   3   2   84.05    2.29
   1   3   2   83.48    2.69
  -1  -3  -3    3.75    0.47
  -1  -3  -3    2.86    0.39
  -1  -3  -3    2.95    0.25
  -1  -3  -3    3.46    0.26
  -1  -3  -3    3.14    0.13
   1   3   3    2.99    0.43
   1   3   3    3.70    0.39
   1   3   3    3.18    0.15
   1   3   3    3.43    0.20
  -1  -3  -4    1.73    0.23
  -1  -3  -4    1.19    0.30
  -1  -3  -4    1.06    0.28
   1   3   4    1.31    0.24
   1   3   4    1.22    0.31
   1   3   4    1.53    0.20
  -1  -3  -5    3.28    0.32
  -1  -3  -5    2.70    0.43
  -1  -3  -5    3.74    0.52
   1   3   5    3.39    0.25
   1   3   5    3.80    0.53
   1   3   5    3.48    0.39
  -1  -3  -6    6.62    0.72
  -1  -3  -6    7.08    0.73
   1   3   6    7.78    0.70
   1   3   6    7.04    0.32
  -1  -3  -7    6.87    0.74
   1   3   7    6.01    0.71
  -1  -3  -8    0.95    0.37
   1   3   8    0.83    0.32
  -1  -3  -9    0.01    0.27
   1   3   9   -0.08    0.25
  -1  -3 -10   -0.25    0.30
   1   3  10    0.14    0.19
   1   2 -10    2.42    0.31
  -1  -2   7    6.39    0.26
   1   2  -7    6.04    0.46
   1   2  -7    7.40    0.49
  -1  -2   6    3.79    0.16
   1   2  -6    4.16    0.40
   1   2  -5   44.18    1.53
  -1  -2   4    0.20    0.11
   1   2  -4    0.05    0.08
  -1  -2   3   39.94    1.31
   1   2  -3   37.86    1.29
  -1  -2   2    0.06    0.04
  -1  -2   2    0.15    0.09
   1   2  -2    0.18    0.04
   1   2  -2    0.09    0.05
   1   2  -2   -0.01    0.07
  -1  -2   1    3.83    0.25
  -1  -2   1    4.70    0.20
  -1  -2   1    3.84    0.23
   1   2  -1    4.63    0.29
   1   2  -1    4.64    0.26
   1   2  -1    4.90    0.20
   1   2  -1    4.52    0.21
  -1  -2   0   22.66    0.73
  -1  -2   0   20.36    0.72
  -1  -2   0   21.52    0.64
  -1  -2   0   22.35    0.85
   1   2   0   23.10    0.73
   1   2   0   22.58    0.67
   1   2   0   22.51    0.85
   1   2   0   21.05    0.72
   1   2   0   22.61    0.73
  -1  -2  -1    0.55    0.07
  -1  -2  -1    0.62    0.11
  -1  -2  -1    0.26    0.16
  -1  -2  -1    0.90    0.19
   1   2   1    0.41    0.16
   1   2   1    0.65    0.08
   1   2   1    0.78    0.14
   1   2   1    0.65    0.17
   1   2   1    0.68    0.10
   1   2   1    0.47    0.09
  -1  -2  -2   80.74    2.41
  -1  -2  -2   77.20    2.56
  -1  -2  -2   81.14    2.28
  -1  -2  -2   77.83    2.57
  -1  -2  -2   79.51    2.45
   1   2   2   82.11    2.16
   1   2   2   79.69    2.28
   1   2   2   84.14    2.53
   1   2   2   82.70    2.82
  -1  -2  -3    1.72    0.09
  -1  -2  -3    1.38    0.24
  -1  -2  -3    1.89    0.19
  -1  -2  -3    1.35    0.25
   1   2   3    1.67    0.22
   1   2   3    2.05    0.33
   1   2   3    1.63    0.16
   1   2   3    1.71    0.08
  -1  -2  -4    2.04    0.22
  -1  -2  -4    2.35    0.11
  -1  -2  -4    1.69    0.28
  -1  -2  -4    1.61    0.29
  -1  -2  -4    2.21    0.13
   1   2   4    2.48    0.23
   1   2   4    1.92    0.33
   1   2   4    1.89    0.24
   1   2   4    2.14    0.17
  -1  -2  -5   10.74    0.49
  -1  -2  -5   11.41    0.51
  -1  -2  -5   11.01    0.39
  -1  -2  -5   10.39    0.65
  -1  -2  -5   10.24    0.67
  -1  -2  -5   10.20    0.37
   1   2   5   10.69    0.56
   1   2   5   10.81    0.37
   1   2   5   10.79    0.38
   1   2   5   10.70    0.71
  -1  -2  -6    0.14    0.20
  -1  -2  -6    0.12    0.10
  -1  -2  -6    0.14    0.06
  -1  -2  -6    0.03    0.10
  -1  -2  -6   -0.03    0.17
   1   2   6    0.13    0.11
   1   2   6    0.13    0.21
  -1  -2  -7    8.50    0.69
  -1  -2  -7    9.84    0.75
   1   2   7   10.07    0.69
   1   2   7    8.99    0.53
  -1  -2  -8    0.87    0.33
   1   2   8    0.84    0.27
   1   2   8    1.41    0.24
  -1  -2  -9    0.26    0.29
   1   2   9    0.54    0.12
   1   2   9    0.68    0.16
  -1  -2 -10    0.99    0.43
   1   1 -10    0.09    0.22
   1   1  -9    0.08    0.17
   1   1  -8    1.13    0.19
  -1  -1   7    1.17    0.14
   1   1  -7    1.23    0.22
   1   1  -7    1.26    0.19
   1   1  -7    1.29    0.13
   1   1  -7    0.99    0.21
  -1  -1   6   46.49    1.43
   1   1  -6   46.89    1.59
   1   1  -6   45.74    1.57
  -1  -1   5    1.18    0.10
   1   1  -5    1.60    0.21
   1   1  -4    1.50    0.19
  -1  -1   3    6.91    0.34
   1   1  -3    7.26    0.35
  -1  -1   2   29.02    0.94
   1   1  -2   29.29    0.94
  -1  -1   1   16.93    0.57
  -1  -1   1   16.31    0.56
   1   1  -1   17.57    0.57
  -1  -1   0   16.11    0.46
  -1  -1   0   15.60    0.51
  -1  -1   0   15.92    0.57
  -1  -1   0   16.45    0.52
   1   1   0   16.37    0.46
   1   1   0   15.84    0.51
   1   1   0   16.50    0.57
   1   1   0   15.62    0.51
   1   1   0   16.16    0.51
  -1  -1  -1  136.65    3.51
  -1  -1  -1  134.47    3.77
  -1  -1  -1  135.27    3.94
  -1  -1  -1  139.59    3.94
   1   1   1  131.81    4.31
   1   1   1  134.88    3.92
   1   1   1  133.39    3.77
   1   1   1  134.06    3.50
  -1  -1  -2  340.83    9.69
  -1  -1  -2  338.92    9.47
  -1  -1  -2  334.63    9.68
  -1  -1  -2  342.87    9.78
  -1  -1  -2  337.08    9.70
   1   1   2  354.45    9.71
   1   1   2  342.55    9.65
   1   1   2  335.84    9.50
   1   1   2  329.69   10.65
  -1  -1  -3    4.02    0.22
  -1  -1  -3    4.97    0.27
  -1  -1  -3    4.27    0.22
  -1  -1  -3    4.08    0.19
  -1  -1  -3    4.01    0.28
   1   1   3    4.01    0.23
   1   1   3    4.31    0.20
   1   1   3    4.02    0.18
   1   1   3    4.28    0.25
   1   1   3    4.28    0.33
  -1  -1  -4   38.51    1.19
  -1  -1  -4   38.83    1.31
  -1  -1  -4   36.37    1.14
  -1  -1  -4   36.82    1.26
  -1  -1  -4   37.02    1.14
   1   1   4   37.63    1.44
   1   1   4   37.36    1.32
  -1  -1  -5    2.23    0.20
  -1  -1  -5    2.15    0.29
  -1  -1  -5    1.90    0.18
  -1  -1  -5    2.34    0.18
  -1  -1  -5    2.39    0.28
   1   1   5    2.27    0.31
   1   1   5    2.10    0.22
  -1  -1  -6    3.69    0.25
  -1  -1  -6    4.13    0.27
  -1  -1  -6    3.74    0.39
  -1  -1  -6    3.63    0.41
  -1  -1  -6    4.10    0.28
  -1  -1  -6    3.86    0.25
   1   1   6    4.02    0.28
   1   1   6    3.81    0.35
  -1  -1  -7    0.31    0.20
  -1  -1  -7    0.31    0.20
   1   1   7    0.06    0.09
   1   1   7    0.20    0.12
  -1  -1  -8    3.68    0.48
  -1  -1  -9   -0.01    0.22
  -1  -1 -10    4.78    0.66
   1   0 -11   -0.10    0.27
   1   0 -10    0.78    0.33
   1   0  -9   -0.12    0.18
   1   0  -8    0.37    0.21
  -1   0   7    0.23    0.10
   1   0  -7    0.24    0.09
   1   0  -7    0.02    0.07
   1   0  -7   -0.14    0.14
   1   0  -7    0.19    0.14
   1   0  -7    0.04    0.10
  -1   0   6    0.49    0.11
   1   0  -6    0.67    0.14
   1   0  -6    0.74    0.15
   1   0  -6    0.46    0.16
   1   0  -6    0.47    0.13
   1   0  -6    0.57    0.11
   1   0  -6    0.69    0.11
  -1   0   5   -0.02    0.04
   1   0  -5    0.09    0.08
   1   0  -5    0.11    0.09
   1   0  -5   -0.02    0.07
   1   0  -5    0.02    0.04
   1   0  -5    0.04    0.06
   1   0  -5    0.00    0.04
  -1   0   4    0.36    0.07
  -1   0   4    0.30    0.08
  -1   0   4    0.32    0.06
   1   0  -4    0.19    0.08
   1   0  -4    0.15    0.05
   1   0  -4    0.38    0.10
  -1   0   3    0.10    0.04
  -1   0   3    0.12    0.04
  -1   0   3    0.16    0.07
  -1   0   3    0.15    0.06
   1   0  -3    0.11    0.06
   1   0  -3    0.12    0.04
   1   0  -3    0.14    0.05
  -1   0   2  557.39   16.13
  -1   0   2  564.03   17.64
  -1   0   2  579.21   17.54
   1   0  -2  545.25   15.87
   1   0  -2  553.41   15.83
   1   0  -2  587.74   15.89
  -1   0   1   -0.50    0.02
  -1   0   1   -0.45    0.04
   1   0  -1   -0.52    0.02
   1   0  -1   -0.51    0.03
  -1   0   0    0.00    0.01
  -1   0   0    0.00    0.00
  -1   0   0    0.00    0.00
   1   0   0    0.00    0.00
  -1   0  -1   -0.01    0.03
   1   0   1    0.08    0.04
   1   0   1    0.06    0.03
  -1   0  -2    0.59    0.09
   1   0   2    0.76    0.11
   1   0   2    0.54    0.06
   1   0   2    0.70    0.08
  -1   0  -3    0.76    0.11
  -1   0  -3    0.66    0.05
  -1   0  -3    0.62    0.10
  -1   0  -3    0.63    0.06
   1   0   3    0.64    0.08
   1   0   3    0.69    0.08
   1   0   3    0.62    0.10
  -1   0  -4    9.44    0.41
  -1   0  -4    9.90    0.42
  -1   0  -4    9.09    0.36
  -1   0  -4    9.34    0.33
   1   0   4    9.95    0.40
   1   0   4    9.67    0.37
   1   0   4    9.11    0.36
  -1   0  -5    0.11    0.05
  -1   0  -5    0.15    0.05
  -1   0  -5    0.21    0.09
  -1   0  -5    0.04    0.05
  -1   0  -5    0.05    0.08
  -1   0  -5    0.33    0.10
   1   0   5    0.06    0.06
  -1   0  -6    0.07    0.06
  -1   0  -6    0.11    0.10
  -1   0  -6    0.06    0.08
  -1   0  -6   -0.06    0.11
  -1   0  -6    0.05    0.06
  -1   0  -6    0.09    0.10
  -1   0  -7   -0.05    0.13
  -1   0  -7   -0.04    0.09
  -1   0  -7   -0.01    0.06
  -1   0  -7   -0.01    0.10
  -1   0  -7    0.17    0.11
  -1   0  -7    0.03    0.07
  -1   0  -8   13.03    0.70
  -1   0  -9    0.10    0.20
  -1   0 -10    4.02    0.55
  -1   0 -11    0.22    0.31
   1  -1 -10   -0.17    0.26
   1  -1  -9    0.08    0.24
   1  -1  -8    1.49    0.34
  -1   1   7    1.26    0.20
  -1   1   7    1.25    0.16
   1  -1  -7    1.12    0.28
   1  -1  -7    1.27    0.29
  -1   1   6   45.99    1.63
  -1   1   6   46.87    1.58
  -1   1   6   47.08    1.75
   1  -1  -6   49.00    1.48
   1  -1  -6   48.01    1.53
   1  -1  -6   46.02    1.53
   1  -1  -6   48.08    1.48
   1  -1  -6   48.23    1.72
   1  -1  -6   47.59    1.75
  -1   1   5    1.56    0.19
  -1   1   5    1.22    0.24
  -1   1   5    1.52    0.19
   1  -1  -5    1.44    0.15
   1  -1  -5    1.61    0.17
   1  -1  -5    1.51    0.17
   1  -1  -5    1.81    0.26
   1  -1  -5    1.32    0.15
   1  -1  -5    1.57    0.27
  -1   1   4    1.47    0.17
  -1   1   4    1.65    0.17
  -1   1   4    1.23    0.23
   1  -1  -4    1.52    0.22
   1  -1  -4    1.43    0.15
   1  -1  -4    1.70    0.12
   1  -1  -4    1.45    0.13
   1  -1  -4    1.35    0.23
   1  -1  -4    1.48    0.15
  -1   1   3    6.99    0.35
  -1   1   3    7.19    0.27
  -1   1   3    7.28    0.30
  -1   1   3    7.16    0.33
  -1   1   3    7.57    0.45
   1  -1  -3    7.57    0.39
   1  -1  -3    6.86    0.40
   1  -1  -3    6.97    0.26
   1  -1  -3    7.02    0.31
   1  -1  -3    7.40    0.31
   1  -1  -3    7.12    0.26
  -1   1   2   30.44    0.99
  -1   1   2   28.53    1.14
  -1   1   2   30.58    0.93
   1  -1  -2   29.70    0.85
   1  -1  -2   27.89    1.03
   1  -1  -2   30.04    1.02
   1  -1  -2   30.43    0.94
  -1   1   1   18.50    0.66
  -1   1   1   17.24    0.51
  -1   1   1   17.64    0.72
  -1   1   1   17.56    0.58
   1  -1  -1   17.10    0.52
   1  -1  -1   17.37    0.51
   1  -1  -1   16.77    0.66
   1  -1  -1   17.34    0.65
   1  -1  -1   18.04    0.57
   1  -1  -1   17.64    0.58
  -1   1   0   16.06    0.51
  -1   1   0   15.91    0.50
  -1   1   0   15.84    0.50
  -1   1   0   16.46    0.58
  -1   1   0   16.14    0.50
  -1   1   0   15.34    0.46
   1  -1   0   15.39    0.46
   1  -1   0   15.98    0.50
   1  -1   0   15.41    0.51
   1  -1   0   15.43    0.56
   1  -1   0   16.37    0.44
  -1   1  -1  119.00    3.54
   1  -1   1  130.08    3.90
  -1   1  -2  367.98   10.46
  -1   1  -3    4.42    0.26
  -1   1  -4   37.56    1.22
  -1   1  -4   37.30    1.24
   1  -1   4   35.25    1.07
  -1   1  -5    2.72    0.28
  -1   1  -5    2.44    0.26
   1  -1   5    2.05    0.12
  -1   1  -6    3.89    0.32
  -1   1  -6    3.84    0.31
  -1   1  -7    0.13    0.10
  -1   1  -7    0.28    0.12
  -1   1  -7    0.06    0.12
  -1   1  -7    0.09    0.06
  -1   1  -8    3.22    0.25
  -1   1  -9    0.12    0.15
  -1   1 -10    5.50    0.54
   1  -2 -10    2.41    0.56
  -1   2   9    0.99    0.19
  -1   2   9    0.97    0.15
   1  -2  -9    0.51    0.33
  -1   2   8    4.04    0.47
   1  -2  -8    2.72    0.51
  -1   2   7    6.54    0.43
  -1   2   7    6.20    0.55
   1  -2  -7    6.29    0.69
   1  -2  -7    6.45    0.67
  -1   2   6    3.75    0.32
  -1   2   6    3.77    0.31
  -1   2   6    3.67    0.48
   1  -2  -6    4.15    0.51
   1  -2  -6    3.93    0.19
   1  -2  -6    4.24    0.52
   1  -2  -6    4.05    0.19
   1  -2  -6    3.88    0.31
   1  -2  -6    4.10    0.31
  -1   2   5   42.25    1.29
  -1   2   5   41.60    1.76
  -1   2   5   43.47    1.57
  -1   2   5   43.32    1.46
  -1   2   5   41.74    1.27
   1  -2  -5   41.39    1.66
   1  -2  -5   42.09    1.63
   1  -2  -5   43.79    1.43
  -1   2   4    0.16    0.09
  -1   2   4    0.05    0.06
  -1   2   4    0.09    0.15
  -1   2   4    0.06    0.09
  -1   2   4    0.08    0.07
   1  -2  -4    0.19    0.16
   1  -2  -4    0.14    0.08
   1  -2  -4    0.43    0.18
  -1   2   3   39.04    1.61
  -1   2   3   40.50    1.29
  -1   2   3   43.93    1.41
  -1   2   3   39.44    1.33
   1  -2  -3   38.54    1.30
   1  -2  -3   40.61    1.50
   1  -2  -3   40.11    1.48
  -1   2   2    0.01    0.14
  -1   2   2    0.16    0.08
  -1   2   2    0.13    0.13
   1  -2  -2    0.05    0.12
   1  -2  -2    0.33    0.16
   1  -2  -2    0.10    0.07
   1  -2  -2    0.15    0.08
   1  -2  -2    0.11    0.07
  -1   2   1    4.39    0.36
  -1   2   1    4.99    0.27
  -1   2   1    4.13    0.19
  -1   2   1    4.73    0.38
  -1   2   1    5.41    0.26
   1  -2  -1    4.76    0.42
   1  -2  -1    4.42    0.24
   1  -2  -1    4.62    0.25
   1  -2  -1    4.74    0.36
   1  -2  -1    5.03    0.29
  -1   2   0   22.23    0.73
  -1   2   0   23.25    0.87
  -1   2   0   21.75    0.67
  -1   2   0   22.46    0.73
  -1   2   0   21.06    0.73
   1  -2   0   22.56    0.75
   1  -2   0   22.33    0.63
   1  -2   0   22.74    0.81
   1  -2   0   22.02    0.73
   1  -2   0   22.72    0.65
   1  -2   0   19.56    0.83
  -1   2  -1    0.45    0.12
  -1   2  -1    0.68    0.12
   1  -2   1    0.57    0.10
   1  -2   1    0.59    0.09
  -1   2  -2   73.76    2.31
   1  -2   2   78.80    2.43
  -1   2  -3    1.55    0.19
  -1   2  -4    1.09    0.17
  -1   2  -5   10.98    0.55
  -1   2  -5    9.82    0.55
  -1   2  -6    0.03    0.10
  -1   2  -6    0.02    0.12
  -1   2  -7    8.97    0.56
  -1   2  -7    9.48    0.58
  -1   2 -10    1.05    0.22
  -1   3  10    0.30    0.20
   1  -3 -10    0.17    0.37
  -1   3   9   -0.15    0.23
   1  -3  -9    0.08    0.29
  -1   3   8    0.39    0.27
   1  -3  -8   -0.23    0.23
  -1   3   7    0.14    0.24
   1  -3  -7    0.23    0.26
  -1   3   6    2.69    0.49
  -1   3   6    2.79    0.20
   1  -3  -6    3.10    0.52
   1  -3  -6    1.84    0.43
  -1   3   5    4.96    0.31
  -1   3   5    5.33    0.40
  -1   3   5    5.31    0.65
   1  -3  -5    3.53    0.51
   1  -3  -5    4.83    0.35
   1  -3  -5    4.84    0.35
   1  -3  -5    6.28    0.66
  -1   3   4   10.22    0.59
  -1   3   4   10.00    0.48
  -1   3   4   10.30    0.74
   1  -3  -4   10.59    0.51
   1  -3  -4   10.40    0.72
   1  -3  -4   10.18    0.69
  -1   3   3    3.50    0.20
  -1   3   3    4.53    0.47
  -1   3   3    2.94    0.44
   1  -3  -3    3.67    0.27
   1  -3  -3    3.64    0.47
   1  -3  -3    3.26    0.26
   1  -3  -3    3.73    0.46
  -1   3   2   32.23    0.97
  -1   3   2   31.73    1.09
  -1   3   2   32.43    1.01
  -1   3   2   32.96    1.29
  -1   3   2   31.42    0.96
  -1   3   2   31.13    1.41
  -1   3   2   32.36    1.08
   1  -3  -2   30.38    1.30
   1  -3  -2   32.14    1.33
   1  -3  -2   30.20    1.22
   1  -3  -2   32.80    1.10
   1  -3  -2   31.61    1.12
  -1   3   1    0.51    0.11
  -1   3   1    0.53    0.19
  -1   3   1    0.44    0.09
  -1   3   1    0.50    0.10
  -1   3   1    0.42    0.13
  -1   3   1    0.62    0.22
  -1   3   1    0.51    0.10
   1  -3  -1    0.60    0.19
   1  -3  -1    0.49    0.11
   1  -3  -1    0.49    0.11
   1  -3  -1    0.48    0.13
   1  -3  -1    0.48    0.19
  -1   3   0   89.25    3.10
  -1   3   0   88.77    2.64
  -1   3   0   92.62    2.87
  -1   3   0   87.94    2.42
  -1   3   0   87.74    2.61
  -1   3   0   90.00    2.65
   1  -3   0   90.12    2.37
   1  -3   0   87.42    2.69
   1  -3   0   86.35    2.92
   1  -3   0   86.65    2.34
   1  -3   0   88.52    2.84
   1  -3   0   89.18    2.64
  -1   3  -1   80.32    2.37
  -1   3  -1   79.08    2.38
  -1   3  -1   80.58    2.42
  -1   3  -1   79.61    2.11
  -1   3  -1   79.51    2.55
   1  -3   1   78.05    2.35
   1  -3   1   80.37    2.48
   1  -3   1   77.07    2.42
   1  -3   1   85.05    2.64
  -1   3  -2   83.51    2.53
  -1   3  -2   90.12    2.58
  -1   3  -2   81.55    2.43
  -1   3  -2   82.27    2.42
  -1   3  -2   82.35    2.54
   1  -3   2   79.93    2.68
   1  -3   2   81.72    2.73
  -1   3  -3    2.84    0.14
  -1   3  -3    2.63    0.28
  -1   3  -3    3.21    0.19
   1  -3   3    2.93    0.15
  -1   3  -4    1.26    0.21
  -1   3  -5    2.86    0.33
  -1   3  -5    2.28    0.30
  -1   3  -6    7.91    0.53
  -1   3  -6    8.32    0.54
  -1   3  -7    7.37    0.54
  -1   3  -8    0.13    0.18
  -1   4  10    0.64    0.36
   1  -4 -10    1.37    0.57
  -1   4   9   -0.11    0.27
   1  -4  -9   -0.06    0.30
  -1   4   8    1.05    0.40
   1  -4  -8    1.27    0.46
  -1   4   7    0.37    0.32
   1  -4  -7    0.56    0.33
  -1   4   6    0.75    0.38
   1  -4  -6    1.02    0.39
   1  -4  -6    0.46    0.31
  -1   4   5   11.85    0.93
  -1   4   5   12.08    0.59
   1  -4  -5   11.76    0.62
   1  -4  -5   12.35    0.91
   1  -4  -5   12.98    0.94
  -1   4   4    9.96    0.30
  -1   4   4   10.30    0.67
  -1   4   4    9.64    0.80
  -1   4   4    8.78    0.49
   1  -4  -4   10.26    0.54
   1  -4  -4    9.45    0.53
   1  -4  -4    9.33    0.59
   1  -4  -4    9.45    0.76
   1  -4  -4    8.13    0.81
  -1   4   3   18.77    0.69
  -1   4   3   17.75    0.77
  -1   4   3   18.48    0.76
  -1   4   3   19.03    0.60
  -1   4   3   18.34    0.59
  -1   4   3   19.57    0.98
  -1   4   3   18.13    1.10
   1  -4  -3   20.44    1.07
   1  -4  -3   19.71    0.81
   1  -4  -3   18.31    0.88
   1  -4  -3   18.63    0.78
   1  -4  -3   17.38    1.02
  -1   4   2    7.36    0.59
  -1   4   2    7.71    0.43
  -1   4   2    8.01    0.34
  -1   4   2    7.07    0.63
  -1   4   2    7.75    0.43
   1  -4  -2    7.32    0.61
   1  -4  -2    8.60    0.44
   1  -4  -2    7.84    0.64
   1  -4  -2    8.02    0.45
   1  -4  -2    8.69    0.51
  -1   4   1   10.51    0.49
  -1   4   1   10.48    0.48
  -1   4   1   11.11    0.69
  -1   4   1    9.66    0.70
  -1   4   1   10.02    0.44
  -1   4   1    9.66    0.48
  -1   4   1   10.12    0.49
   1  -4  -1    9.21    0.49
   1  -4  -1   10.18    0.55
   1  -4  -1    8.92    0.66
   1  -4  -1    9.95    0.48
   1  -4  -1   10.72    0.68
  -1   4   0   42.28    1.71
  -1   4   0   45.22    1.84
  -1   4   0   44.07    1.46
  -1   4   0   44.54    1.46
  -1   4   0   45.54    1.37
  -1   4   0   44.60    1.47
   1  -4   0   45.27    1.26
   1  -4   0   46.25    1.52
   1  -4   0   44.93    1.46
   1  -4   0   45.39    1.68
   1  -4   0   44.06    1.69
   1  -4   0   45.82    1.28
  -1   4  -1    6.98    0.50
  -1   4  -1    6.42    0.33
  -1   4  -1    6.45    0.32
  -1   4  -1    6.60    0.30
  -1   4  -1    5.91    0.36
   1  -4   1    4.48    0.34
   1  -4   1    6.93    0.44
   1  -4   1    5.88    0.34
   1  -4   1    7.05    0.32
  -1   4  -2   47.93    1.62
  -1   4  -2   49.09    1.70
  -1   4  -2   47.03    1.72
  -1   4  -2   47.21    1.51
  -1   4  -2   49.53    1.52
   1  -4   2   47.29    1.48
   1  -4   2   49.52    1.44
   1  -4   2   48.12    1.68
   1  -4   2   48.96    1.56
   1  -4   2   47.92    1.75
  -1   4  -3   12.37    0.59
  -1   4  -3   10.95    0.44
  -1   4  -3   11.87    0.44
  -1   4  -3   10.99    0.59
  -1   4  -3   11.47    0.55
   1  -4   3   11.19    0.49
   1  -4   3   11.11    0.50
  -1   4  -4    6.48    0.45
  -1   4  -4    6.34    0.31
  -1   4  -4    6.17    0.26
  -1   4  -4    6.63    0.37
  -1   4  -4    6.09    0.27
  -1   4  -5    0.98    0.10
  -1   4  -5    1.50    0.28
  -1   4  -5    1.14    0.14
   1  -4   5    1.13    0.13
  -1   4  -6    0.92    0.25
   1  -4   6    1.35    0.13
  -1   5  10    0.32    0.39
   1  -5 -10   -0.15    0.38
  -1   5   9    1.32    0.51
   1  -5  -9    0.50    0.44
  -1   5   8    0.40    0.36
   1  -5  -8    1.09    0.48
  -1   5   7    2.86    0.63
   1  -5  -7    2.03    0.53
  -1   5   6   22.67    1.47
   1  -5  -6   23.19    1.44
   1  -5  -6   23.00    1.44
  -1   5   5    5.13    0.78
   1  -5  -5    4.28    0.68
   1  -5  -5    4.40    0.69
  -1   5   4    0.72    0.19
  -1   5   4    0.46    0.16
  -1   5   4    0.20    0.28
   1  -5  -4    0.54    0.32
   1  -5  -4    0.31    0.28
   1  -5  -4    0.52    0.17
  -1   5   3    0.22    0.25
  -1   5   3    0.59    0.18
  -1   5   3    0.41    0.09
  -1   5   3    0.14    0.14
  -1   5   3    0.46    0.10
  -1   5   3    0.54    0.26
  -1   5   3    0.59    0.17
   1  -5  -3    0.65    0.20
   1  -5  -3    0.61    0.17
   1  -5  -3    0.53    0.17
   1  -5  -3    0.55    0.27
   1  -5  -3    0.45    0.29
  -1   5   2    0.52    0.25
  -1   5   2    0.43    0.15
  -1   5   2    0.25    0.28
  -1   5   2    0.12    0.08
  -1   5   2   -0.07    0.15
   1  -5  -2    0.11    0.12
   1  -5  -2   -0.04    0.21
   1  -5  -2    0.11    0.13
   1  -5  -2    0.29    0.14
   1  -5  -2    0.16    0.20
  -1   5   1   39.57    1.39
  -1   5   1   40.25    1.33
  -1   5   1   41.27    1.41
  -1   5   1   40.92    1.41
  -1   5   1   39.95    1.70
  -1   5   1   39.24    1.83
  -1   5   1   39.22    1.33
   1  -5  -1   40.02    1.69
   1  -5  -1   40.68    1.46
   1  -5  -1   39.72    1.57
   1  -5  -1   38.32    1.38
   1  -5  -1   37.26    1.68
  -1   5   0    4.82    0.57
  -1   5   0    3.64    0.51
  -1   5   0    4.03    0.30
  -1   5   0    3.60    0.29
  -1   5   0    4.04    0.29
  -1   5   0    3.52    0.32
   1  -5   0    3.52    0.22
   1  -5   0    3.40    0.27
   1  -5   0    5.19    0.55
   1  -5   0    4.34    0.52
   1  -5   0    3.58    0.33
   1  -5   0    3.83    0.21
   1  -5   0    3.80    0.31
  -1   5  -1    0.04    0.10
  -1   5  -1    0.14    0.10
  -1   5  -1    0.07    0.18
  -1   5  -1    0.08    0.11
  -1   5  -1    0.14    0.09
   1  -5   1    0.21    0.13
   1  -5   1    0.27    0.12
   1  -5   1    0.23    0.17
   1  -5   1    0.10    0.08
  -1   5  -2    5.64    0.57
  -1   5  -2    6.71    0.36
  -1   5  -2    6.93    0.38
  -1   5  -2    7.28    0.30
  -1   5  -2    6.20    0.43
   1  -5   2    7.01    0.43
   1  -5   2    6.10    0.46
   1  -5   2    6.64    0.39
   1  -5   2    6.11    0.31
   1  -5   2    6.39    0.39
  -1   5  -3    0.26    0.10
  -1   5  -3    0.09    0.15
  -1   5  -3    0.32    0.20
  -1   5  -3    0.29    0.10
  -1   5  -3    0.26    0.15
   1  -5   3    0.32    0.12
   1  -5   3    0.52    0.14
   1  -5   3    0.24    0.13
  -1   5  -4    0.79    0.13
  -1   5  -4    0.56    0.22
  -1   5  -4    0.65    0.12
  -1   5  -4    0.84    0.22
  -1   5  -4    0.91    0.23
   1  -5   4    0.52    0.10
   1  -5   4    0.73    0.14
   1  -5   4    0.29    0.10
  -1   5  -5    0.82    0.12
  -1   5  -5    0.93    0.14
  -1   5  -5    1.06    0.23
  -1   5  -5    1.33    0.22
  -1   5  -5    0.80    0.23
   1  -5   5    0.89    0.15
  -1   5  -6    4.48    0.36
  -1   5  -6    4.53    0.23
  -1   5  -6    4.45    0.30
  -1   5  -6    4.31    0.24
   1  -5   6    4.84    0.28
   1  -5   7    2.52    0.20
  -1   6   9    2.96    0.74
   1  -6  -9    2.06    0.70
  -1   6   8    1.70    0.58
   1  -6  -8    1.41    0.57
  -1   6   7    0.31    0.38
   1  -6  -7   -0.01    0.34
  -1   6   6    1.80    0.57
   1  -6  -6    1.56    0.50
  -1   6   5    2.44    0.17
  -1   6   5    2.51    0.64
   1  -6  -5    2.68    0.61
   1  -6  -5    2.44    0.58
  -1   6   4    3.61    0.69
  -1   6   4    3.68    0.36
   1  -6  -4    4.11    0.45
   1  -6  -4    3.53    0.64
   1  -6  -4    5.49    0.77
  -1   6   3    0.46    0.24
  -1   6   3    0.19    0.10
  -1   6   3    0.37    0.16
  -1   6   3    0.30    0.27
  -1   6   3    0.42    0.35
  -1   6   3    0.24    0.15
  -1   6   3    0.28    0.09
   1  -6  -3    0.53    0.19
   1  -6  -3    0.86    0.37
   1  -6  -3    0.46    0.21
   1  -6  -3    0.22    0.28
   1  -6  -3    0.52    0.20
  -1   6   2    5.75    0.49
  -1   6   2    7.41    0.82
  -1   6   2    6.75    0.47
  -1   6   2    6.99    0.39
  -1   6   2    5.62    0.78
   1  -6  -2    6.86    0.79
   1  -6  -2    6.09    0.50
   1  -6  -2    6.53    0.80
   1  -6  -2    7.13    0.47
   1  -6  -2    7.23    0.50
  -1   6   1    1.10    0.21
  -1   6   1    1.21    0.22
  -1   6   1    1.31    0.41
  -1   6   1    1.99    0.30
  -1   6   1    1.35    0.36
  -1   6   1    1.59    0.23
  -1   6   1    1.76    0.28
   1  -6  -1    1.54    0.38
   1  -6  -1    1.45    0.39
   1  -6  -1    1.29    0.22
   1  -6  -1    1.41    0.29
   1  -6  -1    1.56    0.28
  -1   6   0   18.59    1.18
  -1   6   0   19.65    1.13
  -1   6   0   18.97    0.83
  -1   6   0   20.27    0.85
  -1   6   0   20.33    0.86
  -1   6   0   20.15    0.83
   1  -6   0   18.56    0.88
   1  -6   0   19.73    1.10
   1  -6   0   19.45    0.81
   1  -6   0   18.74    0.94
   1  -6   0   19.84    0.64
   1  -6   0   20.46    1.08
   1  -6   0   19.04    0.65
  -1   6  -1    0.30    0.12
  -1   6  -1    0.42    0.15
  -1   6  -1    0.44    0.16
  -1   6  -1    0.51    0.27
  -1   6  -1    0.31    0.13
   1  -6   1    0.22    0.13
   1  -6   1    0.49    0.18
   1  -6   1    0.16    0.18
   1  -6   1    0.38    0.12
  -1   6  -2   17.45    0.84
  -1   6  -2   16.46    0.72
  -1   6  -2   17.68    1.02
  -1   6  -2   18.05    0.75
  -1   6  -2   16.15    0.65
   1  -6   2   17.00    0.78
   1  -6   2   16.62    0.90
   1  -6   2   17.09    0.79
   1  -6   2   17.78    0.83
  -1   6  -3    5.91    0.47
  -1   6  -3    6.57    0.66
  -1   6  -3    5.60    0.35
  -1   6  -3    5.68    0.37
   1  -6   3    5.65    0.44
   1  -6   3    5.70    0.40
   1  -6   3    5.87    0.40
  -1   6  -4    0.19    0.11
  -1   6  -4    0.21    0.11
  -1   6  -4    0.62    0.23
   1  -6   4    0.15    0.11
   1  -6   4   -0.01    0.10
   1  -6   4    0.04    0.11
  -1   6  -5    0.45    0.13
  -1   6  -5    0.49    0.13
   1  -6   5    0.78    0.17
  -1   6  -6    6.81    0.35
   1  -6   6    6.11    0.38
  -1   6  -7    6.57    0.34
   1  -6   7    7.10    0.38
  -1   6  -8    0.08    0.08
   1  -6   8    0.09    0.09
  -1   6  -9    0.04    0.08
  -1   7   9    0.82    0.56
   1  -7  -9    1.45    0.58
  -1   7   8    0.21    0.39
   1  -7  -8    0.82    0.48
  -1   7   7    0.06    0.37
   1  -7  -7    0.30    0.39
  -1   7   6    2.36    0.66
   1  -7  -6    2.75    0.67
  -1   7   5    8.86    0.46
  -1   7   5    8.55    1.16
   1  -7  -5    7.51    1.02
   1  -7  -5    8.43    1.07
  -1   7   4   18.23    0.84
  -1   7   4   16.92    1.36
   1  -7  -4   20.60    1.39
   1  -7  -4   18.09    1.34
  -1   7   3   13.80    0.76
  -1   7   3   13.16    0.61
  -1   7   3   14.36    0.77
  -1   7   3   14.74    0.76
  -1   7   3   15.09    1.24
   1  -7  -3   12.82    1.07
   1  -7  -3   15.33    0.90
   1  -7  -3   12.98    0.78
   1  -7  -3   13.59    0.76
   1  -7  -3   11.59    1.17
  -1   7   2    9.87    0.52
  -1   7   2   10.68    1.05
  -1   7   2    9.65    0.65
  -1   7   2   10.23    0.62
  -1   7   2    9.44    0.52
  -1   7   2   11.00    1.20
   1  -7  -2    9.46    0.63
   1  -7  -2    9.42    0.99
   1  -7  -2    8.70    0.67
   1  -7  -2   10.34    1.05
   1  -7  -2    9.85    0.61
  -1   7   1    0.38    0.16
  -1   7   1    0.54    0.27
  -1   7   1    0.52    0.17
  -1   7   1    0.36    0.18
  -1   7   1    0.21    0.30
  -1   7   1    0.33    0.30
  -1   7   1    0.42    0.18
   1  -7  -1    0.77    0.22
   1  -7  -1    0.39    0.32
   1  -7  -1    0.36    0.22
  -1   7   0    4.12    0.45
  -1   7   0    4.00    0.42
  -1   7   0    4.07    0.65
  -1   7   0    4.17    0.44
  -1   7   0    3.90    0.42
   1  -7   0    3.65    0.22
   1  -7   0    4.12    0.48
   1  -7   0    3.70    0.55
   1  -7   0    4.08    0.45
  -1   7  -1    0.22    0.13
  -1   7  -1    0.08    0.12
  -1   7  -1    0.30    0.21
  -1   7  -1    0.06    0.15
  -1   7  -1    0.00    0.22
   1  -7   1    0.14    0.16
   1  -7   1    0.21    0.16
   1  -7   1   -0.15    0.16
  -1   7  -2    0.15    0.17
  -1   7  -2    0.15    0.17
  -1   7  -2    0.18    0.13
  -1   7  -2    0.23    0.13
   1  -7   2    0.16    0.15
   1  -7   2    0.09    0.16
   1  -7   2    0.06    0.14
  -1   7  -3    5.68    0.39
  -1   7  -3    4.29    0.37
  -1   7  -3    4.75    0.52
   1  -7   3    5.65    0.44
   1  -7   3    5.11    0.42
  -1   7  -4   11.47    0.60
   1  -7   4   13.26    0.66
   1  -7   4   12.28    0.66
  -1   7  -5    0.62    0.16
   1  -7   5    0.22    0.10
   1  -7   5   -0.22    0.09
   1  -7   5    0.55    0.16
  -1   7  -6    0.07    0.10
   1  -7   6    0.00    0.12
  -1   7  -7    1.75    0.23
   1  -7   7    1.68    0.24
  -1   7  -8    4.40    0.32
   1  -7   8    4.85    0.33
  -1   7  -9    0.22    0.12
   1  -7   9    0.36    0.11
  -1   8   8    0.08    0.42
   1  -8  -8    0.11    0.46
  -1   8   7    0.40    0.44
   1  -8  -7    0.16    0.40
  -1   8   6    1.52    0.63
   1  -8  -6    1.99    0.62
  -1   8   5   -0.10    0.16
  -1   8   5   -0.15    0.33
   1  -8  -5    0.42    0.40
  -1   8   4    1.00    0.28
  -1   8   4    0.01    0.37
   1  -8  -4    1.00    0.48
  -1   8   3    1.20    0.53
  -1   8   3    0.46    0.26
   1  -8  -3    0.31    0.23
  -1   8   2    0.75    0.19
  -1   8   2    0.52    0.30
  -1   8   2    0.45    0.37
  -1   8   2    0.95    0.48
  -1   8   2    0.56    0.19
  -1   8   2    0.37    0.21
   1  -8  -2    0.71    0.25
   1  -8  -2    0.30    0.23
  -1   8   1    3.56    0.44
  -1   8   1    4.23    0.44
  -1   8   1    3.32    0.44
  -1   8   1    3.97    0.47
  -1   8   1    3.36    0.46
   1  -8  -1    3.63    0.48
   1  -8  -1    3.78    0.51
   1  -8  -1    3.24    0.29
  -1   8   0    0.13    0.14
  -1   8   0    0.02    0.21
  -1   8   0    0.18    0.15
  -1   8   0    0.62    0.20
  -1   8   0    0.46    0.20
   1  -8   0    0.15    0.17
   1  -8   0    0.03    0.16
   1  -8   0    0.10    0.07
  -1   8  -1    0.05    0.20
  -1   8  -1   -0.03    0.13
  -1   8  -1   -0.14    0.13
  -1   8  -1    0.05    0.13
   1  -8   1    0.10    0.19
   1  -8   1   -0.17    0.13
  -1   8  -2    0.93    0.22
  -1   8  -2    1.07    0.25
   1  -8   2    0.85    0.26
   1  -8   2    1.28    0.27
  -1   8  -3   10.87    0.62
   1  -8   3   10.78    0.68
   1  -8   3   12.34    0.72
  -1   8  -4    0.09    0.12
   1  -8   4   -0.09    0.12
   1  -8   4    0.01    0.14
  -1   8  -5    0.39    0.16
   1  -8   5    0.20    0.14
   1  -8   5    0.04    0.14
  -1   8  -6    0.25    0.15
   1  -8   6   -0.06    0.13
  -1   8  -7    3.58    0.36
   1  -8   7    2.86    0.35
  -1   8  -8    0.07    0.12
   1  -8   8    0.37    0.16
  -1   9   7    0.31    0.59
   1  -9  -7    0.40    0.49
  -1   9   6   -0.48    0.36
  -1   9   5    6.14    1.12
  -1   9   5    4.99    0.48
  -1   9   4    1.48    0.59
  -1   9   4    1.18    0.34
  -1   9   3   -0.18    0.24
  -1   9   2    3.53    0.50
   1  -9  -2    3.75    0.56
   1  -9  -2    3.09    0.32
   1  -9  -2    4.21    0.54
  -1   9   1    3.37    0.47
  -1   9   1    2.81    0.42
  -1   9   1    3.42    0.50
  -1   9   1    2.41    0.37
   1  -9  -1    3.01    0.27
   1  -9  -1    2.67    0.47
   1  -9  -1    3.44    0.49
  -1   9   0    0.34    0.20
  -1   9   0    0.46    0.20
  -1   9   0    0.11    0.17
  -1   9   0   -0.01    0.16
  -1   9   0   -0.05    0.25
   1  -9   0    0.12    0.19
   1  -9   0    0.39    0.24
  -1   9  -1    8.99    0.64
  -1   9  -1   10.23    0.71
   1  -9   1    8.90    0.68
   1  -9   1   13.26    0.84
  -1   9  -2    9.23    0.62
   1  -9   2    8.39    0.64
   1  -9   2    9.68    0.69
  -1   9  -3    2.94    0.40
   1  -9   3    3.42    0.47
   1  -9   3    2.93    0.42
  -1   9  -4   -0.01    0.14
   1  -9   4    0.06    0.17
   1  -9   4    0.29    0.18
  -1   9  -5   -0.03    0.14
   1  -9   5   -0.07    0.15
   1  -9   5    0.00    0.14
  -1   9  -6    1.63    0.29
   1  -9   6    1.20    0.27
  -1   9  -7    0.43    0.18
   1  -9   7    0.26    0.18
  -1  10   6    1.09    0.67
  -1  10   5    1.11    0.68
  -1  10   5    0.60    0.28
  -1  10   4   -0.27    0.24
  -1  10   3    0.63    0.35
  -1  10   2    0.33    0.32
   1 -10  -2    0.14    0.14
   1 -10  -2    0.18    0.22
  -1  10   1    1.98    0.46
   1 -10  -1    1.46    0.42
   1 -10  -1    1.71    0.20
   1 -10  -1    1.44    0.36
  -1  10   0   -0.43    0.23
   1 -10   0    0.11    0.23
   1 -10   0    0.27    0.26
  -1  10  -1    0.99    0.28
  -1  10  -1    0.72    0.31
   1 -10   1    0.30    0.23
   1 -10   1    0.47    0.25
  -1  10  -2    0.02    0.16
   1 -10   2   -0.02    0.17
   1 -10   2    0.01    0.20
  -1  10  -3    2.21    0.38
   1 -10   3    2.70    0.44
   1 -10   3    2.23    0.40
  -1  10  -4   -0.11    0.12
   1 -10   4    0.06    0.18
   1 -10   4    0.04    0.17
  -1  10  -5    0.32    0.20
   1 -10   5    0.20    0.20
   1 -10   5   -0.01    0.17
  -1  10  -6   -0.19    0.12
   1 -10   6   -0.01    0.16
  -1  11   5    0.88    0.33
  -1  11   4   -0.25    0.29
  -1  11   3    0.74    0.39
   1 -11  -3    0.82    0.22
  -1  11   2    0.70    0.40
   1 -11  -2   -0.09    0.22
   1 -11  -2    1.13    0.21
  -1  11   1    0.72    0.37
   1 -11  -1    0.51    0.30
  -1  11   0   -0.17    0.28
   1 -11   0    0.34    0.25
   1 -11   0    0.29    0.26
  -1  11  -1    1.26    0.43
  -1  11  -1    1.65    0.36
   1 -11   1    1.22    0.37
   1 -11   1    2.53    0.48
  -1  11  -2    0.71    0.25
   1 -11   2    1.17    0.33
   1 -11   2    0.60    0.28
  -1  11  -3    1.01    0.30
   1 -11   3    1.50    0.38
   1 -11   3    1.29    0.36
  -1  11  -4    0.23    0.20
   1 -11   4    0.01    0.19
   1 -11   4    0.12    0.22
  -1  12   2    0.07    0.39
  -1  12   1    1.39    0.49
   1 -12  -1    1.69    0.47
  -1  12   0    0.30    0.41
   1 -12   0   -0.07    0.22
   1 -12   0    0.11    0.23
   1 -12   1    0.21    0.28
   1 -12   1    0.38    0.29
   1 -12   2    0.16    0.26
   1 -12   2    0.23    0.27
  -2 -12   2    1.00    0.36
  -2 -12   2    0.77    0.31
   2  12  -2    1.86    0.40
  -2 -12   1    0.40    0.29
  -2 -12   1    0.47    0.31
   2  12  -1    0.36    0.26
   2  12  -1    0.30    0.39
  -2 -12   0   -0.16    0.21
  -2 -12   0    0.02    0.23
   2  12   0    0.54    0.41
  -2 -12  -1    0.09    0.26
   2  12   1    0.33    0.41
   2  12   2    0.32    0.38
  -2 -11   4    3.94    0.52
  -2 -11   4    4.61    0.59
   2  11  -4    4.59    0.57
  -2 -11   3    0.77    0.30
  -2 -11   3    1.14    0.32
   2  11  -3    1.54    0.35
  -2 -11   2   -0.13    0.16
  -2 -11   2    0.39    0.26
   2  11  -2    0.30    0.19
  -2 -11   1    0.16    0.22
  -2 -11   1    0.24    0.23
   2  11  -1    0.17    0.19
   2  11  -1   -0.25    0.26
  -2 -11   0    0.25    0.24
  -2 -11   0   -0.04    0.17
   2  11   0   -0.05    0.16
   2  11   0    0.01    0.31
  -2 -11  -1    0.73    0.31
   2  11   1    0.85    0.39
  -2 -11  -2    0.41    0.30
  -2 -11  -2    0.50    0.17
   2  11   2    1.10    0.43
   2  11   3   -0.30    0.30
   2  11   4    1.07    0.40
  -2 -10   6    0.51    0.23
   2  10  -6    0.56    0.22
  -2 -10   5    2.09    0.38
   2  10  -5    1.38    0.29
  -2 -10   4    0.62    0.25
  -2 -10   4    0.30    0.21
   2  10  -4    0.57    0.22
  -2 -10   3    0.74    0.25
  -2 -10   3    0.44    0.25
   2  10  -3    0.58    0.22
  -2 -10   2    6.11    0.67
  -2 -10   2    3.29    0.52
   2  10  -2    6.56    0.64
  -2 -10   1    6.29    0.69
  -2 -10   1    5.33    0.64
   2  10  -1    5.88    0.63
   2  10  -1    5.43    0.61
  -2 -10   0    0.13    0.20
  -2 -10   0    0.03    0.19
   2  10   0    0.03    0.27
   2  10   0    0.16    0.18
  -2 -10  -1    1.04    0.17
  -2 -10  -1    0.88    0.33
  -2 -10  -1    0.67    0.29
   2  10   1    0.74    0.36
   2  10   1    1.02    0.29
  -2 -10  -2    1.03    0.20
  -2 -10  -2    0.82    0.31
   2  10   2    1.39    0.40
   2  10   3    0.10    0.30
   2  10   4   -0.33    0.25
   2  10   5    1.10    0.62
   2  10   6   -0.04    0.49
  -2  -9   7    0.39    0.19
   2   9  -7    0.07    0.14
  -2  -9   6    0.15    0.17
   2   9  -6    0.22    0.16
  -2  -9   5    0.02    0.14
  -2  -9   5    0.13    0.17
   2   9  -5    0.03    0.14
  -2  -9   4    0.63    0.23
  -2  -9   4    0.85    0.26
   2   9  -4    0.63    0.22
  -2  -9   3    6.06    0.62
  -2  -9   3    7.38    0.59
   2   9  -3    7.13    0.53
  -2  -9   2   -0.12    0.13
  -2  -9   2    0.07    0.18
   2   9  -2    0.17    0.15
  -2  -9   1    0.13    0.19
  -2  -9   1    0.08    0.17
   2   9  -1    0.06    0.21
   2   9  -1    0.40    0.19
  -2  -9   0    0.47    0.23
  -2  -9   0    0.32    0.21
   2   9   0    0.40    0.27
   2   9   0    0.32    0.19
   2   9   0    0.44    0.20
  -2  -9  -1    1.76    0.22
  -2  -9  -1    0.90    0.28
  -2  -9  -1    2.05    0.40
   2   9   1    2.39    0.38
   2   9   1    2.21    0.42
   2   9   1    1.47    0.31
   2   9   1    1.60    0.34
   2   9   1    2.44    0.38
  -2  -9  -2    0.17    0.21
  -2  -9  -2   -0.04    0.18
   2   9   2    0.18    0.28
   2   9   2    0.21    0.17
   2   9   3    0.43    0.29
   2   9   4    1.86    0.39
   2   9   4    1.47    0.61
   2   9   5    0.79    0.54
   2   9   5    0.62    0.25
   2   9   6    2.66    0.81
  -2  -9  -7    0.19    0.44
   2   9   7    0.03    0.48
  -2  -8   8    0.24    0.15
   2   8  -8    0.28    0.15
  -2  -8   7   -0.05    0.12
   2   8  -7    0.13    0.13
  -2  -8   6    2.57    0.34
   2   8  -6    2.81    0.34
  -2  -8   5    1.04    0.23
   2   8  -5    1.11    0.22
  -2  -8   4    4.71    0.47
  -2  -8   4    5.33    0.43
   2   8  -4    4.61    0.39
  -2  -8   3    0.12    0.16
  -2  -8   3    0.70    0.23
   2   8  -3    0.59    0.18
  -2  -8   2    1.87    0.32
  -2  -8   2    1.78    0.34
   2   8  -2    2.71    0.35
   2   8  -2    1.56    0.28
  -2  -8   1    1.13    0.27
  -2  -8   1    1.16    0.28
   2   8  -1    1.01    0.23
   2   8  -1    1.45    0.31
   2   8  -1    1.41    0.27
   2   8  -1    1.61    0.33
  -2  -8   0    0.35    0.20
  -2  -8   0    0.38    0.09
  -2  -8   0    0.04    0.17
   2   8   0    0.77    0.28
   2   8   0    0.44    0.20
   2   8   0    0.51    0.20
   2   8   0    0.58    0.21
  -2  -8  -1    1.16    0.34
  -2  -8  -1    0.74    0.24
   2   8   1    1.11    0.27
   2   8   1    1.15    0.32
   2   8   1    1.37    0.30
   2   8   1    1.07    0.25
  -2  -8  -2    0.85    0.27
  -2  -8  -2    1.39    0.35
   2   8   2    2.24    0.38
   2   8   2    1.58    0.54
   2   8   2    1.26    0.28
   2   8   2    1.50    0.27
   2   8   2    1.10    0.33
   2   8   2    1.33    0.27
  -2  -8  -3    0.03    0.19
   2   8   3    0.45    0.42
   2   8   3    0.33    0.24
  -2  -8  -4    0.43    0.34
   2   8   4   -0.21    0.33
   2   8   4    0.10    0.24
  -2  -8  -5    2.38    0.67
   2   8   5    2.64    0.34
   2   8   5    2.40    0.70
  -2  -8  -6    2.27    0.69
   2   8   6    2.36    0.72
  -2  -8  -7    0.66    0.47
   2   8   7   -0.03    0.38
  -2  -8  -8   -0.23    0.43
   2   8   8   -0.25    0.38
  -2  -7   9    0.61    0.14
   2   7  -9    0.67    0.16
  -2  -7   8    2.96    0.30
   2   7  -8    2.86    0.29
  -2  -7   7    7.16    0.44
   2   7  -7    6.28    0.40
  -2  -7   6    1.54    0.24
   2   7  -6    1.62    0.23
  -2  -7   5   25.98    0.96
   2   7  -5   26.32    1.03
  -2  -7   4    0.25    0.13
   2   7  -4   -0.05    0.10
  -2  -7   3    1.94    0.30
   2   7  -3    1.93    0.27
   2   7  -3    2.03    0.35
   2   7  -3    1.99    0.27
  -2  -7   2    2.22    0.36
  -2  -7   2    1.87    0.31
   2   7  -2    1.93    0.27
   2   7  -2    1.66    0.27
   2   7  -2    1.97    0.34
   2   7  -2    1.73    0.26
  -2  -7   1    0.69    0.23
  -2  -7   1    0.92    0.23
  -2  -7   1    1.12    0.31
   2   7  -1    1.51    0.26
   2   7  -1    0.70    0.33
   2   7  -1    1.24    0.25
   2   7  -1    1.17    0.22
   2   7  -1    0.95    0.24
  -2  -7   0    8.25    0.54
  -2  -7   0    7.05    0.32
  -2  -7   0    7.12    0.80
  -2  -7   0    6.85    0.48
  -2  -7   0    7.50    0.57
   2   7   0    6.93    0.49
   2   7   0    7.19    0.50
   2   7   0    7.54    0.54
   2   7   0    5.55    0.71
   2   7   0    7.43    0.49
  -2  -7  -1    9.72    0.55
  -2  -7  -1    8.49    0.90
  -2  -7  -1    9.60    0.69
  -2  -7  -1    9.82    0.63
   2   7   1   10.23    0.57
   2   7   1    9.93    0.64
   2   7   1   10.58    0.62
   2   7   1    8.23    0.87
   2   7   1    9.84    1.08
   2   7   1    9.95    0.59
  -2  -7  -2    6.91    0.50
  -2  -7  -2    5.86    0.40
  -2  -7  -2    5.89    0.82
  -2  -7  -2    6.25    0.52
  -2  -7  -2    6.31    0.80
   2   7   2    6.23    0.48
   2   7   2    7.06    0.51
   2   7   2    5.97    0.86
   2   7   2    5.67    0.55
   2   7   2    6.15    0.43
   2   7   2    6.33    0.48
   2   7   2    7.88    0.89
  -2  -7  -3    1.56    0.30
  -2  -7  -3    2.34    0.38
  -2  -7  -3    1.87    0.51
  -2  -7  -3    1.51    0.48
   2   7   3    1.84    0.34
   2   7   3    1.46    0.28
   2   7   3    2.37    0.62
   2   7   3    1.65    0.25
   2   7   3    1.37    0.28
  -2  -7  -4    3.16    0.63
  -2  -7  -4    3.58    0.71
   2   7   4    2.84    0.36
   2   7   4    3.55    0.74
  -2  -7  -5    2.32    0.62
  -2  -7  -5    2.16    0.59
   2   7   5    1.63    0.59
   2   7   5    1.96    0.24
  -2  -7  -6    0.48    0.37
   2   7   6    0.15    0.43
  -2  -7  -7    2.00    0.62
   2   7   7    1.68    0.65
  -2  -7  -8    1.19    0.56
   2   7   8   -0.01    0.42
  -2  -7  -9    0.96    0.56
   2   7   9    0.98    0.58
   2   6  -9    0.16    0.10
  -2  -6   8    0.97    0.16
   2   6  -8    1.00    0.16
   2   6  -7    4.76    0.30
   2   6  -6    4.57    0.30
   2   6  -5   22.06    0.84
   2   6  -5   21.65    0.84
  -2  -6   4    9.53    0.50
  -2  -6   4    9.45    0.50
   2   6  -4    9.67    0.49
   2   6  -4   10.26    0.50
   2   6  -4   10.18    0.66
  -2  -6   3    0.64    0.19
  -2  -6   3    0.89    0.20
   2   6  -3    0.69    0.22
   2   6  -3    0.53    0.15
   2   6  -3    0.64    0.16
   2   6  -3    0.54    0.24
  -2  -6   2    4.49    0.41
  -2  -6   2    3.71    0.40
  -2  -6   2    3.72    0.40
  -2  -6   2    4.10    0.36
   2   6  -2    3.89    0.32
   2   6  -2    3.23    0.48
   2   6  -2    3.90    0.31
   2   6  -2    3.66    0.41
   2   6  -2    4.01    0.29
  -2  -6   1    1.20    0.22
  -2  -6   1    1.17    0.31
  -2  -6   1    1.39    0.22
  -2  -6   1    1.25    0.26
   2   6  -1    1.42    0.23
   2   6  -1    1.02    0.23
   2   6  -1    1.39    0.34
   2   6  -1    1.22    0.21
   2   6  -1    1.29    0.22
  -2  -6   0    3.48    0.36
  -2  -6   0    4.09    0.57
  -2  -6   0    3.84    0.53
  -2  -6   0    4.46    0.34
  -2  -6   0    3.77    0.23
  -2  -6   0    3.71    0.22
   2   6   0    4.17    0.34
   2   6   0    3.62    0.38
   2   6   0    3.58    0.37
   2   6   0    3.21    0.34
   2   6   0    3.41    0.52
   2   6   0    4.43    0.65
  -2  -6  -1    0.60    0.16
  -2  -6  -1    0.33    0.14
  -2  -6  -1    0.57    0.19
  -2  -6  -1    0.39    0.26
  -2  -6  -1    0.67    0.30
   2   6   1    0.53    0.16
   2   6   1    0.76    0.29
   2   6   1    0.48    0.15
   2   6   1    0.45    0.30
   2   6   1    0.88    0.23
   2   6   1    0.48    0.17
  -2  -6  -2    3.13    0.54
  -2  -6  -2    2.42    0.31
  -2  -6  -2    2.93    0.38
  -2  -6  -2    3.07    0.29
  -2  -6  -2    4.01    0.61
   2   6   2    3.26    0.59
   2   6   2    4.06    0.41
   2   6   2    3.06    0.37
   2   6   2    2.78    0.34
   2   6   2    2.89    0.29
   2   6   2    1.94    0.42
  -2  -6  -3    0.80    0.23
  -2  -6  -3   -0.05    0.27
  -2  -6  -3    0.56    0.31
  -2  -6  -3    0.35    0.11
  -2  -6  -3    0.65    0.21
   2   6   3    0.60    0.31
   2   6   3    0.56    0.20
   2   6   3    0.51    0.17
   2   6   3    0.56    0.24
   2   6   3    0.08    0.30
   2   6   3    0.39    0.14
  -2  -6  -4   13.69    0.74
  -2  -6  -4   14.24    1.07
  -2  -6  -4   12.39    1.05
   2   6   4   11.87    1.06
   2   6   4   12.20    0.62
  -2  -6  -5    1.27    0.45
  -2  -6  -5    2.33    0.59
   2   6   5    1.20    0.50
  -2  -6  -6    1.85    0.54
   2   6   6    2.56    0.65
  -2  -6  -7    1.01    0.48
   2   6   7    0.76    0.43
  -2  -6  -8    0.68    0.44
   2   6   8    0.32    0.40
  -2  -6  -9    1.05    0.56
   2   6   9    1.50    0.61
  -2  -5   8    0.25    0.08
   2   5  -7   14.54    0.54
   2   5  -7   15.40    0.68
   2   5  -6    0.29    0.10
   2   5  -6    0.37    0.16
   2   5  -6    0.45    0.11
   2   5  -5    0.63    0.12
   2   5  -5    0.70    0.23
   2   5  -5    0.73    0.21
   2   5  -5    0.74    0.20
   2   5  -5    0.60    0.12
  -2  -5   4    2.67    0.20
  -2  -5   4    2.62    0.21
   2   5  -4    2.10    0.33
   2   5  -4    2.65    0.36
   2   5  -4    2.60    0.21
   2   5  -4    2.56    0.24
   2   5  -4    2.59    0.35
  -2  -5   3    0.93    0.22
  -2  -5   3    1.23    0.20
  -2  -5   3    0.61    0.14
   2   5  -3    0.90    0.26
   2   5  -3    1.14    0.17
   2   5  -3    0.94    0.23
   2   5  -3    1.41    0.29
   2   5  -3    0.70    0.14
  -2  -5   2   28.80    0.97
  -2  -5   2   29.72    1.13
  -2  -5   2   25.51    1.05
  -2  -5   2   28.06    1.17
  -2  -5   2   28.15    1.13
   2   5  -2   28.66    0.86
   2   5  -2   28.23    1.01
   2   5  -2   28.76    1.02
   2   5  -2   29.11    1.13
   2   5  -2   27.58    1.24
  -2  -5   1   12.14    0.54
  -2  -5   1   12.89    0.61
  -2  -5   1   10.88    0.69
   2   5  -1   11.39    0.59
   2   5  -1   11.96    0.55
   2   5  -1   12.74    0.51
   2   5  -1   11.68    0.55
   2   5  -1   11.60    0.75
  -2  -5   0    0.73    0.24
  -2  -5   0    1.03    0.13
  -2  -5   0    1.44    0.22
  -2  -5   0    1.46    0.33
  -2  -5   0    1.49    0.21
   2   5   0    0.71    0.25
   2   5   0    1.11    0.19
   2   5   0    1.25    0.20
   2   5   0    0.78    0.26
   2   5   0    0.97    0.18
   2   5   0    0.99    0.18
  -2  -5  -1   12.82    0.59
  -2  -5  -1   12.66    0.63
  -2  -5  -1   10.54    0.77
  -2  -5  -1   13.45    0.85
  -2  -5  -1   12.91    0.55
   2   5   1   11.67    0.78
   2   5   1   11.08    0.83
   2   5   1   11.84    0.59
   2   5   1   11.69    0.55
   2   5   1   12.29    0.59
  -2  -5  -2   53.09    2.15
  -2  -5  -2   51.11    2.14
  -2  -5  -2   54.08    1.87
  -2  -5  -2   55.70    1.83
  -2  -5  -2   52.54    1.68
   2   5   2   51.99    1.81
   2   5   2   54.18    1.70
   2   5   2   54.07    1.80
   2   5   2   55.33    2.10
   2   5   2   50.67    2.28
   2   5   2   54.55    1.71
  -2  -5  -3   11.71    0.48
  -2  -5  -3   11.17    0.85
  -2  -5  -3   12.46    0.66
  -2  -5  -3   11.08    0.61
  -2  -5  -3   12.51    0.91
   2   5   3   11.67    0.60
   2   5   3   12.06    0.93
   2   5   3   12.15    0.59
   2   5   3   12.41    0.50
   2   5   3   12.88    0.63
   2   5   3   12.68    0.81
  -2  -5  -4    5.65    0.70
  -2  -5  -4    8.00    0.88
  -2  -5  -4    6.93    0.47
   2   5   4    6.48    0.44
   2   5   4    6.50    0.82
   2   5   4    6.76    0.31
   2   5   4    7.10    0.39
  -2  -5  -5    0.46    0.34
  -2  -5  -5    0.93    0.39
   2   5   5    0.65    0.39
  -2  -5  -6    0.03    0.28
  -2  -5  -6    0.32    0.32
   2   5   6   -0.06    0.26
  -2  -5  -7    2.86    0.61
   2   5   7    2.88    0.64
  -2  -5  -8    2.25    0.59
   2   5   8    2.97    0.64
  -2  -5  -9    0.80    0.45
   2   5   9    1.38    0.52
  -2  -5 -10   -0.52    0.30
   2   5  10   -0.31    0.36
   2   4  -7   -0.01    0.14
   2   4  -6    3.00    0.17
   2   4  -6    2.61    0.21
   2   4  -6    3.11    0.40
  -2  -4   5   10.48    0.64
   2   4  -5   11.91    0.44
   2   4  -5   11.38    0.52
   2   4  -5   13.31    0.70
  -2  -4   4   28.08    1.11
   2   4  -4   27.46    0.89
   2   4  -4   28.05    1.03
   2   4  -4   27.29    0.98
   2   4  -4   27.71    1.12
   2   4  -4   27.21    0.91
  -2  -4   3    3.18    0.23
  -2  -4   3    2.55    0.21
  -2  -4   3    3.48    0.35
   2   4  -3    3.01    0.20
   2   4  -3    3.38    0.35
   2   4  -3    3.67    0.37
   2   4  -3    3.79    0.23
   2   4  -3    3.61    0.35
  -2  -4   2    0.61    0.16
  -2  -4   2    0.44    0.14
  -2  -4   2    0.22    0.10
  -2  -4   2    0.36    0.09
   2   4  -2    0.35    0.09
   2   4  -2    0.42    0.11
   2   4  -2    0.54    0.16
   2   4  -2    0.20    0.15
   2   4  -2    0.26    0.04
   2   4  -2    0.12    0.14
  -2  -4   1   12.09    0.62
  -2  -4   1   10.01    0.44
  -2  -4   1    9.39    0.48
   2   4  -1   10.31    0.39
   2   4  -1   10.19    0.46
   2   4  -1    9.91    0.50
   2   4  -1    9.39    0.60
   2   4  -1    9.86    0.45
  -2  -4   0  128.39    3.75
  -2  -4   0  125.63    3.33
  -2  -4   0  125.94    3.99
  -2  -4   0  120.04    3.69
  -2  -4   0  126.87    3.99
   2   4   0  126.32    3.42
   2   4   0  125.72    3.75
   2   4   0  129.08    4.01
   2   4   0  125.41    4.32
   2   4   0  125.74    3.75
   2   4   0  125.05    3.72
  -2  -4  -1   71.92    2.52
  -2  -4  -1   70.35    2.24
  -2  -4  -1   72.60    2.53
  -2  -4  -1   71.31    2.17
   2   4   1   70.91    2.25
   2   4   1   70.31    2.08
   2   4   1   72.80    2.24
   2   4   1   71.09    2.49
   2   4   1   74.27    2.71
   2   4   1   72.06    2.18
  -2  -4  -2    0.06    0.09
  -2  -4  -2    0.16    0.20
  -2  -4  -2    0.27    0.22
  -2  -4  -2    0.22    0.08
  -2  -4  -2    0.35    0.12
   2   4   2    0.39    0.13
   2   4   2    0.23    0.11
   2   4   2    0.25    0.21
   2   4   2    0.26    0.09
   2   4   2    0.25    0.15
   2   4   2    0.12    0.18
  -2  -4  -3    0.97    0.11
  -2  -4  -3    0.72    0.28
  -2  -4  -3    1.07    0.31
  -2  -4  -3    0.78    0.17
  -2  -4  -3    0.61    0.15
   2   4   3    0.84    0.17
   2   4   3    1.15    0.19
   2   4   3    0.98    0.26
   2   4   3    0.88    0.30
   2   4   3    1.00    0.13
   2   4   3    0.83    0.16
  -2  -4  -4    0.10    0.10
  -2  -4  -4    0.06    0.04
  -2  -4  -4    0.02    0.19
  -2  -4  -4    0.09    0.11
  -2  -4  -4   -0.12    0.21
   2   4   4    0.07    0.04
   2   4   4    0.28    0.25
   2   4   4    0.01    0.14
   2   4   4    0.03    0.09
  -2  -4  -5    8.49    0.84
  -2  -4  -5    9.39    0.76
  -2  -4  -5    9.74    0.54
   2   4   5    6.79    0.80
  -2  -4  -6    3.46    0.59
  -2  -4  -6    3.59    0.58
   2   4   6    3.90    0.65
  -2  -4  -7    0.32    0.28
   2   4   7   -0.14    0.23
  -2  -4  -8    0.28    0.33
   2   4   8   -0.25    0.24
  -2  -4  -9    0.55    0.41
   2   4   9    0.89    0.42
  -2  -4 -10    0.50    0.42
   2   4  10    0.89    0.38
   2   3  -8    0.94    0.26
   2   3  -7   -0.06    0.14
   2   3  -6    5.31    0.49
  -2  -3   5    0.86    0.20
   2   3  -5    0.61    0.17
  -2  -3   4    1.40    0.23
   2   3  -4    1.04    0.20
  -2  -3   3    1.14    0.11
  -2  -3   3    1.23    0.12
  -2  -3   3    1.03    0.19
   2   3  -3    1.13    0.19
   2   3  -3    1.16    0.16
   2   3  -3    1.15    0.10
   2   3  -3    1.32    0.13
   2   3  -3    1.28    0.13
  -2  -3   2   23.09    0.87
  -2  -3   2   22.62    0.86
   2   3  -2   24.03    0.88
   2   3  -2   23.33    0.77
   2   3  -2   22.76    0.77
   2   3  -2   22.59    0.87
   2   3  -2   23.26    0.89
  -2  -3   1    1.02    0.19
  -2  -3   1    0.66    0.10
  -2  -3   1    0.89    0.14
   2   3  -1    0.64    0.13
   2   3  -1    0.79    0.09
   2   3  -1    1.28    0.21
   2   3  -1    0.84    0.12
   2   3  -1    0.82    0.12
  -2  -3   0   19.34    0.60
  -2  -3   0   18.89    0.85
  -2  -3   0   20.14    0.87
  -2  -3   0   19.48    0.70
  -2  -3   0   20.18    0.71
   2   3   0   20.70    0.87
   2   3   0   18.24    0.88
   2   3   0   18.11    0.70
   2   3   0   19.43    0.71
   2   3   0   19.84    0.70
   2   3   0   19.18    0.64
  -2  -3  -1    1.02    0.24
  -2  -3  -1    0.72    0.11
  -2  -3  -1    0.94    0.22
  -2  -3  -1    0.31    0.10
   2   3   1    0.64    0.20
   2   3   1    0.62    0.11
   2   3   1    0.47    0.10
   2   3   1    0.65    0.12
   2   3   1    0.78    0.19
   2   3   1    0.85    0.15
  -2  -3  -2   10.08    0.39
  -2  -3  -2   10.75    0.49
  -2  -3  -2   10.54    0.62
  -2  -3  -2   10.85    0.65
   2   3   2   10.52    0.40
   2   3   2   10.59    0.60
   2   3   2   10.23    0.46
   2   3   2   10.87    0.45
   2   3   2    9.89    0.46
   2   3   2   12.01    0.70
  -2  -3  -3    0.66    0.08
  -2  -3  -3    0.63    0.14
  -2  -3  -3    0.78    0.25
  -2  -3  -3    0.99    0.26
  -2  -3  -3    0.63    0.14
   2   3   3    0.61    0.10
   2   3   3    0.81    0.20
   2   3   3    0.65    0.11
   2   3   3    0.88    0.26
  -2  -3  -4    0.34    0.12
  -2  -3  -4   -0.06    0.18
  -2  -3  -4    0.29    0.04
  -2  -3  -4    0.15    0.20
   2   3   4    0.17    0.15
   2   3   4    0.26    0.21
   2   3   4    0.42    0.12
  -2  -3  -5    2.68    0.29
  -2  -3  -5    2.78    0.44
  -2  -3  -5    2.53    0.44
   2   3   5    2.77    0.22
   2   3   5    2.98    0.36
   2   3   5    2.93    0.50
  -2  -3  -6    0.98    0.34
  -2  -3  -6    0.68    0.30
   2   3   6    0.74    0.31
   2   3   6    0.48    0.10
  -2  -3  -7    0.90    0.33
   2   3   7    0.34    0.27
  -2  -3  -8    3.00    0.55
   2   3   8    4.37    0.62
  -2  -3  -9    0.26    0.31
   2   3   9    0.20    0.25
  -2  -3 -10    0.39    0.38
   2   3  10    0.53    0.21
   2   2 -10    0.79    0.24
   2   2  -9    0.47    0.15
  -2  -2   8    1.06    0.13
  -2  -2   7    0.67    0.09
   2   2  -7    0.65    0.19
   2   2  -7    0.60    0.20
   2   2  -6   10.69    0.59
  -2  -2   5    4.09    0.33
   2   2  -5    4.20    0.34
  -2  -2   4   16.39    0.69
   2   2  -4   15.85    0.68
  -2  -2   3   13.39    0.57
   2   2  -3   12.66    0.56
  -2  -2   2    3.24    0.23
  -2  -2   2    3.11    0.17
   2   2  -2    3.56    0.17
   2   2  -2    3.79    0.25
   2   2  -2    3.31    0.20
   2   2  -2    3.31    0.16
   2   2  -2    3.69    0.15
  -2  -2   1   59.40    1.78
  -2  -2   1   57.57    1.82
  -2  -2   1   61.55    1.86
   2   2  -1   60.21    1.83
   2   2  -1   61.55    1.89
   2   2  -1   60.58    1.79
   2   2  -1   61.54    1.79
  -2  -2   0  115.02    3.05
  -2  -2   0  116.68    3.35
  -2  -2   0  116.11    3.39
  -2  -2   0  116.57    3.52
  -2  -2   0  116.28    3.73
   2   2   0  114.64    3.07
   2   2   0  116.62    3.35
   2   2   0  118.71    3.39
   2   2   0  118.38    3.39
   2   2   0  118.66    3.51
  -2  -2  -1  305.35    8.73
  -2  -2  -1  312.79    9.70
  -2  -2  -1  310.93    8.98
  -2  -2  -1  295.87    8.95
  -2  -2  -1  316.81    8.98
   2   2   1  309.71    9.81
   2   2   1  309.06    8.77
   2   2   1  308.30    9.01
   2   2   1  322.26    8.96
   2   2   1  312.93    8.93
   2   2   1  307.12    8.03
  -2  -2  -2   45.65    1.57
  -2  -2  -2   43.93    1.45
  -2  -2  -2   45.20    1.33
  -2  -2  -2   43.98    1.57
  -2  -2  -2   45.96    1.43
   2   2   2   44.59    1.71
   2   2   2   47.28    1.54
   2   2   2   46.01    1.27
   2   2   2   46.06    1.34
  -2  -2  -3    1.49    0.17
  -2  -2  -3    1.28    0.23
  -2  -2  -3    1.20    0.10
  -2  -2  -3    1.23    0.24
   2   2   3    1.23    0.14
   2   2   3    1.33    0.19
   2   2   3    1.29    0.27
   2   2   3    1.02    0.09
  -2  -2  -4   17.23    0.85
  -2  -2  -4   17.94    0.84
  -2  -2  -4   17.99    0.69
  -2  -2  -4   17.60    0.58
   2   2   4   17.61    0.68
   2   2   4   17.32    0.93
   2   2   4   18.23    0.78
   2   2   4   19.31    0.64
  -2  -2  -5    0.55    0.11
  -2  -2  -5    0.54    0.13
  -2  -2  -5    0.50    0.12
  -2  -2  -5    0.53    0.22
  -2  -2  -5    0.52    0.08
  -2  -2  -5    0.19    0.19
   2   2   5    0.40    0.06
   2   2   5    0.43    0.08
   2   2   5    0.37    0.14
   2   2   5    0.59    0.24
  -2  -2  -6    6.84    0.30
  -2  -2  -6    8.32    0.63
  -2  -2  -6    6.97    0.41
  -2  -2  -6    7.85    0.59
  -2  -2  -6    6.99    0.34
   2   2   6    7.40    0.46
   2   2   6    6.38    0.58
  -2  -2  -7    0.13    0.22
  -2  -2  -7    0.23    0.24
   2   2   7    0.12    0.21
   2   2   7    0.19    0.14
  -2  -2  -8    2.51    0.47
   2   2   8    3.40    0.44
   2   2   8    2.44    0.33
  -2  -2  -9    0.09    0.28
  -2  -2 -10    1.45    0.47
   2   1 -10    0.33    0.24
   2   1  -9    0.00    0.16
  -2  -1   8    2.36    0.22
   2   1  -8    1.77    0.24
  -2  -1   7    0.71    0.12
   2   1  -7    0.89    0.20
   2   1  -7    0.79    0.13
   2   1  -7    0.91    0.18
   2   1  -7    0.94    0.20
   2   1  -7    0.70    0.11
   2   1  -7    1.07    0.11
  -2  -1   6   15.00    0.56
   2   1  -6   14.79    0.69
   2   1  -6   16.30    0.57
   2   1  -6   15.77    0.52
  -2  -1   5    5.01    0.23
   2   1  -5    5.20    0.33
  -2  -1   4    4.70    0.30
   2   1  -4    5.15    0.31
  -2  -1   3    7.96    0.37
   2   1  -3    7.64    0.37
  -2  -1   2   31.14    0.95
  -2  -1   2   26.02    0.94
   2   1  -2   30.86    0.96
  -2  -1   1   15.26    0.49
  -2  -1   1   15.09    0.53
  -2  -1   1   15.64    0.54
  -2  -1   1   15.84    0.49
   2   1  -1   15.23    0.50
   2   1  -1   16.27    0.53
   2   1  -1   15.96    0.50
   2   1  -1   15.09    0.53
   2   1  -1   14.88    0.52
  -2  -1   0  258.60    7.38
  -2  -1   0  256.51    8.05
  -2  -1   0  254.92    6.63
  -2  -1   0  252.14    7.25
   2   1   0  252.15    6.64
   2   1   0  254.39    7.27
   2   1   0  262.45    7.44
   2   1   0  253.49    7.33
  -2  -1  -1    1.60    0.11
  -2  -1  -1    1.57    0.18
  -2  -1  -1    1.39    0.12
  -2  -1  -1    1.94    0.16
   2   1   1    1.91    0.19
   2   1   1    1.67    0.19
   2   1   1    1.70    0.11
   2   1   1    1.61    0.12
  -2  -1  -2  445.79   12.59
  -2  -1  -2  441.77   12.35
  -2  -1  -2  428.81   12.54
   2   1   2  442.54   13.87
   2   1   2  437.98   12.35
   2   1   2  450.31   12.57
   2   1   2  442.35   12.50
  -2  -1  -3   18.02    0.62
  -2  -1  -3   17.33    0.58
  -2  -1  -3   18.58    0.61
  -2  -1  -3   18.38    0.71
   2   1   3   17.45    0.57
   2   1   3   17.30    0.59
   2   1   3   17.57    0.70
   2   1   3   18.55    0.80
   2   1   3   17.82    0.59
  -2  -1  -4    3.31    0.31
  -2  -1  -4    3.98    0.27
  -2  -1  -4    3.23    0.20
  -2  -1  -4    3.24    0.20
  -2  -1  -4    2.95    0.18
   2   1   4    3.26    0.36
   2   1   4    3.02    0.23
  -2  -1  -5    9.92    0.54
  -2  -1  -5   11.94    0.47
  -2  -1  -5   12.40    0.61
  -2  -1  -5   12.09    0.49
  -2  -1  -5   12.05    0.47
   2   1   5   11.94    0.64
   2   1   5   11.27    0.53
  -2  -1  -6    0.37    0.17
  -2  -1  -6    0.50    0.20
  -2  -1  -6    0.51    0.12
  -2  -1  -6    0.82    0.14
  -2  -1  -6    0.62    0.13
   2   1   6    0.56    0.14
   2   1   6    0.60    0.19
  -2  -1  -7    5.45    0.54
  -2  -1  -7    5.28    0.51
   2   1   7    5.17    0.36
   2   1   7    5.14    0.31
  -2  -1  -8    0.18    0.20
  -2  -1  -9   -0.15    0.21
  -2  -1 -10    0.78    0.37
   2   0 -11   -0.14    0.29
   2   0 -10    0.24    0.29
   2   0  -9   -0.31    0.15
   2   0  -8   -0.18    0.15
  -2   0   7   -0.04    0.08
   2   0  -7   -0.07    0.07
   2   0  -7    0.15    0.09
   2   0  -7   -0.01    0.15
   2   0  -7    0.09    0.11
   2   0  -7    0.10    0.15
  -2   0   6    0.23    0.09
   2   0  -6    0.24    0.13
   2   0  -6    0.25    0.09
   2   0  -6    0.16    0.10
   2   0  -6    0.09    0.10
   2   0  -6    0.26    0.09
   2   0  -6    0.17    0.14
  -2   0   5    0.02    0.05
  -2   0   5    0.03    0.05
  -2   0   5   -0.02    0.04
   2   0  -5   -0.03    0.07
   2   0  -5    0.08    0.08
   2   0  -5    0.03    0.05
   2   0  -5   -0.01    0.10
   2   0  -5    0.00    0.05
  -2   0   4  128.06    3.55
  -2   0   4  107.97    3.48
  -2   0   4  107.27    3.25
  -2   0   4  110.71    3.22
   2   0  -4  109.02    3.26
   2   0  -4  112.31    3.23
   2   0  -4  111.24    3.17
   2   0  -4  109.41    3.20
   2   0  -4  100.71    3.19
  -2   0   3    0.06    0.04
  -2   0   3    0.08    0.05
  -2   0   3   -0.09    0.05
   2   0  -3   -0.02    0.04
   2   0  -3    0.06    0.04
   2   0  -3   -0.01    0.05
   2   0  -3    0.01    0.03
   2   0  -3    0.14    0.07
  -2   0   2  377.92   10.71
  -2   0   2  394.15   11.82
  -2   0   2  369.13   11.81
   2   0  -2  376.56   10.70
   2   0  -2  376.42   10.67
   2   0  -2  386.90   10.66
   2   0  -2  368.31   10.71
   2   0  -2  386.16   10.78
  -2   0   1   -0.05    0.06
  -2   0   1    0.03    0.05
  -2   0   1   -0.04    0.07
  -2   0   1    0.00    0.04
   2   0  -1    0.00    0.05
   2   0  -1   -0.14    0.06
   2   0  -1   -0.09    0.06
   2   0  -1    0.00    0.04
  -2   0  -1    0.10    0.06
  -2   0  -1    0.08    0.04
  -2   0  -1    0.11    0.03
  -2   0  -1    0.09    0.03
   2   0   1    0.03    0.05
   2   0   1    0.11    0.03
   2   0   1    0.09    0.03
  -2   0  -2   48.12    1.41
  -2   0  -2   47.22    1.36
  -2   0  -2   46.84    1.36
  -2   0  -2   46.10    1.37
   2   0   2   47.41    1.54
   2   0   2   47.94    1.42
   2   0   2   47.79    1.57
  -2   0  -3    0.30    0.05
  -2   0  -3    0.23    0.05
  -2   0  -3    0.28    0.08
   2   0   3    0.36    0.10
   2   0   3    0.30    0.07
  -2   0  -4   47.74    1.46
  -2   0  -4   47.79    1.34
  -2   0  -4   44.08    1.36
  -2   0  -4   46.57    1.35
  -2   0  -4   47.19    1.40
  -2   0  -4   45.38    1.45
   2   0   4   46.36    1.56
   2   0   4   44.12    1.51
  -2   0  -5    0.01    0.08
  -2   0  -5    0.02    0.05
  -2   0  -5    0.12    0.08
  -2   0  -5    0.08    0.05
  -2   0  -5   -0.01    0.05
  -2   0  -5    0.09    0.08
  -2   0  -6    0.79    0.15
  -2   0  -6    0.51    0.09
  -2   0  -6    0.53    0.15
  -2   0  -6    0.36    0.13
  -2   0  -6    0.44    0.11
  -2   0  -6    0.68    0.11
  -2   0  -7    0.01    0.10
  -2   0  -7    0.18    0.11
  -2   0  -7   -0.02    0.07
  -2   0  -7    0.01    0.13
  -2   0  -7    0.06    0.07
  -2   0  -7    0.16    0.12
  -2   0  -8   23.43    1.00
  -2   0  -9   -0.06    0.19
  -2   0 -10    0.46    0.30
   2  -1 -10    0.07    0.30
   2  -1  -9    0.15    0.25
   2  -1  -8    2.11    0.40
  -2   1   7    1.12    0.20
  -2   1   7    1.06    0.16
   2  -1  -7    0.79    0.25
   2  -1  -7    1.06    0.28
  -2   1   6   15.06    0.66
  -2   1   6   16.53    0.77
  -2   1   6   15.98    0.67
   2  -1  -6   15.61    0.80
   2  -1  -6   15.98    0.60
   2  -1  -6   15.82    0.84
   2  -1  -6   16.19    0.64
   2  -1  -6   15.93    0.61
   2  -1  -6   15.50    0.64
  -2   1   5    4.92    0.31
  -2   1   5    5.71    0.42
  -2   1   5    5.66    0.32
   2  -1  -5    5.46    0.27
   2  -1  -5    4.76    0.25
   2  -1  -5    4.87    0.29
   2  -1  -5    5.64    0.44
   2  -1  -5    5.38    0.29
   2  -1  -5    5.77    0.41
  -2   1   4    5.54    0.29
  -2   1   4    5.49    0.41
  -2   1   4    4.97    0.29
   2  -1  -4    5.20    0.24
   2  -1  -4    5.23    0.28
   2  -1  -4    4.90    0.38
   2  -1  -4    5.44    0.27
   2  -1  -4    5.27    0.36
  -2   1   3    7.54    0.30
  -2   1   3    7.81    0.35
  -2   1   3    7.87    0.28
  -2   1   3    7.52    0.47
  -2   1   3    7.99    0.34
   2  -1  -3    7.78    0.33
   2  -1  -3    8.07    0.29
   2  -1  -3    9.00    0.35
   2  -1  -3    7.54    0.41
   2  -1  -3    8.00    0.45
  -2   1   2   31.83    1.20
  -2   1   2   30.51    0.89
  -2   1   2   29.84    0.96
  -2   1   2   31.55    1.05
   2  -1  -2   30.53    0.98
   2  -1  -2   30.67    1.00
   2  -1  -2   31.12    1.10
   2  -1  -2   30.35    0.90
   2  -1  -2   31.24    1.08
  -2   1   1   15.08    0.47
  -2   1   1   15.48    0.47
  -2   1   1   15.46    0.67
  -2   1   1   15.43    0.55
  -2   1   1   16.58    0.62
   2  -1  -1   14.77    0.62
   2  -1  -1   15.13    0.47
   2  -1  -1   16.79    0.63
   2  -1  -1   15.79    0.54
  -2   1   0  259.27    7.42
  -2   1   0  263.62    7.44
  -2   1   0  253.65    7.33
  -2   1   0  252.78    6.73
  -2   1   0  257.21    7.45
   2  -1   0  263.59    7.42
   2  -1   0  261.61    6.71
   2  -1   0  254.92    7.51
   2  -1   0  250.54    7.35
   2  -1   0  259.97    6.67
   2  -1   0  259.96    8.15
  -2   1  -1    1.45    0.10
  -2   1  -1    1.60    0.08
  -2   1  -1    1.43    0.12
  -2   1  -1    1.68    0.07
  -2   1  -1    1.61    0.08
   2  -1   1    1.71    0.10
   2  -1   1    1.33    0.13
  -2   1  -2  426.07   12.45
   2  -1   2  452.93   12.54
  -2   1  -3   18.09    0.67
  -2   1  -3   17.74    0.67
  -2   1  -4    3.43    0.25
  -2   1  -4    3.26    0.25
  -2   1  -5   11.86    0.56
  -2   1  -5   12.00    0.55
  -2   1  -6    0.65    0.17
  -2   1  -6    0.68    0.17
  -2   1  -7    5.82    0.31
  -2   1  -7    5.88    0.40
  -2   1  -7    4.73    0.38
  -2   1  -7    5.39    0.25
  -2   1  -8    0.09    0.10
  -2   1  -9   -0.08    0.13
  -2   1 -10    0.94    0.26
   2  -2 -10    0.66    0.38
  -2   2   9    0.42    0.13
  -2   2   9    0.58    0.16
   2  -2  -9    0.01    0.29
  -2   2   8    0.69    0.24
   2  -2  -8    0.25    0.27
  -2   2   7    0.74    0.27
  -2   2   7    0.69    0.18
   2  -2  -7    0.78    0.31
   2  -2  -7    0.51    0.26
  -2   2   6   10.73    0.58
  -2   2   6   10.67    0.73
  -2   2   6    9.91    0.56
   2  -2  -6   10.82    0.37
   2  -2  -6   11.31    0.36
   2  -2  -6   11.32    0.55
   2  -2  -6   10.95    0.74
   2  -2  -6   10.79    0.77
  -2   2   5    4.04    0.31
  -2   2   5    4.35    0.23
  -2   2   5    4.01    0.32
  -2   2   5    3.64    0.47
  -2   2   5    4.06    0.21
   2  -2  -5    4.36    0.49
   2  -2  -5    3.96    0.30
   2  -2  -5    4.11    0.50
   2  -2  -5    4.69    0.30
  -2   2   4   16.15    0.88
  -2   2   4   15.93    0.60
  -2   2   4   15.87    0.67
  -2   2   4   16.80    0.72
   2  -2  -4   15.88    0.65
   2  -2  -4   16.02    0.84
   2  -2  -4   16.64    0.83
  -2   2   3   14.08    0.56
  -2   2   3   13.46    0.63
  -2   2   3   13.32    0.75
  -2   2   3   13.00    0.52
   2  -2  -3   11.76    0.69
   2  -2  -3   12.73    0.68
   2  -2  -3   13.22    0.55
   2  -2  -3   12.87    0.54
  -2   2   2    3.10    0.38
  -2   2   2    4.29    0.40
  -2   2   2    3.41    0.13
  -2   2   2    2.78    0.13
  -2   2   2    3.42    0.19
   2  -2  -2    3.38    0.22
   2  -2  -2    3.44    0.22
   2  -2  -2    4.86    0.44
   2  -2  -2    3.64    0.38
  -2   2   1   61.11    2.19
  -2   2   1   60.12    1.70
  -2   2   1   63.15    1.85
  -2   2   1   59.65    1.76
  -2   2   1   61.23    1.85
  -2   2   1   60.85    2.01
   2  -2  -1   60.69    2.03
   2  -2  -1   62.22    1.85
   2  -2  -1   59.80    1.88
   2  -2  -1   61.86    2.04
   2  -2  -1   59.98    2.01
   2  -2  -1   59.89    1.84
  -2   2   0  111.19    3.29
  -2   2   0  115.81    3.00
  -2   2   0  112.04    3.29
  -2   2   0  114.18    3.45
  -2   2   0  117.83    3.29
  -2   2   0  110.45    3.26
   2  -2   0  117.12    2.95
   2  -2   0  115.06    2.98
   2  -2   0  113.03    3.34
   2  -2   0  115.06    3.29
   2  -2   0  104.52    3.41
  -2   2  -1  295.92    8.73
  -2   2  -1  296.42    8.70
  -2   2  -1  318.25    8.82
  -2   2  -1  313.59    8.73
   2  -2   1  302.16    8.72
   2  -2   1  311.36    8.75
   2  -2   1  304.89    9.60
   2  -2   1  301.71    8.89
  -2   2  -2   44.77    1.30
  -2   2  -2   45.09    1.44
  -2   2  -2   44.96    1.33
   2  -2   2   46.36    1.36
   2  -2   2   44.37    1.49
  -2   2  -3    1.34    0.19
  -2   2  -3    1.23    0.18
   2  -2   3    1.27    0.08
  -2   2  -4   17.46    0.75
  -2   2  -4   18.55    0.75
  -2   2  -5    0.46    0.15
  -2   2  -5    0.55    0.16
  -2   2  -6    7.70    0.49
  -2   2  -6    7.20    0.47
  -2   2  -7    0.37    0.17
  -2   2  -7    0.41    0.16
  -2   2 -10    1.82    0.25
  -2   3  10   -0.07    0.19
   2  -3 -10   -0.34    0.29
  -2   3   9    1.11    0.36
   2  -3  -9    1.14    0.45
  -2   3   8    0.82    0.33
   2  -3  -8    1.62    0.43
  -2   3   7    0.11    0.21
   2  -3  -7   -0.09    0.24
  -2   3   6    5.79    0.30
  -2   3   6    6.34    0.73
   2  -3  -6    5.37    0.67
   2  -3  -6    6.09    0.71
  -2   3   5    0.91    0.31
  -2   3   5    0.52    0.13
  -2   3   5    0.76    0.17
  -2   3   5    0.79    0.20
   2  -3  -5    0.62    0.28
   2  -3  -5    0.65    0.16
   2  -3  -5    0.48    0.28
   2  -3  -5    0.48    0.14
  -2   3   4    0.87    0.22
  -2   3   4    1.21    0.33
  -2   3   4    1.17    0.18
   2  -3  -4    1.09    0.18
   2  -3  -4    1.03    0.20
   2  -3  -4    0.84    0.27
   2  -3  -4    1.18    0.19
   2  -3  -4    1.04    0.29
  -2   3   3    1.10    0.13
  -2   3   3    0.85    0.23
  -2   3   3    0.99    0.27
   2  -3  -3    1.12    0.18
   2  -3  -3    0.98    0.27
   2  -3  -3    0.99    0.21
   2  -3  -3    1.22    0.18
   2  -3  -3    0.90    0.25
   2  -3  -3    1.04    0.17
  -2   3   2   23.61    0.85
  -2   3   2   23.70    0.79
  -2   3   2   24.33    1.17
  -2   3   2   25.07    1.07
  -2   3   2   22.64    0.86
  -2   3   2   24.58    0.74
  -2   3   2   23.10    0.73
   2  -3  -2   23.83    0.89
   2  -3  -2   22.60    1.07
   2  -3  -2   22.74    1.07
   2  -3  -2   22.82    0.86
  -2   3   1    0.72    0.15
  -2   3   1    1.06    0.13
  -2   3   1    0.77    0.11
  -2   3   1    0.77    0.13
  -2   3   1    0.74    0.22
  -2   3   1    0.77    0.22
   2  -3  -1    0.66    0.21
   2  -3  -1    0.68    0.14
   2  -3  -1    0.92    0.24
   2  -3  -1    0.86    0.13
   2  -3  -1    0.77    0.14
  -2   3   0   20.50    0.74
  -2   3   0   21.31    0.70
  -2   3   0   20.63    0.75
  -2   3   0   21.15    0.99
  -2   3   0   20.29    0.92
  -2   3   0   20.99    0.75
  -2   3   0   20.11    0.74
   2  -3   0   20.53    0.63
   2  -3   0   20.49    0.65
   2  -3   0   24.34    0.94
   2  -3   0   24.26    0.86
   2  -3   0   20.85    0.77
  -2   3  -1    0.52    0.08
  -2   3  -1    0.57    0.16
  -2   3  -1    0.70    0.11
  -2   3  -1    0.69    0.10
  -2   3  -1    0.64    0.13
   2  -3   1    0.73    0.10
   2  -3   1    0.55    0.11
   2  -3   1    0.59    0.11
   2  -3   1    0.95    0.16
  -2   3  -2   10.52    0.47
  -2   3  -2   10.22    0.50
  -2   3  -2   11.00    0.40
  -2   3  -2   11.02    0.51
  -2   3  -2   10.37    0.38
   2  -3   2   10.49    0.42
   2  -3   2   10.02    0.45
   2  -3   2   10.06    0.50
  -2   3  -3    0.47    0.15
  -2   3  -3    0.68    0.06
  -2   3  -3    0.64    0.11
  -2   3  -3    0.72    0.08
  -2   3  -3    0.59    0.07
   2  -3   3    0.80    0.10
   2  -3   3    0.90    0.10
  -2   3  -4    0.36    0.14
  -2   3  -4    0.36    0.15
   2  -3   4    0.27    0.06
  -2   3  -5    2.30    0.31
  -2   3  -5    2.77    0.33
   2  -3   5    2.74    0.14
  -2   3  -6    0.60    0.19
  -2   3  -6    0.74    0.20
  -2   3  -7    0.62    0.21
  -2   3  -8    4.14    0.48
  -2   4  10    0.20    0.31
   2  -4 -10    0.78    0.50
  -2   4   9    1.17    0.44
   2  -4  -9    0.76    0.44
  -2   4   8    4.99    0.73
   2  -4  -8    5.58    0.84
  -2   4   7   -0.06    0.24
   2  -4  -7   -0.18    0.23
  -2   4   6    2.53    0.54
   2  -4  -6    2.82    0.54
   2  -4  -6    2.78    0.55
  -2   4   5   10.78    0.91
  -2   4   5   12.42    0.60
   2  -4  -5   12.94    0.65
   2  -4  -5   12.08    0.91
   2  -4  -5   14.10    0.98
  -2   4   4   28.11    1.08
  -2   4   4   28.12    0.79
  -2   4   4   27.17    1.48
  -2   4   4   29.35    1.29
   2  -4  -4   27.90    1.41
   2  -4  -4   28.48    1.12
   2  -4  -4   28.77    1.11
   2  -4  -4   28.27    1.42
   2  -4  -4   31.60    1.25
  -2   4   3    3.08    0.16
  -2   4   3    3.02    0.30
  -2   4   3    3.39    0.46
  -2   4   3    2.85    0.26
  -2   4   3    2.89    0.49
  -2   4   3    3.54    0.28
  -2   4   3    3.28    0.16
   2  -4  -3    3.83    0.36
   2  -4  -3    2.31    0.42
   2  -4  -3    3.68    0.30
   2  -4  -3    3.83    0.54
  -2   4   2    0.40    0.24
  -2   4   2    0.13    0.10
  -2   4   2    0.26    0.21
  -2   4   2    0.37    0.09
  -2   4   2    0.32    0.08
  -2   4   2    0.38    0.12
  -2   4   2    0.28    0.15
   2  -4  -2    0.18    0.20
   2  -4  -2    0.26    0.14
   2  -4  -2    0.38    0.13
   2  -4  -2    0.34    0.13
   2  -4  -2    0.06    0.19
  -2   4   1   10.55    0.73
  -2   4   1   10.08    0.43
  -2   4   1    9.48    0.48
  -2   4   1   10.03    0.49
  -2   4   1    9.31    0.48
  -2   4   1   11.25    0.71
   2  -4  -1   10.04    0.50
   2  -4  -1    9.57    0.47
   2  -4  -1   10.14    0.66
   2  -4  -1    9.95    0.68
   2  -4  -1    9.75    0.54
  -2   4   0  120.65    4.02
  -2   4   0  127.63    3.75
  -2   4   0  121.49    3.70
  -2   4   0  124.56    3.75
  -2   4   0  127.39    3.44
  -2   4   0  127.29    4.38
   2  -4   0  127.37    3.82
   2  -4   0  127.91    3.73
   2  -4   0  126.80    3.34
   2  -4   0  126.71    3.31
   2  -4   0  125.51    3.99
   2  -4   0  126.38    3.98
  -2   4  -1   69.19    1.91
  -2   4  -1   72.30    2.13
  -2   4  -1   71.42    2.14
  -2   4  -1   70.00    2.17
  -2   4  -1   67.84    2.38
   2  -4   1   72.74    2.10
   2  -4   1   69.79    2.18
   2  -4   1   57.70    2.34
  -2   4  -2    0.23    0.08
  -2   4  -2    0.24    0.16
  -2   4  -2    0.32    0.09
  -2   4  -2    0.13    0.10
  -2   4  -2    0.37    0.15
   2  -4   2    0.27    0.08
   2  -4   2    0.17    0.08
   2  -4   2    0.29    0.06
   2  -4   2    0.27    0.13
   2  -4   2    0.28    0.11
  -2   4  -3    0.90    0.12
  -2   4  -3    1.05    0.21
  -2   4  -3    1.01    0.20
  -2   4  -3    0.99    0.12
  -2   4  -3    0.77    0.17
   2  -4   3    1.09    0.17
   2  -4   3    1.09    0.15
  -2   4  -4   -0.03    0.09
  -2   4  -4    0.07    0.08
  -2   4  -4    0.06    0.05
  -2   4  -4    0.06    0.05
  -2   4  -4    0.08    0.12
   2  -4   4    0.05    0.06
  -2   4  -5    9.01    0.32
  -2   4  -5    7.74    0.36
  -2   4  -5    8.39    0.55
   2  -4   5    9.04    0.37
  -2   4  -6    3.79    0.43
   2  -4   6    4.00    0.22
   2  -4   7    0.06    0.06
  -2   5  10    0.74    0.43
   2  -5 -10    0.42    0.43
  -2   5   9   -0.21    0.30
   2  -5  -9   -0.16    0.36
  -2   5   8    0.24    0.33
   2  -5  -8   -0.04    0.29
  -2   5   7   16.04    1.23
   2  -5  -7   13.57    1.16
  -2   5   6    0.44    0.37
   2  -5  -6    0.48    0.37
   2  -5  -6    1.15    0.42
  -2   5   5    1.01    0.44
   2  -5  -5    0.95    0.39
   2  -5  -5    0.34    0.31
  -2   5   4    3.05    0.61
  -2   5   4    2.55    0.31
  -2   5   4    2.32    0.25
   2  -5  -4    2.44    0.51
   2  -5  -4    2.24    0.31
   2  -5  -4    3.15    0.58
  -2   5   3    1.01    0.13
  -2   5   3    0.96    0.33
  -2   5   3    1.20    0.22
  -2   5   3    1.07    0.22
  -2   5   3    1.21    0.14
  -2   5   3    1.22    0.40
  -2   5   3    0.73    0.19
   2  -5  -3    1.55    0.39
   2  -5  -3    1.06    0.22
   2  -5  -3    1.68    0.43
   2  -5  -3    0.65    0.17
   2  -5  -3    1.18    0.25
  -2   5   2   28.80    0.97
  -2   5   2   28.27    0.96
  -2   5   2   27.89    1.04
  -2   5   2   25.99    1.07
  -2   5   2   27.45    1.48
   2  -5  -2   25.35    1.34
   2  -5  -2   28.79    1.42
   2  -5  -2   27.86    1.12
   2  -5  -2   27.21    1.20
   2  -5  -2   30.98    1.10
  -2   5   1   12.54    0.89
  -2   5   1   11.68    0.82
  -2   5   1   12.54    0.60
  -2   5   1   12.77    0.60
  -2   5   1   10.57    0.52
  -2   5   1   12.15    0.60
   2  -5  -1   12.86    0.63
   2  -5  -1   12.06    0.67
   2  -5  -1   12.24    0.80
   2  -5  -1   10.50    0.79
   2  -5  -1   11.76    0.58
  -2   5   0    1.02    0.31
  -2   5   0    0.72    0.18
  -2   5   0    0.74    0.16
  -2   5   0    0.62    0.27
  -2   5   0    0.92    0.18
  -2   5   0    1.21    0.20
   2  -5   0    1.20    0.28
   2  -5   0    1.02    0.12
   2  -5   0    1.39    0.20
   2  -5   0    1.09    0.14
   2  -5   0    1.06    0.22
   2  -5   0    0.85    0.18
   2  -5   0    1.03    0.27
  -2   5  -1   11.83    0.55
  -2   5  -1   12.63    0.52
  -2   5  -1   11.66    0.54
  -2   5  -1   11.83    0.59
  -2   5  -1   12.89    0.80
   2  -5   1   11.58    0.68
   2  -5   1   12.91    0.66
   2  -5   1   11.10    0.51
   2  -5   1   12.05    0.59
  -2   5  -2   52.75    1.81
  -2   5  -2   54.00    2.01
  -2   5  -2   52.76    1.71
  -2   5  -2   54.32    1.50
  -2   5  -2   52.26    1.71
   2  -5   2   50.08    1.99
   2  -5   2   55.69    1.64
   2  -5   2   54.20    1.78
   2  -5   2   51.04    1.72
  -2   5  -3   10.88    0.50
  -2   5  -3   11.91    0.50
  -2   5  -3   12.07    0.68
  -2   5  -3   11.46    0.64
  -2   5  -3   12.54    0.73
   2  -5   3   11.44    0.60
   2  -5   3   11.24    0.55
   2  -5   3   11.18    0.53
  -2   5  -4    6.64    0.50
  -2   5  -4    7.01    0.34
  -2   5  -4    6.39    0.47
  -2   5  -4    6.77    0.50
  -2   5  -4    6.76    0.34
   2  -5   4    6.74    0.38
   2  -5   4    6.32    0.34
  -2   5  -5    0.65    0.12
  -2   5  -5    0.81    0.24
  -2   5  -5    0.63    0.20
  -2   5  -5    0.99    0.13
  -2   5  -5    1.05    0.20
   2  -5   5    0.73    0.14
  -2   5  -6    0.12    0.07
  -2   5  -6    0.03    0.13
  -2   5  -6    0.04    0.10
  -2   5  -6    0.04    0.06
   2  -5   6    0.21    0.09
   2  -5   7    2.59    0.20
  -2   6   9   -0.21    0.30
   2  -6  -9   -0.02    0.37
  -2   6   8    0.95    0.48
   2  -6  -8    1.08    0.52
  -2   6   7    4.52    0.82
   2  -6  -7    3.81    0.78
  -2   6   6    4.27    0.77
   2  -6  -6    4.33    0.80
  -2   6   5   23.74    0.71
  -2   6   5   22.53    1.54
   2  -6  -5   24.73    1.53
   2  -6  -5   22.68    1.48
  -2   6   4    9.97    1.13
  -2   6   4    9.23    0.54
   2  -6  -4    9.14    0.59
   2  -6  -4    7.87    0.93
   2  -6  -4   11.79    1.14
  -2   6   3    0.53    0.17
  -2   6   3    0.45    0.30
  -2   6   3    0.41    0.34
  -2   6   3    0.57    0.12
  -2   6   3    0.53    0.23
  -2   6   3    0.53    0.12
  -2   6   3    0.49    0.18
   2  -6  -3    0.89    0.23
   2  -6  -3    0.88    0.38
   2  -6  -3    0.54    0.32
   2  -6  -3    0.41    0.17
   2  -6  -3    0.60    0.22
  -2   6   2    4.37    0.42
  -2   6   2    4.40    0.30
  -2   6   2    3.68    0.28
  -2   6   2    4.02    0.41
  -2   6   2    4.38    0.62
  -2   6   2    4.95    0.77
   2  -6  -2    4.46    0.45
   2  -6  -2    3.77    0.58
   2  -6  -2    4.91    0.39
   2  -6  -2    4.62    0.52
   2  -6  -2    3.22    0.57
  -2   6   1    1.36    0.21
  -2   6   1    1.52    0.23
  -2   6   1    1.25    0.26
  -2   6   1    1.48    0.40
  -2   6   1    0.97    0.36
  -2   6   1    1.33    0.24
  -2   6   1    1.12    0.23
   2  -6  -1    1.53    0.39
   2  -6  -1    1.11    0.24
   2  -6  -1    1.23    0.28
   2  -6  -1    1.00    0.34
   2  -6  -1    1.56    0.25
  -2   6   0    3.79    0.62
  -2   6   0    3.98    0.39
  -2   6   0    4.20    0.59
  -2   6   0    3.82    0.38
  -2   6   0    3.56    0.36
  -2   6   0    4.02    0.33
  -2   6   0    3.70    0.36
   2  -6   0    3.28    0.51
   2  -6   0    3.74    0.22
   2  -6   0    4.26    0.47
   2  -6   0    4.80    0.59
   2  -6   0    3.10    0.36
   2  -6   0    3.70    0.23
   2  -6   0    3.94    0.32
  -2   6  -1    1.12    0.21
  -2   6  -1    0.44    0.25
  -2   6  -1    0.74    0.17
  -2   6  -1    0.63    0.16
  -2   6  -1    0.91    0.21
   2  -6   1    0.88    0.23
   2  -6   1    0.53    0.15
   2  -6   1    0.53    0.22
   2  -6   1    0.46    0.15
  -2   6  -2    3.01    0.31
  -2   6  -2    3.48    0.53
  -2   6  -2    2.81    0.36
  -2   6  -2    3.29    0.28
  -2   6  -2    3.83    0.29
   2  -6   2    3.34    0.45
   2  -6   2    3.61    0.37
   2  -6   2    2.98    0.33
  -2   6  -3    0.46    0.13
  -2   6  -3    0.52    0.20
  -2   6  -3    0.74    0.29
  -2   6  -3    0.73    0.16
   2  -6   3    0.40    0.15
   2  -6   3    0.54    0.16
   2  -6   3    0.71    0.21
  -2   6  -4   12.77    0.57
  -2   6  -4   12.47    0.56
  -2   6  -4   13.65    0.77
   2  -6   4   12.30    0.60
   2  -6   4   10.68    0.58
  -2   6  -5    1.41    0.19
  -2   6  -5    1.34    0.19
   2  -6   5    1.20    0.20
  -2   6  -6    2.28    0.23
   2  -6   6    2.70    0.28
  -2   6  -7    1.01    0.15
   2  -6   7    1.15    0.18
  -2   6  -8    0.63    0.12
   2  -6   8    0.79    0.14
  -2   6  -9    1.53    0.16
  -2   7   9    0.34    0.48
   2  -7  -9    0.45    0.49
  -2   7   8    2.45    0.71
   2  -7  -8    2.69    0.72
  -2   7   7    6.10    1.01
   2  -7  -7    5.75    0.98
  -2   7   6    2.47    0.71
   2  -7  -6    1.58    0.57
  -2   7   5   26.33    0.93
  -2   7   5   25.44    1.76
   2  -7  -5   30.43    1.80
   2  -7  -5   25.94    1.68
  -2   7   4    0.67    0.42
  -2   7   4    0.45    0.23
   2  -7  -4   -0.02    0.32
   2  -7  -4    0.13    0.35
  -2   7   3    1.49    0.29
  -2   7   3    2.33    0.26
  -2   7   3    1.55    0.56
  -2   7   3    2.14    0.35
  -2   7   3    2.06    0.33
   2  -7  -3    1.88    0.38
   2  -7  -3    1.98    0.34
   2  -7  -3    1.62    0.52
   2  -7  -3    1.53    0.48
   2  -7  -3    2.10    0.37
  -2   7   2    1.67    0.24
  -2   7   2    1.43    0.33
  -2   7   2    1.84    0.32
  -2   7   2    1.00    0.41
  -2   7   2    1.39    0.51
  -2   7   2    1.65    0.24
   2  -7  -2    0.98    0.41
   2  -7  -2    1.30    0.31
   2  -7  -2    1.87    0.32
   2  -7  -2    1.36    0.46
   2  -7  -2    2.41    0.39
  -2   7   1    1.93    0.35
  -2   7   1    1.05    0.24
  -2   7   1    1.21    0.23
  -2   7   1    1.17    0.44
  -2   7   1    1.09    0.25
  -2   7   1    0.88    0.20
  -2   7   1    1.54    0.44
   2  -7  -1    0.79    0.37
   2  -7  -1    0.18    0.19
   2  -7  -1    0.80    0.16
   2  -7  -1    1.13    0.26
  -2   7   0    6.46    0.47
  -2   7   0    7.52    0.51
  -2   7   0    6.64    0.49
  -2   7   0    8.13    0.91
  -2   7   0    7.74    0.56
  -2   7   0    7.06    0.49
   2  -7   0    6.88    0.57
   2  -7   0    7.42    0.32
   2  -7   0    9.05    0.89
   2  -7   0    7.50    0.53
  -2   7  -1    9.36    0.96
  -2   7  -1   10.21    0.58
  -2   7  -1   10.09    0.59
  -2   7  -1   10.46    0.62
  -2   7  -1    9.51    0.56
   2  -7   1   11.05    0.76
   2  -7   1    8.97    0.64
   2  -7   1    9.21    0.60
  -2   7  -2    6.15    0.43
  -2   7  -2    5.57    0.42
  -2   7  -2    7.20    0.53
  -2   7  -2    6.55    0.45
   2  -7   2    6.32    0.49
   2  -7   2    5.97    0.46
  -2   7  -3    1.62    0.26
  -2   7  -3    1.92    0.27
  -2   7  -3    0.96    0.26
   2  -7   3    1.81    0.28
   2  -7   3    1.85    0.29
  -2   7  -4    2.83    0.31
   2  -7   4    2.54    0.33
  -2   7  -5    1.71    0.24
   2  -7   5    1.52    0.17
   2  -7   5    2.19    0.29
  -2   7  -6    0.34    0.13
   2  -7   6   -0.01    0.12
  -2   7  -7    0.88    0.18
   2  -7   7    1.07    0.21
  -2   7  -8    0.12    0.11
   2  -7   8    0.22    0.13
  -2   7  -9    0.80    0.16
   2  -7   9    0.84    0.14
  -2   8   8    0.00    0.44
   2  -8  -8    0.01    0.45
  -2   8   7    0.49    0.48
   2  -8  -7    0.27    0.41
  -2   8   6    3.80    0.87
   2  -8  -6    1.26    0.53
  -2   8   5    0.49    0.21
  -2   8   5    1.49    0.60
   2  -8  -5    0.14    0.39
  -2   8   4    4.19    0.47
  -2   8   4    5.40    0.91
   2  -8  -4    3.38    0.75
  -2   8   3    0.70    0.47
  -2   8   3    0.55    0.26
   2  -8  -3    0.09    0.20
  -2   8   2    1.84    0.27
  -2   8   2    1.67    0.34
  -2   8   2    1.92    0.39
  -2   8   2    2.43    0.65
  -2   8   2    2.27    0.31
   2  -8  -2    1.80    0.35
   2  -8  -2    2.11    0.40
  -2   8   1    1.16    0.34
  -2   8   1    2.08    0.32
  -2   8   1    1.20    0.24
  -2   8   1    1.07    0.28
   2  -8  -1    1.04    0.27
   2  -8  -1    1.44    0.35
   2  -8  -1    1.39    0.19
  -2   8   0    0.20    0.16
  -2   8   0    0.22    0.15
  -2   8   0    0.36    0.18
  -2   8   0    0.39    0.26
  -2   8   0    0.51    0.20
   2  -8   0    0.23    0.22
   2  -8   0    0.33    0.08
   2  -8   0    0.35    0.18
  -2   8  -1    0.79    0.22
  -2   8  -1    0.80    0.22
  -2   8  -1    1.14    0.30
  -2   8  -1    0.66    0.23
  -2   8  -1    1.29    0.27
   2  -8   1    0.63    0.23
   2  -8   1    0.69    0.25
  -2   8  -2    1.48    0.27
  -2   8  -2    1.16    0.25
   2  -8   2    1.72    0.31
   2  -8   2    1.72    0.31
  -2   8  -3    0.12    0.13
   2  -8   3    0.26    0.17
   2  -8   3   -0.05    0.14
  -2   8  -4   -0.01    0.10
   2  -8   4   -0.03    0.12
   2  -8   4   -0.12    0.13
  -2   8  -5    2.37    0.31
   2  -8   5    2.53    0.33
   2  -8   5    1.42    0.22
  -2   8  -6    2.28    0.30
   2  -8   6    2.58    0.34
  -2   8  -7    0.17    0.13
   2  -8   7    0.09    0.14
  -2   8  -8   -0.11    0.11
   2  -8   8    0.05    0.13
  -2   9   7    0.84    0.62
   2  -9  -7    0.40    0.51
  -2   9   6    0.30    0.48
  -2   9   5    0.08    0.20
  -2   9   5   -0.28    0.39
  -2   9   4    0.09    0.26
  -2   9   4    0.40    0.46
  -2   9   3    7.43    0.71
  -2   9   2   -0.32    0.24
   2  -9  -2    0.17    0.14
   2  -9  -2    0.22    0.22
   2  -9  -2    0.06    0.18
  -2   9   1   -0.07    0.27
  -2   9   1    0.00    0.15
  -2   9   1    0.18    0.19
   2  -9  -1    0.11    0.11
   2  -9  -1   -0.03    0.15
   2  -9  -1    0.15    0.23
  -2   9   0    0.71    0.25
  -2   9   0    0.25    0.27
  -2   9   0    0.50    0.22
  -2   9   0    0.68    0.23
   2  -9   0    0.23    0.21
   2  -9   0    0.74    0.28
  -2   9  -1    1.61    0.36
  -2   9  -1    1.85    0.33
   2  -9   1    2.11    0.41
   2  -9   1    2.06    0.39
  -2   9  -2    0.07    0.15
   2  -9   2    0.19    0.19
   2  -9   2    0.11    0.18
  -2   9  -3    0.75    0.24
   2  -9   3    0.81    0.26
   2  -9   3    0.33    0.21
  -2   9  -4    1.65    0.30
   2  -9   4    0.58    0.22
   2  -9   4    1.23    0.27
  -2   9  -5    0.54    0.20
   2  -9   5    0.43    0.18
   2  -9   5    0.64    0.23
  -2   9  -6    2.60    0.35
   2  -9   6    1.97    0.33
  -2   9  -7    0.02    0.13
   2  -9   7    0.03    0.15
  -2  10   6    1.05    0.61
  -2  10   5    1.21    0.32
  -2  10   5    1.30    0.70
  -2  10   4    0.75    0.35
  -2  10   3    0.65    0.36
   2 -10  -3    0.90    0.22
  -2  10   2    5.41    0.66
   2 -10  -2    5.62    0.39
   2 -10  -2    6.66    0.81
  -2  10   1    5.76    0.70
   2 -10  -1    5.83    0.67
   2 -10  -1    4.64    0.63
   2 -10  -1    5.36    0.31
  -2  10   0   -0.08    0.28
   2 -10   0   -0.12    0.19
   2 -10   0   -0.11    0.18
  -2  10  -1    0.95    0.28
  -2  10  -1    0.95    0.34
   2 -10   1    0.99    0.30
   2 -10   1    0.81    0.29
  -2  10  -2    1.15    0.29
   2 -10   2    1.18    0.34
   2 -10   2    0.93    0.31
  -2  10  -3    0.29    0.19
   2 -10   3    0.05    0.19
   2 -10   3    0.33    0.23
  -2  10  -4    0.17    0.17
   2 -10   4   -0.04    0.17
   2 -10   4   -0.02    0.17
  -2  10  -5   -0.04    0.15
   2 -10   5   -0.10    0.16
   2 -10   5    0.01    0.16
  -2  10  -6    0.41    0.22
   2 -10   6    0.36    0.21
  -2  11   4    5.48    0.66
   2 -11  -4    4.79    0.47
  -2  11   3    0.75    0.39
   2 -11  -3    0.80    0.22
  -2  11   2   -0.42    0.30
   2 -11  -2    0.05    0.24
   2 -11  -2    0.05    0.13
  -2  11   1   -0.23    0.31
   2 -11  -1    0.16    0.24
  -2  11   0    0.19    0.33
   2 -11   0    0.14    0.20
   2 -11   0    0.37    0.26
  -2  11  -1    0.84    0.38
   2 -11   1    1.74    0.42
   2 -11   1    0.97    0.33
  -2  11  -2    0.55    0.24
   2 -11   2    0.58    0.28
   2 -11   2    0.33    0.26
  -2  11  -3   -0.02    0.15
   2 -11   3   -0.08    0.18
   2 -11   3    0.28    0.24
  -2  11  -4    1.12    0.31
   2 -11   4    0.06    0.20
   2 -11   4    0.82    0.31
  -2  12   2    1.19    0.49
  -2  12   1   -0.07    0.38
   2 -12  -1    0.16    0.26
  -2  12   0   -0.41    0.35
   2 -12   0   -0.14    0.22
   2 -12   0   -0.25    0.17
   2 -12   1   -0.16    0.24
   2 -12   1   -0.13    0.21
   2 -12   2    0.05    0.25
   2 -12   2    0.42    0.29
  -3 -12   2    0.66    0.32
  -3 -12   2    0.51    0.28
   3  12  -2    0.05    0.19
  -3 -12   1   -0.11    0.22
  -3 -12   1    0.05    0.26
   3  12  -1    0.40    0.36
   3  12  -1    0.18    0.22
  -3 -12   0    0.47    0.33
  -3 -12   0    0.74    0.33
   3  12   0    0.68    0.30
   3  12   0    0.49    0.40
  -3 -12  -1   -0.15    0.25
   3  12   1   -0.28    0.35
   3  12   2    0.26    0.38
  -3 -11   4    0.24    0.21
  -3 -11   4    0.22    0.21
   3  11  -4    0.17    0.20
  -3 -11   3   -0.05    0.19
  -3 -11   3    0.00    0.18
   3  11  -3    0.10    0.19
  -3 -11   2    1.87    0.41
   3  11  -2    3.51    0.51
  -3 -11   1    0.27    0.22
  -3 -11   1    0.47    0.26
   3  11  -1    0.31    0.33
   3  11  -1    0.12    0.19
  -3 -11   0    0.27    0.26
  -3 -11   0    0.17    0.23
   3  11   0    0.11    0.18
   3  11   0   -0.16    0.30
  -3 -11  -1    3.44    0.58
   3  11   1    2.97    0.55
  -3 -11  -2    0.27    0.29
  -3 -11  -2    0.24    0.14
   3  11   2    0.25    0.35
   3  11   3    0.38    0.36
   3  11   4    1.09    0.40
  -3 -10   6    0.35    0.21
  -3 -10   6   -0.04    0.08
   3  10  -6    0.13    0.17
  -3 -10   5    1.33    0.30
  -3 -10   5    1.04    0.26
   3  10  -5    1.26    0.29
  -3 -10   4    0.38    0.22
  -3 -10   4    0.66    0.26
   3  10  -4    0.95    0.25
  -3 -10   3    0.09    0.20
  -3 -10   3   -0.01    0.17
   3  10  -3    0.16    0.16
  -3 -10   2    3.77    0.55
  -3 -10   2    4.26    0.55
   3  10  -2    3.33    0.45
  -3 -10   1    3.05    0.49
  -3 -10   1    2.99    0.51
   3  10  -1    2.88    0.47
   3  10  -1    2.63    0.41
  -3 -10   0    0.26    0.22
  -3 -10   0    0.76    0.28
   3  10   0    0.33    0.30
   3  10   0    0.64    0.25
  -3 -10  -1   -0.11    0.18
  -3 -10  -1    0.14    0.11
  -3 -10  -1    0.26    0.22
   3  10   1    0.03    0.14
   3  10   1    0.24    0.29
  -3 -10  -2    1.13    0.34
   3  10   2    2.23    0.47
   3  10   3    1.79    0.44
   3  10   4   -0.34    0.24
   3  10   5    1.03    0.31
   3  10   5    0.96    0.65
   3  10   6    0.30    0.54
  -3  -9   7    0.62    0.22
   3   9  -7    0.32    0.17
  -3  -9   6    1.45    0.29
   3   9  -6    2.03    0.33
  -3  -9   5   -0.07    0.14
  -3  -9   5    0.06    0.14
   3   9  -5   -0.07    0.11
  -3  -9   4    0.04    0.14
  -3  -9   4   -0.20    0.13
   3   9  -4   -0.06    0.13
  -3  -9   3    0.26    0.19
  -3  -9   3    0.01    0.17
   3   9  -3    0.08    0.15
  -3  -9   2    3.89    0.49
   3   9  -2    3.85    0.46
  -3  -9   1    0.62    0.25
  -3  -9   1   -0.15    0.13
   3   9  -1   -0.02    0.22
   3   9  -1    0.37    0.19
  -3  -9   0    7.46    0.62
  -3  -9   0    7.25    0.65
   3   9   0    7.02    0.57
   3   9   0    6.91    0.55
   3   9   0    7.53    0.69
  -3  -9  -1    4.34    0.58
  -3  -9  -1    3.96    0.52
  -3  -9  -1    3.67    0.30
   3   9   1    4.57    0.53
   3   9   1    3.29    0.48
   3   9   1    3.75    0.49
   3   9   1    2.87    0.42
  -3  -9  -2    0.26    0.26
   3   9   2    0.40    0.20
   3   9   2    0.40    0.30
   3   9   3    0.58    0.30
   3   9   4   -0.08    0.25
   3   9   4   -0.08    0.40
   3   9   5    0.72    0.50
   3   9   5    0.68    0.26
   3   9   6    0.65    0.51
  -3  -9  -7   -0.03    0.44
   3   9   7   -0.35    0.42
  -3  -8   8   -0.12    0.12
   3   8  -8   -0.02    0.13
  -3  -8   7    0.14    0.14
   3   8  -7    0.09    0.13
  -3  -8   6    0.13    0.14
   3   8  -6   -0.16    0.11
  -3  -8   5    2.18    0.32
  -3  -8   5    2.55    0.30
   3   8  -5    2.48    0.33
  -3  -8   4    1.52    0.27
   3   8  -4    1.27    0.25
  -3  -8   3    0.02    0.15
   3   8  -3    0.13    0.14
  -3  -8   2    3.92    0.47
   3   8  -2    3.06    0.39
   3   8  -2    3.18    0.40
  -3  -8   1    1.61    0.31
  -3  -8   1    1.59    0.33
   3   8  -1    1.02    0.26
   3   8  -1    1.22    0.25
   3   8  -1    1.48    0.28
   3   8  -1    2.30    0.36
  -3  -8   0    0.32    0.19
  -3  -8   0    0.64    0.26
  -3  -8   0    0.70    0.11
   3   8   0    0.40    0.19
   3   8   0    0.53    0.20
   3   8   0    0.70    0.22
   3   8   0    0.40    0.25
  -3  -8  -1    8.06    0.70
  -3  -8  -1    9.03    0.66
   3   8   1   10.08    0.65
   3   8   1    9.36    0.62
   3   8   1    9.61    0.60
   3   8   1    9.08    0.67
  -3  -8  -2    3.85    0.39
  -3  -8  -2    4.55    0.55
  -3  -8  -2    2.95    0.49
   3   8   2    5.02    0.53
   3   8   2    3.04    0.71
   3   8   2    3.64    0.49
   3   8   2    3.31    0.38
   3   8   2    4.40    0.50
  -3  -8  -3    1.08    0.35
   3   8   3    1.53    0.33
   3   8   3    1.41    0.54
  -3  -8  -4    2.72    0.67
   3   8   4    2.31    0.38
   3   8   4    2.29    0.65
  -3  -8  -5    0.11    0.35
   3   8   5    0.23    0.20
   3   8   5    0.22    0.43
  -3  -8  -6    1.19    0.55
   3   8   6    0.09    0.45
  -3  -8  -7    1.84    0.63
   3   8   7    2.76    0.80
  -3  -8  -8    0.05    0.44
   3   8   8   -0.03    0.40
  -3  -7   9    2.41    0.24
   3   7  -9    2.79    0.30
  -3  -7   8    0.19    0.13
   3   7  -8    0.10    0.11
  -3  -7   7    3.27    0.33
   3   7  -7    2.64    0.30
   3   7  -6    0.04    0.11
  -3  -7   5    0.40    0.13
  -3  -7   5    0.29    0.11
   3   7  -5    0.25    0.13
  -3  -7   4    8.12    0.50
   3   7  -4    7.73    0.47
  -3  -7   3    4.73    0.42
   3   7  -3    4.70    0.38
   3   7  -3    4.92    0.55
   3   7  -3    4.30    0.36
  -3  -7   2    0.79    0.25
  -3  -7   2    0.86    0.24
   3   7  -2    0.56    0.16
   3   7  -2    0.67    0.25
   3   7  -2    0.45    0.17
   3   7  -2    1.09    0.22
  -3  -7   1    2.79    0.39
  -3  -7   1    1.98    0.41
   3   7  -1    3.01    0.35
   3   7  -1    2.56    0.32
   3   7  -1    2.78    0.57
   3   7  -1    2.93    0.40
   3   7  -1    3.60    0.38
  -3  -7   0    3.90    0.23
  -3  -7   0    4.36    0.43
  -3  -7   0    2.92    0.52
  -3  -7   0    3.67    0.43
   3   7   0    4.15    0.43
   3   7   0    2.37    0.50
   3   7   0    3.08    0.38
   3   7   0    3.93    0.42
   3   7   0    3.44    0.38
  -3  -7  -1    6.79    0.82
  -3  -7  -1    6.44    0.52
  -3  -7  -1    7.69    0.48
   3   7   1    7.56    0.50
   3   7   1    5.92    0.84
   3   7   1    7.48    0.52
   3   7   1    6.14    0.53
   3   7   1    6.96    0.79
   3   7   1    6.84    0.49
  -3  -7  -2    1.71    0.25
  -3  -7  -2    1.40    0.46
  -3  -7  -2    1.37    0.46
  -3  -7  -2    1.72    0.33
   3   7   2    1.64    0.47
   3   7   2    2.42    0.60
   3   7   2    1.51    0.28
   3   7   2    1.25    0.32
   3   7   2    2.17    0.33
   3   7   2    2.13    0.30
  -3  -7  -3    8.01    0.67
  -3  -7  -3    8.87    1.00
  -3  -7  -3    9.26    1.01
  -3  -7  -3    9.77    0.63
   3   7   3   10.11    1.20
   3   7   3   10.11    0.62
   3   7   3    9.03    0.51
   3   7   3    9.92    0.65
   3   7   3    9.54    0.62
  -3  -7  -4    2.39    0.56
  -3  -7  -4    2.81    0.62
   3   7   4    2.16    0.61
   3   7   4    2.82    0.37
  -3  -7  -5    1.66    0.56
  -3  -7  -5    0.75    0.39
   3   7   5    1.57    0.23
   3   7   5    1.32    0.54
  -3  -7  -6   11.64    1.32
   3   7   6   10.28    1.24
  -3  -7  -7    1.47    0.56
   3   7   7    0.97    0.52
  -3  -7  -8    0.24    0.43
   3   7   8    0.10    0.42
   3   7   9    0.97    0.58
  -3  -6   9    0.13    0.08
   3   6  -9   -0.04    0.09
  -3  -6   8    2.17    0.23
   3   6  -8    2.09    0.23
   3   6  -7    2.98    0.28
   3   6  -6    0.16    0.10
   3   6  -5    1.61    0.21
   3   6  -5    1.84    0.25
  -3  -6   4    1.08    0.19
  -3  -6   4    1.03    0.18
   3   6  -4    1.31    0.31
   3   6  -4    1.19    0.19
   3   6  -4    1.30    0.20
  -3  -6   3    5.87    0.45
  -3  -6   3    7.04    0.45
   3   6  -3    6.44    0.40
   3   6  -3    6.83    0.52
   3   6  -3    8.08    0.64
   3   6  -3    6.64    0.41
  -3  -6   2    4.54    0.39
  -3  -6   2    5.23    0.49
  -3  -6   2    3.86    0.42
  -3  -6   2    5.15    0.43
   3   6  -2    4.33    0.46
   3   6  -2    3.74    0.31
   3   6  -2    4.35    0.34
   3   6  -2    5.31    0.61
   3   6  -2    4.38    0.30
  -3  -6   1    0.43    0.17
  -3  -6   1    0.56    0.24
   3   6  -1    0.31    0.24
   3   6  -1    0.31    0.16
   3   6  -1    0.65    0.16
   3   6  -1    0.30    0.15
   3   6  -1    0.41    0.15
  -3  -6   0    0.06    0.10
  -3  -6   0   -0.02    0.09
  -3  -6   0    0.04    0.07
  -3  -6   0    0.55    0.24
  -3  -6   0    0.31    0.21
   3   6   0    0.22    0.12
   3   6   0    0.24    0.14
   3   6   0    0.18    0.20
   3   6   0    0.03    0.15
   3   6   0    0.08    0.22
   3   6   0    0.22    0.13
  -3  -6  -1   14.58    0.95
  -3  -6  -1   12.55    0.61
  -3  -6  -1   11.78    0.64
  -3  -6  -1   13.92    0.71
  -3  -6  -1   12.82    0.92
   3   6   1   12.58    0.62
   3   6   1   13.15    0.89
   3   6   1   13.19    0.65
   3   6   1   13.27    0.67
   3   6   1   13.39    0.68
   3   6   1   12.94    0.97
  -3  -6  -2    2.74    0.52
  -3  -6  -2    2.48    0.27
  -3  -6  -2    2.51    0.35
  -3  -6  -2    2.28    0.51
  -3  -6  -2    2.48    0.33
   3   6   2    2.46    0.34
   3   6   2    2.41    0.32
   3   6   2    2.09    0.29
   3   6   2    1.76    0.41
   3   6   2    2.65    0.29
   3   6   2    2.48    0.53
  -3  -6  -3   33.24    1.72
  -3  -6  -3   35.65    1.34
  -3  -6  -3   32.20    1.68
  -3  -6  -3   34.06    1.15
  -3  -6  -3   32.64    1.35
   3   6   3   32.44    1.23
   3   6   3   34.27    1.17
   3   6   3   32.29    1.30
   3   6   3   32.34    1.79
   3   6   3   31.59    1.28
   3   6   3   33.33    1.31
   3   6   3   36.87    1.62
  -3  -6  -4   15.96    1.15
  -3  -6  -4   17.75    0.86
  -3  -6  -4   16.86    1.20
   3   6   4   17.45    0.71
   3   6   4   15.58    0.72
   3   6   4   16.53    1.24
  -3  -6  -5    7.97    0.98
  -3  -6  -5    5.05    0.77
   3   6   5    7.11    0.99
  -3  -6  -6    1.26    0.46
   3   6   6    0.96    0.44
  -3  -6  -7    1.75    0.59
   3   6   7    2.19    0.58
  -3  -6  -8   -0.03    0.33
   3   6   8    0.14    0.35
  -3  -6  -9   -0.10    0.37
   3   6   9    0.15    0.38
   3   5 -10    1.38    0.18
   3   5  -9    0.60    0.14
   3   5  -8    8.17    0.37
   3   5  -7    2.68    0.21
   3   5  -6   11.73    0.49
   3   5  -6   11.09    0.48
   3   5  -6   11.16    0.60
   3   5  -5   14.20    0.73
   3   5  -5   14.36    0.58
   3   5  -5   14.23    0.79
   3   5  -5   13.64    0.57
   3   5  -5   14.57    0.72
  -3  -5   4    0.06    0.07
  -3  -5   4    0.05    0.08
   3   5  -4   -0.04    0.07
   3   5  -4   -0.09    0.13
   3   5  -4    0.02    0.16
   3   5  -4    0.12    0.09
   3   5  -4    0.36    0.19
  -3  -5   3    5.38    0.36
  -3  -5   3    5.38    0.42
  -3  -5   3    5.16    0.35
   3   5  -3    5.77    0.54
   3   5  -3    5.23    0.43
   3   5  -3    5.46    0.55
   3   5  -3    5.32    0.33
   3   5  -3    4.84    0.31
  -3  -5   2   32.39    1.04
  -3  -5   2   27.39    1.13
  -3  -5   2   29.11    1.16
  -3  -5   2   28.42    1.22
   3   5  -2   29.86    1.18
   3   5  -2   29.81    0.91
   3   5  -2   30.67    1.09
   3   5  -2   33.55    1.34
   3   5  -2   31.20    1.09
  -3  -5   1    1.23    0.19
  -3  -5   1    0.78    0.17
  -3  -5   1    0.95    0.25
   3   5  -1    1.11    0.19
   3   5  -1    1.10    0.29
   3   5  -1    1.00    0.20
   3   5  -1    1.60    0.20
   3   5  -1    1.44    0.20
  -3  -5   0    0.20    0.11
  -3  -5   0    0.45    0.21
  -3  -5   0    0.04    0.10
  -3  -5   0    0.27    0.08
  -3  -5   0    0.17    0.17
   3   5   0    0.20    0.10
   3   5   0    0.27    0.20
   3   5   0    0.26    0.19
   3   5   0    0.37    0.13
   3   5   0    0.11    0.11
   3   5   0    0.21    0.13
  -3  -5  -1    1.36    0.20
  -3  -5  -1    1.23    0.20
  -3  -5  -1    0.39    0.24
  -3  -5  -1    1.71    0.37
   3   5   1    1.59    0.33
   3   5   1    1.55    0.23
   3   5   1    0.96    0.29
   3   5   1    1.11    0.19
   3   5   1    1.07    0.19
   3   5   1    0.94    0.20
  -3  -5  -2   81.88    2.97
  -3  -5  -2   83.26    2.66
  -3  -5  -2   79.76    2.44
  -3  -5  -2   82.60    2.95
   3   5   2   83.69    2.41
   3   5   2   79.76    2.86
   3   5   2   79.66    2.46
   3   5   2   79.10    3.15
   3   5   2   80.11    2.58
   3   5   2   78.50    2.57
  -3  -5  -3    8.49    0.84
  -3  -5  -3   10.00    0.56
  -3  -5  -3    9.59    0.80
  -3  -5  -3    9.20    0.56
   3   5   3    9.56    0.70
   3   5   3    9.64    0.53
   3   5   3    9.51    0.44
   3   5   3    8.83    0.52
   3   5   3    8.92    0.81
   3   5   3   10.54    0.54
   3   5   3    9.91    0.53
  -3  -5  -4    0.29    0.08
  -3  -5  -4    0.34    0.16
  -3  -5  -4    0.59    0.30
  -3  -5  -4    0.36    0.31
   3   5   4    0.64    0.19
   3   5   4    0.29    0.30
   3   5   4    0.20    0.12
   3   5   4    0.41    0.16
  -3  -5  -5   26.67    1.47
  -3  -5  -5   22.69    1.37
   3   5   5   25.44    1.53
  -3  -5  -6    1.97    0.52
  -3  -5  -6    2.71    0.58
   3   5   6    2.75    0.62
  -3  -5  -7    6.02    0.85
   3   5   7    6.54    0.90
  -3  -5  -8    0.39    0.36
   3   5   8    0.13    0.29
  -3  -5  -9    0.88    0.48
   3   5   9    2.08    0.58
   3   5  10    0.14    0.37
   3   4  -7    0.39    0.11
   3   4  -7    0.46    0.25
   3   4  -6    1.34    0.15
   3   4  -6    1.55    0.30
   3   4  -6    1.47    0.19
   3   4  -5    2.29    0.33
   3   4  -5    2.69    0.22
   3   4  -5    2.35    0.17
   3   4  -5    2.89    0.29
   3   4  -5    2.61    0.20
  -3  -4   4   -0.01    0.05
  -3  -4   4    0.21    0.06
  -3  -4   4    0.10    0.13
   3   4  -4    0.04    0.12
   3   4  -4    0.07    0.13
   3   4  -4    0.14    0.07
   3   4  -4    0.13    0.12
   3   4  -4    0.13    0.08
  -3  -4   3    5.70    0.33
  -3  -4   3    5.83    0.40
  -3  -4   3    6.43    0.34
   3   4  -3    5.32    0.39
   3   4  -3    5.65    0.30
   3   4  -3    5.83    0.41
   3   4  -3    5.76    0.42
   3   4  -3    5.80    0.31
  -3  -4   2   37.31    1.37
  -3  -4   2   35.19    1.28
  -3  -4   2   32.13    1.22
  -3  -4   2   39.13    1.18
   3   4  -2   35.23    1.21
   3   4  -2   39.64    1.34
   3   4  -2   36.64    1.39
   3   4  -2   37.72    1.00
   3   4  -2   36.86    1.21
  -3  -4   1    2.11    0.25
  -3  -4   1    1.83    0.28
  -3  -4   1    1.99    0.20
   3   4  -1    1.92    0.17
   3   4  -1    2.04    0.32
   3   4  -1    1.89    0.20
   3   4  -1    1.97    0.22
   3   4  -1    1.68    0.23
  -3  -4   0    2.92    0.27
  -3  -4   0    2.73    0.39
  -3  -4   0    2.73    0.18
  -3  -4   0    3.02    0.24
  -3  -4   0    2.36    0.35
   3   4   0    2.87    0.28
   3   4   0    3.48    0.42
   3   4   0    2.84    0.25
   3   4   0    2.87    0.23
   3   4   0    2.73    0.40
   3   4   0    2.62    0.26
  -3  -4  -1    5.08    0.53
  -3  -4  -1    4.09    0.26
  -3  -4  -1    4.13    0.29
  -3  -4  -1    4.10    0.48
   3   4   1    4.35    0.52
   3   4   1    4.07    0.27
   3   4   1    4.29    0.49
   3   4   1    4.32    0.29
   3   4   1    4.59    0.32
   3   4   1    3.50    0.28
  -3  -4  -2    0.23    0.20
  -3  -4  -2    0.18    0.10
  -3  -4  -2    0.15    0.08
  -3  -4  -2    0.18    0.17
   3   4   2    0.32    0.11
   3   4   2    0.31    0.11
   3   4   2    0.06    0.17
   3   4   2    0.28    0.10
   3   4   2    0.22    0.21
   3   4   2    0.21    0.14
  -3  -4  -3   35.49    1.60
  -3  -4  -3   37.98    1.61
  -3  -4  -3   39.41    1.18
  -3  -4  -3   37.94    1.35
  -3  -4  -3   37.90    1.37
   3   4   3   37.49    1.31
   3   4   3   37.89    1.19
   3   4   3   37.61    1.32
   3   4   3   36.83    1.73
   3   4   3   36.41    1.50
   3   4   3   37.82    1.19
   3   4   3   37.43    1.32
  -3  -4  -4    8.14    0.48
  -3  -4  -4    7.78    0.47
  -3  -4  -4    7.86    0.79
  -3  -4  -4    7.90    0.66
  -3  -4  -4    7.74    0.30
   3   4   4    8.69    0.75
   3   4   4    7.64    0.56
   3   4   4    7.67    0.31
   3   4   4    8.10    0.45
  -3  -4  -5    1.28    0.38
  -3  -4  -5    1.12    0.21
  -3  -4  -5    0.82    0.33
   3   4   5    0.73    0.33
   3   4   5    1.20    0.19
  -3  -4  -6    0.26    0.28
  -3  -4  -6    0.55    0.32
   3   4   6    1.01    0.40
  -3  -4  -7    0.53    0.33
   3   4   7    0.57    0.35
  -3  -4  -8    2.08    0.52
   3   4   8    1.56    0.49
  -3  -4  -9   -0.17    0.31
   3   4   9    0.25    0.34
  -3  -4 -10    0.67    0.46
   3   4  10    0.90    0.40
   3   3 -10    0.27    0.18
  -3  -3   8    5.52    0.25
   3   3  -8    5.41    0.56
   3   3  -7   -0.06    0.12
   3   3  -6    2.07    0.32
  -3  -3   5    4.62    0.37
   3   3  -5    4.55    0.43
  -3  -3   4    0.19    0.12
   3   3  -4    0.04    0.11
   3   3  -4    0.13    0.06
   3   3  -4    0.07    0.07
  -3  -3   3    0.37    0.13
  -3  -3   3    0.63    0.09
   3   3  -3    0.68    0.10
   3   3  -3    0.64    0.16
   3   3  -3    0.49    0.13
   3   3  -3    0.38    0.08
   3   3  -3    0.57    0.12
  -3  -3   2    3.31    0.24
  -3  -3   2    3.77    0.18
  -3  -3   2    3.65    0.17
  -3  -3   2    3.54    0.27
   3   3  -2    3.39    0.21
   3   3  -2    3.59    0.28
   3   3  -2    3.46    0.29
   3   3  -2    3.78    0.28
   3   3  -2    3.25    0.21
  -3  -3   1    8.82    0.43
  -3  -3   1    8.35    0.47
  -3  -3   1    8.81    0.39
   3   3  -1    8.65    0.38
   3   3  -1    9.09    0.51
   3   3  -1    8.92    0.31
   3   3  -1    9.05    0.43
   3   3  -1    9.41    0.40
  -3  -3   0  103.72    3.16
  -3  -3   0  101.02    2.65
  -3  -3   0   98.88    3.28
  -3  -3   0   99.27    2.94
  -3  -3   0  102.73    2.98
  -3  -3   0   97.70    3.15
   3   3   0  100.32    3.39
   3   3   0   98.08    2.94
   3   3   0   98.21    3.14
   3   3   0   96.38    2.97
   3   3   0  101.34    2.70
   3   3   0   99.16    2.97
  -3  -3  -1   58.51    2.03
  -3  -3  -1   56.98    2.03
  -3  -3  -1   57.73    2.01
  -3  -3  -1   57.45    1.83
  -3  -3  -1   56.14    1.76
   3   3   1   59.27    1.77
   3   3   1   58.54    1.83
   3   3   1   60.28    1.69
   3   3   1   58.89    2.00
   3   3   1   57.79    1.82
   3   3   1   59.79    2.18
  -3  -3  -2    2.13    0.35
  -3  -3  -2    1.82    0.31
  -3  -3  -2    2.00    0.15
  -3  -3  -2    1.82    0.21
   3   3   2    2.07    0.17
   3   3   2    2.59    0.24
   3   3   2    1.69    0.31
   3   3   2    1.78    0.27
   3   3   2    2.26    0.23
   3   3   2    2.06    0.21
  -3  -3  -3    2.23    0.36
  -3  -3  -3    1.69    0.21
  -3  -3  -3    1.64    0.20
  -3  -3  -3    2.02    0.14
  -3  -3  -3    1.32    0.29
   3   3   3    1.51    0.14
   3   3   3    1.62    0.26
   3   3   3    1.95    0.36
   3   3   3    1.29    0.15
  -3  -3  -4   51.16    1.73
  -3  -3  -4   52.99    2.00
  -3  -3  -4   50.18    1.96
  -3  -3  -4   54.15    1.54
   3   3   4   50.37    2.14
   3   3   4   52.50    1.53
   3   3   4   51.22    1.68
   3   3   4   56.31    1.83
  -3  -3  -5    0.14    0.06
  -3  -3  -5    0.15    0.22
  -3  -3  -5    0.23    0.21
  -3  -3  -5    0.26    0.12
   3   3   5    0.03    0.22
   3   3   5    0.07    0.12
   3   3   5    0.28    0.10
  -3  -3  -6    5.03    0.61
  -3  -3  -6    4.50    0.59
   3   3   6    4.57    0.25
   3   3   6    6.26    0.72
  -3  -3  -7   -0.06    0.22
   3   3   7    0.03    0.21
  -3  -3  -8    1.80    0.46
   3   3   8    2.73    0.51
  -3  -3  -9    0.79    0.39
   3   3   9   -0.09    0.26
  -3  -3 -10    0.34    0.39
   3   3  10    0.37    0.21
   3   2 -10    0.98    0.27
   3   2  -9    0.07    0.14
  -3  -2   8    1.39    0.15
  -3  -2   7    1.76    0.15
   3   2  -7    1.96    0.30
   3   2  -6    1.73    0.27
  -3  -2   5    4.47    0.34
   3   2  -5    4.32    0.40
  -3  -2   4   11.54    0.56
   3   2  -4   11.84    0.56
  -3  -2   3    0.31    0.11
   3   2  -3    0.28    0.11
   3   2  -3    0.42    0.07
  -3  -2   2  151.53    4.80
  -3  -2   2  154.44    4.80
  -3  -2   2  150.42    4.43
   3   2  -2  150.95    4.44
   3   2  -2  153.01    4.44
   3   2  -2  153.30    4.39
   3   2  -2  153.97    4.42
   3   2  -2  155.04    4.38
  -3  -2   1  103.23    3.04
  -3  -2   1   99.21    2.97
  -3  -2   1  103.97    2.97
  -3  -2   1  101.52    3.25
   3   2  -1  101.71    2.97
   3   2  -1  102.52    2.98
   3   2  -1  102.06    3.05
   3   2  -1   98.94    2.97
   3   2  -1  100.94    2.62
  -3  -2   0    7.14    0.27
  -3  -2   0    7.13    0.33
  -3  -2   0    6.91    0.41
  -3  -2   0    7.03    0.32
  -3  -2   0    7.13    0.36
   3   2   0    7.34    0.33
   3   2   0    7.23    0.32
   3   2   0    7.35    0.42
   3   2   0    7.26    0.33
   3   2   0    6.63    0.29
  -3  -2  -1    5.69    0.29
  -3  -2  -1    5.79    0.40
  -3  -2  -1    5.48    0.26
  -3  -2  -1    5.57    0.32
  -3  -2  -1    5.40    0.37
   3   2   1    4.75    0.36
   3   2   1    5.08    0.28
   3   2   1    5.61    0.28
   3   2   1    6.46    0.28
   3   2   1    5.92    0.28
   3   2   1    5.07    0.38
  -3  -2  -2  107.30    3.35
  -3  -2  -2  108.17    3.09
  -3  -2  -2  107.09    3.34
  -3  -2  -2  107.47    3.20
   3   2   2  111.91    3.31
   3   2   2  105.45    3.65
   3   2   2  109.50    3.10
   3   2   2  108.63    2.87
  -3  -2  -3    7.37    0.45
  -3  -2  -3    6.18    0.33
  -3  -2  -3    6.21    0.27
  -3  -2  -3    6.23    0.44
  -3  -2  -3    6.38    0.35
   3   2   3    6.03    0.30
   3   2   3    5.95    0.47
   3   2   3    5.84    0.25
   3   2   3    6.37    0.37
  -3  -2  -4    4.97    0.30
  -3  -2  -4    5.73    0.42
  -3  -2  -4    5.07    0.26
  -3  -2  -4    4.73    0.46
   3   2   4    4.93    0.26
   3   2   4    5.18    0.23
   3   2   4    5.15    0.35
   3   2   4    5.48    0.56
   3   2   4    4.98    0.30
  -3  -2  -5    0.24    0.11
  -3  -2  -5   -0.03    0.08
  -3  -2  -5    0.20    0.07
  -3  -2  -5   -0.08    0.07
  -3  -2  -5    0.31    0.18
  -3  -2  -5    0.04    0.17
   3   2   5   -0.06    0.06
   3   2   5    0.07    0.18
   3   2   5    0.06    0.05
   3   2   5    0.03    0.11
  -3  -2  -6    2.33    0.23
  -3  -2  -6    3.48    0.20
  -3  -2  -6    1.76    0.36
  -3  -2  -6    2.57    0.27
  -3  -2  -6    1.89    0.35
   3   2   6    2.93    0.44
   3   2   6    2.88    0.33
  -3  -2  -7    1.62    0.37
   3   2   7    1.30    0.24
   3   2   7    1.89    0.38
  -3  -2  -8    0.05    0.21
   3   2   8   -0.01    0.19
  -3  -2  -9    1.22    0.42
   3   2   9    1.23    0.18
   3   2   9    1.67    0.23
  -3  -2 -10    0.59    0.37
   3   1 -10    0.39    0.25
   3   1  -9    0.39    0.22
  -3  -1   8    0.10    0.09
   3   1  -8   -0.01    0.13
  -3  -1   7   -0.05    0.06
   3   1  -7    0.06    0.13
   3   1  -7    0.00    0.07
   3   1  -7    0.09    0.13
   3   1  -7    0.10    0.07
   3   1  -7    0.04    0.10
  -3  -1   6    8.32    0.36
   3   1  -6    7.73    0.47
   3   1  -6    7.98    0.34
   3   1  -6    8.82    0.42
  -3  -1   5   32.20    1.02
  -3  -1   5   31.63    1.12
   3   1  -5   32.07    1.14
   3   1  -5   32.71    1.00
   3   1  -5   30.98    0.96
  -3  -1   4   12.84    0.54
   3   1  -4   11.18    0.52
  -3  -1   3    8.03    0.28
  -3  -1   3    7.47    0.36
  -3  -1   3    7.45    0.27
   3   1  -3    7.98    0.37
  -3  -1   2   45.23    1.44
  -3  -1   2   42.52    1.42
  -3  -1   2   43.92    1.37
   3   1  -2   44.74    1.38
   3   1  -2   44.46    1.33
   3   1  -2   44.33    1.32
  -3  -1   1  154.47    4.96
  -3  -1   1  154.87    4.50
  -3  -1   1  161.22    4.54
  -3  -1   1  163.76    4.55
   3   1  -1  159.08    4.54
   3   1  -1  159.30    4.54
   3   1  -1  155.11    4.55
   3   1  -1  158.76    4.50
  -3  -1   0  224.47    6.40
  -3  -1   0  226.66    5.86
  -3  -1   0  224.83    6.45
  -3  -1   0  219.87    6.42
  -3  -1   0  225.10    7.00
   3   1   0  220.66    6.44
   3   1   0  221.51    6.29
   3   1   0  227.45    6.44
   3   1   0  218.90    5.82
   3   1   0  232.20    6.43
  -3  -1  -1   60.19    1.91
  -3  -1  -1   61.87    1.82
  -3  -1  -1   63.39    1.91
  -3  -1  -1   61.83    1.85
   3   1   1   62.19    1.82
   3   1   1   64.49    1.91
   3   1   1   64.42    2.09
   3   1   1   61.44    1.67
  -3  -1  -2    8.66    0.36
  -3  -1  -2    8.38    0.42
  -3  -1  -2    8.90    0.41
  -3  -1  -2    8.63    0.35
   3   1   2    8.48    0.33
   3   1   2    8.31    0.37
   3   1   2    9.03    0.47
   3   1   2    8.11    0.33
  -3  -1  -3   71.30    2.07
  -3  -1  -3   70.12    2.20
  -3  -1  -3   73.27    2.10
  -3  -1  -3   71.90    2.11
   3   1   3   71.39    2.07
   3   1   3   69.84    2.35
   3   1   3   69.00    2.08
   3   1   3   69.14    2.06
   3   1   3   69.27    2.44
  -3  -1  -4   15.42    0.66
  -3  -1  -4   14.20    0.55
  -3  -1  -4   15.54    0.55
  -3  -1  -4   13.90    0.62
  -3  -1  -4   14.77    0.54
   3   1   4   14.76    0.63
   3   1   4   13.53    0.71
  -3  -1  -5    2.60    0.20
  -3  -1  -5    2.51    0.20
  -3  -1  -5    1.65    0.23
  -3  -1  -5    2.40    0.21
  -3  -1  -5    2.74    0.32
  -3  -1  -5    2.49    0.19
   3   1   5    2.43    0.25
   3   1   5    2.32    0.32
  -3  -1  -6    3.29    0.26
  -3  -1  -6    2.80    0.22
  -3  -1  -6    3.24    0.24
  -3  -1  -6    3.00    0.23
  -3  -1  -6    2.34    0.31
  -3  -1  -6    3.52    0.39
   3   1   6    2.86    0.28
   3   1   6    2.83    0.35
  -3  -1  -7    3.63    0.42
  -3  -1  -7    4.12    0.47
   3   1   7    3.66    0.27
   3   1   7    3.59    0.32
  -3  -1  -8    0.64    0.26
  -3  -1  -9    2.11    0.43
  -3  -1 -10    0.12    0.29
   3   0 -10    1.49    0.40
   3   0  -9    0.35    0.26
   3   0  -8    4.09    0.47
  -3   0   7    0.01    0.08
   3   0  -7    0.11    0.10
   3   0  -7   -0.02    0.11
   3   0  -7    0.14    0.16
   3   0  -7   -0.08    0.16
  -3   0   6    4.87    0.29
   3   0  -6    4.97    0.36
   3   0  -6    5.26    0.29
   3   0  -6    5.18    0.41
   3   0  -6    4.75    0.27
   3   0  -6    4.67    0.32
  -3   0   5   -0.10    0.04
  -3   0   5   -0.07    0.06
  -3   0   5    0.00    0.06
  -3   0   5    0.01    0.05
   3   0  -5   -0.03    0.08
   3   0  -5    0.00    0.08
   3   0  -5    0.06    0.11
   3   0  -5    0.02    0.06
   3   0  -5   -0.02    0.06
  -3   0   4  244.06    7.00
  -3   0   4  213.19    6.42
   3   0  -4  220.03    6.34
   3   0  -4  219.93    6.31
   3   0  -4  219.42    6.44
   3   0  -4  221.71    6.32
   3   0  -4  217.06    6.38
  -3   0   3    0.06    0.07
  -3   0   3    0.14    0.06
  -3   0   3    0.01    0.04
   3   0  -3    0.20    0.08
   3   0  -3    0.00    0.06
   3   0  -3    0.00    0.04
   3   0  -3    0.05    0.05
   3   0  -3    0.10    0.08
  -3   0   2  259.01    7.16
  -3   0   2  257.64    7.97
  -3   0   2  245.50    7.16
  -3   0   2  251.93    7.94
  -3   0   2  247.72    7.14
   3   0  -2  249.84    7.19
   3   0  -2  252.94    7.24
   3   0  -2  250.01    7.26
   3   0  -2  261.87    7.17
   3   0  -2  259.02    7.18
  -3   0   1   -0.08    0.04
  -3   0   1   -0.07    0.06
  -3   0   1   -0.08    0.04
  -3   0   1   -0.09    0.06
   3   0  -1   -0.14    0.05
   3   0  -1   -0.07    0.06
   3   0  -1   -0.12    0.06
   3   0  -1   -0.08    0.04
  -3   0   0    2.68    0.12
  -3   0   0    2.55    0.15
  -3   0   0    2.59    0.11
  -3   0   0    2.66    0.16
  -3   0   0    2.72    0.15
  -3   0   0    2.81    0.15
   3   0   0    2.42    0.15
   3   0   0    2.60    0.15
   3   0   0    3.01    0.15
   3   0   0    2.65    0.11
   3   0   0    2.47    0.12
  -3   0  -1    0.02    0.03
  -3   0  -1    0.06    0.04
  -3   0  -1   -0.01    0.04
  -3   0  -1    0.00    0.03
   3   0   1    0.01    0.03
   3   0   1   -0.01    0.04
   3   0   1    0.02    0.04
   3   0   1   -0.01    0.03
  -3   0  -2  341.55    9.79
  -3   0  -2  352.43    9.79
  -3   0  -2  337.90    9.78
  -3   0  -2  347.67    9.83
  -3   0  -2  355.29    9.76
   3   0   2  338.20   10.73
   3   0   2  346.94    9.74
   3   0   2  345.21   10.77
  -3   0  -3    0.06    0.04
  -3   0  -3    0.09    0.07
  -3   0  -3    0.07    0.05
  -3   0  -3    0.05    0.03
   3   0   3    0.08    0.06
   3   0   3    0.14    0.07
   3   0   3    0.02    0.07
  -3   0  -4   99.28    2.98
  -3   0  -4  105.12    2.99
  -3   0  -4  101.91    3.05
  -3   0  -4  102.11    3.03
   3   0   4  110.26    3.31
   3   0   4  102.24    3.35
  -3   0  -5    0.01    0.08
  -3   0  -5    0.16    0.09
  -3   0  -5    0.01    0.06
  -3   0  -5    0.01    0.07
  -3   0  -5    0.07    0.05
   3   0   5    0.04    0.06
   3   0   5    0.00    0.07
  -3   0  -6    1.56    0.16
  -3   0  -6    1.78    0.22
  -3   0  -6    1.76    0.19
  -3   0  -6    1.63    0.22
  -3   0  -6    1.77    0.22
  -3   0  -7    0.19    0.12
  -3   0  -7   -0.05    0.10
  -3   0  -7    0.17    0.13
  -3   0  -7    0.16    0.14
  -3   0  -7   -0.06    0.06
  -3   0  -8    1.58    0.28
  -3   0  -9   -0.09    0.17
  -3   0 -10    9.13    0.73
   3  -1 -10    0.74    0.40
   3  -1  -9    0.64    0.33
   3  -1  -8    0.13    0.24
  -3   1   7    0.08    0.08
  -3   1   7   -0.09    0.11
   3  -1  -7   -0.12    0.17
   3  -1  -7    0.32    0.22
  -3   1   6    6.16    0.47
  -3   1   6    7.78    0.41
  -3   1   6    7.59    0.42
   3  -1  -6    8.46    0.38
   3  -1  -6    7.62    0.38
   3  -1  -6    7.67    0.56
   3  -1  -6    8.72    0.42
   3  -1  -6    8.53    0.43
   3  -1  -6    8.47    0.61
  -3   1   5   31.41    1.18
  -3   1   5   31.67    1.12
  -3   1   5   33.11    1.32
   3  -1  -5   32.07    1.26
   3  -1  -5   31.47    1.04
   3  -1  -5   32.63    1.10
   3  -1  -5   32.99    1.30
   3  -1  -5   34.26    1.10
  -3   1   4   12.13    0.64
  -3   1   4   11.98    0.42
  -3   1   4   11.63    0.50
   3  -1  -4   11.18    0.43
   3  -1  -4   11.54    0.47
   3  -1  -4   11.41    0.62
   3  -1  -4   11.38    0.48
   3  -1  -4   11.43    0.59
  -3   1   3    7.45    0.35
  -3   1   3    7.83    0.37
  -3   1   3    7.23    0.47
  -3   1   3    8.03    0.32
  -3   1   3    8.02    0.29
   3  -1  -3    7.84    0.45
   3  -1  -3    8.30    0.48
   3  -1  -3    7.77    0.35
   3  -1  -3    8.31    0.30
  -3   1   2   43.46    1.64
  -3   1   2   45.73    1.31
  -3   1   2   43.57    1.48
  -3   1   2   44.42    1.38
   3  -1  -2   47.31    1.39
   3  -1  -2   44.86    1.53
   3  -1  -2   45.88    1.31
   3  -1  -2   42.64    1.39
   3  -1  -2   45.75    1.52
  -3   1   1  159.28    4.08
  -3   1   1  141.13    4.50
  -3   1   1  157.87    4.41
  -3   1   1  153.34    4.62
  -3   1   1  158.37    5.06
   3  -1  -1  164.04    4.64
   3  -1  -1  158.01    4.56
   3  -1  -1  159.31    4.44
   3  -1  -1  158.28    4.51
   3  -1  -1  160.79    4.63
  -3   1   0  222.46    5.88
  -3   1   0  223.31    6.42
  -3   1   0  228.16    5.87
  -3   1   0  226.61    6.43
  -3   1   0  223.90    6.48
   3  -1   0  235.12    6.50
   3  -1   0  217.99    5.87
   3  -1   0  226.81    5.87
   3  -1   0  228.17    6.56
   3  -1   0  225.11    6.40
  -3   1  -1   63.05    1.81
  -3   1  -1   63.00    1.78
  -3   1  -1   59.58    1.82
  -3   1  -1   59.01    1.78
   3  -1   1   61.46    1.83
   3  -1   1   61.46    1.77
   3  -1   1   62.42    1.82
   3  -1   1   63.36    1.78
   3  -1   1   60.36    1.77
  -3   1  -2    9.09    0.27
  -3   1  -2    9.12    0.40
  -3   1  -2    8.84    0.27
   3  -1   2    8.00    0.33
   3  -1   2    8.84    0.40
   3  -1   2    8.98    0.31
   3  -1   2    8.53    0.37
  -3   1  -3   71.89    2.19
  -3   1  -4   14.39    0.60
  -3   1  -4   13.66    0.59
  -3   1  -5    2.83    0.29
  -3   1  -5    2.60    0.27
  -3   1  -6    2.81    0.30
  -3   1  -6    2.94    0.14
  -3   1  -6    2.92    0.31
  -3   1  -6    2.67    0.17
  -3   1  -7    3.67    0.20
  -3   1  -7    3.39    0.36
  -3   1  -7    4.34    0.35
  -3   1  -7    3.96    0.26
  -3   1  -7    3.54    0.20
  -3   1  -7    3.68    0.18
  -3   1  -8    0.70    0.15
  -3   1  -9    1.70    0.26
  -3   1 -10    0.14    0.19
   3  -2 -10    0.77    0.43
  -3   2   9    0.17    0.15
  -3   2   9    0.11    0.11
   3  -2  -9    0.56    0.34
  -3   2   8    1.69    0.33
   3  -2  -8    0.86    0.35
  -3   2   7    1.81    0.26
  -3   2   7    2.11    0.38
   3  -2  -7    2.00    0.40
   3  -2  -7    1.82    0.43
  -3   2   6    2.09    0.38
  -3   2   6    2.42    0.29
   3  -2  -6    1.75    0.37
   3  -2  -6    1.77    0.15
   3  -2  -6    2.35    0.12
   3  -2  -6    2.23    0.26
   3  -2  -6    2.13    0.41
  -3   2   5    4.18    0.25
  -3   2   5    4.96    0.35
  -3   2   5    4.30    0.51
  -3   2   5    4.12    0.22
  -3   2   5    4.08    0.31
   3  -2  -5    4.65    0.54
   3  -2  -5    4.37    0.31
   3  -2  -5    3.61    0.47
  -3   2   4   11.35    0.73
  -3   2   4   12.46    0.49
  -3   2   4   12.24    0.57
   3  -2  -4   10.82    0.67
   3  -2  -4   11.48    0.71
   3  -2  -4   11.08    0.52
  -3   2   3    0.41    0.15
  -3   2   3    0.44    0.10
   3  -2  -3    0.12    0.14
   3  -2  -3    0.32    0.09
   3  -2  -3    0.36    0.18
   3  -2  -3    0.56    0.11
  -3   2   2  152.03    5.08
  -3   2   2  153.88    4.00
  -3   2   2  150.90    4.28
  -3   2   2  154.94    4.63
   3  -2  -2  153.71    4.66
   3  -2  -2  155.28    4.27
   3  -2  -2  148.27    4.45
   3  -2  -2  152.86    4.67
   3  -2  -2  150.84    4.51
  -3   2   1  100.82    3.48
  -3   2   1   99.89    2.92
  -3   2   1   98.22    3.02
  -3   2   1  105.21    3.22
  -3   2   1  101.96    2.76
  -3   2   1  102.25    3.02
   3  -2  -1  104.03    3.21
   3  -2  -1  104.29    3.02
   3  -2  -1  100.99    2.93
   3  -2  -1  109.85    3.35
   3  -2  -1  102.61    3.07
   3  -2  -1  100.10    3.19
  -3   2   0    6.42    0.30
  -3   2   0    7.38    0.32
  -3   2   0    6.40    0.30
  -3   2   0    6.93    0.44
   3  -2   0    7.16    0.25
   3  -2   0    6.30    0.30
   3  -2   0    6.55    0.31
   3  -2   0    6.76    0.35
   3  -2   0    7.07    0.33
   3  -2   0    6.98    0.42
   3  -2   0    7.54    0.29
   3  -2   0    6.73    0.30
  -3   2  -1    5.83    0.34
  -3   2  -1    5.42    0.29
  -3   2  -1    5.25    0.24
  -3   2  -1    5.29    0.24
  -3   2  -1    5.81    0.24
   3  -2   1    5.30    0.28
   3  -2   1    5.07    0.26
   3  -2   1    5.45    0.23
  -3   2  -2  106.36    3.03
  -3   2  -2  106.09    3.05
  -3   2  -2  104.43    3.08
  -3   2  -2  108.32    3.05
  -3   2  -2  107.01    3.16
   3  -2   2  105.62    3.43
   3  -2   2  107.72    3.11
  -3   2  -3    5.79    0.34
  -3   2  -3    6.16    0.36
   3  -2   3    6.26    0.24
  -3   2  -4    5.39    0.36
  -3   2  -4    5.29    0.36
   3  -2   4    5.36    0.21
  -3   2  -5    0.18    0.13
  -3   2  -5    0.02    0.12
  -3   2  -6    1.26    0.22
  -3   2  -6    2.13    0.29
  -3   2  -7    1.79    0.28
  -3   2  -7    1.99    0.30
  -3   2  -9    1.51    0.17
  -3   2 -10    0.85    0.19
  -3   3  10    0.46    0.23
   3  -3 -10    0.58    0.42
  -3   3   9    0.07    0.24
   3  -3  -9    0.17    0.31
  -3   3   8    5.63    0.69
   3  -3  -8    5.94    0.80
  -3   3   7    0.29    0.26
   3  -3  -7    0.00    0.24
  -3   3   6    2.55    0.49
  -3   3   6    1.89    0.19
   3  -3  -6    1.45    0.40
   3  -3  -6    1.60    0.41
  -3   3   5    5.65    0.68
  -3   3   5    4.61    0.39
  -3   3   5    5.78    0.39
  -3   3   5    4.93    0.31
   3  -3  -5    4.78    0.36
   3  -3  -5    4.25    0.56
   3  -3  -5    5.27    0.63
  -3   3   4    0.09    0.09
  -3   3   4    0.00    0.20
  -3   3   4    0.14    0.15
   3  -3  -4    0.06    0.09
   3  -3  -4    0.11    0.17
   3  -3  -4    0.02    0.08
   3  -3  -4   -0.09    0.16
  -3   3   3    0.32    0.21
  -3   3   3    0.51    0.21
  -3   3   3    0.48    0.10
  -3   3   3    0.58    0.05
   3  -3  -3    0.57    0.13
   3  -3  -3    0.76    0.25
   3  -3  -3    0.43    0.13
   3  -3  -3    0.75    0.23
   3  -3  -3    0.61    0.14
   3  -3  -3    0.66    0.17
  -3   3   2    2.80    0.39
  -3   3   2    4.01    0.27
  -3   3   2    3.49    0.18
  -3   3   2    3.27    0.25
  -3   3   2    4.37    0.19
  -3   3   2    3.17    0.44
  -3   3   2    3.71    0.26
   3  -3  -2    2.77    0.40
   3  -3  -2    3.35    0.26
   3  -3  -2    3.61    0.46
   3  -3  -2    3.05    0.32
   3  -3  -2    3.72    0.26
   3  -3  -2    3.48    0.26
  -3   3   1    8.40    0.36
  -3   3   1    7.52    0.39
  -3   3   1    9.16    0.62
  -3   3   1    9.25    0.59
  -3   3   1    8.32    0.40
  -3   3   1    8.50    0.36
  -3   3   1    8.88    0.41
   3  -3  -1    9.47    0.58
   3  -3  -1    9.28    0.48
   3  -3  -1    8.50    0.42
   3  -3  -1    9.00    0.59
   3  -3  -1    8.69    0.40
  -3   3   0   98.63    2.90
  -3   3   0   99.53    3.17
  -3   3   0   96.83    2.91
  -3   3   0   96.35    3.42
  -3   3   0   97.75    2.69
  -3   3   0   98.69    2.94
   3  -3   0  101.64    3.14
   3  -3   0  100.36    3.25
   3  -3   0   95.48    2.99
   3  -3   0   97.93    2.61
   3  -3   0   98.68    2.64
   3  -3   0  101.98    2.93
  -3   3  -1   58.26    1.96
  -3   3  -1   55.92    1.82
  -3   3  -1   59.00    1.58
  -3   3  -1   58.32    1.77
  -3   3  -1   56.11    1.81
  -3   3  -1   58.17    1.77
   3  -3   1   57.62    1.97
   3  -3   1   58.48    1.74
   3  -3   1   59.04    1.87
   3  -3   1   58.49    1.82
  -3   3  -2    1.64    0.21
  -3   3  -2    2.40    0.24
  -3   3  -2    2.05    0.15
  -3   3  -2    1.90    0.13
  -3   3  -2    2.12    0.25
  -3   3  -2    1.83    0.23
   3  -3   2    1.84    0.24
   3  -3   2    2.03    0.16
  -3   3  -3    1.88    0.18
  -3   3  -3    1.83    0.10
  -3   3  -3    1.76    0.12
  -3   3  -3    1.80    0.24
  -3   3  -3    1.97    0.13
  -3   3  -3    1.52    0.23
   3  -3   3    1.95    0.16
   3  -3   3    2.02    0.15
  -3   3  -4   50.73    1.78
  -3   3  -4   50.81    1.78
   3  -3   4   53.94    1.59
  -3   3  -5    0.34    0.14
  -3   3  -5    0.23    0.13
   3  -3   5    0.19    0.06
  -3   3  -6    5.01    0.48
  -3   3  -7    0.24    0.17
  -3   4  10    0.99    0.40
   3  -4 -10    0.57    0.45
  -3   4   9   -0.04    0.30
   3  -4  -9    0.41    0.39
  -3   4   8    2.92    0.58
   3  -4  -8    2.25    0.57
  -3   4   7    0.37    0.30
   3  -4  -7    0.36    0.32
  -3   4   6    2.00    0.49
   3  -4  -6    1.57    0.45
   3  -4  -6    1.02    0.39
  -3   4   5    2.14    0.27
  -3   4   5    2.41    0.51
   3  -4  -5    2.37    0.50
   3  -4  -5    2.16    0.48
   3  -4  -5    2.67    0.33
   3  -4  -5    2.29    0.30
  -3   4   4    0.00    0.21
  -3   4   4    0.10    0.17
  -3   4   4   -0.04    0.05
  -3   4   4    0.13    0.07
   3  -4  -4    0.34    0.13
   3  -4  -4    0.14    0.22
   3  -4  -4    0.16    0.16
   3  -4  -4    0.21    0.24
   3  -4  -4    0.04    0.11
   3  -4  -4    0.15    0.12
  -3   4   3    5.62    0.68
  -3   4   3    6.01    0.60
  -3   4   3    6.05    0.25
  -3   4   3    6.02    0.37
  -3   4   3    5.65    0.36
  -3   4   3    5.92    0.25
  -3   4   3    6.37    0.39
   3  -4  -3    5.92    0.40
   3  -4  -3    6.06    0.69
   3  -4  -3    4.42    0.57
   3  -4  -3    5.60    0.43
   3  -4  -3    5.76    0.38
  -3   4   2   39.22    1.32
  -3   4   2   38.14    1.73
  -3   4   2   38.74    1.24
  -3   4   2   37.69    1.58
  -3   4   2   36.14    1.18
   3  -4  -2   37.01    1.35
   3  -4  -2   36.99    1.60
   3  -4  -2   38.10    1.63
   3  -4  -2   37.20    1.47
   3  -4  -2   36.96    1.31
  -3   4   1    1.76    0.23
  -3   4   1    2.34    0.41
  -3   4   1    2.43    0.20
  -3   4   1    2.25    0.26
  -3   4   1    1.69    0.33
  -3   4   1    2.27    0.22
   3  -4  -1    1.93    0.26
   3  -4  -1    2.30    0.25
   3  -4  -1    2.07    0.25
   3  -4  -1    1.74    0.34
   3  -4  -1    2.18    0.37
  -3   4   0    3.12    0.28
  -3   4   0    2.85    0.23
  -3   4   0    2.18    0.36
  -3   4   0    3.28    0.47
  -3   4   0    2.89    0.24
  -3   4   0    2.41    0.26
  -3   4   0    2.84    0.27
  -3   4   0    2.53    0.26
   3  -4   0    2.77    0.19
   3  -4   0    2.79    0.28
   3  -4   0    3.32    0.41
   3  -4   0    2.98    0.23
   3  -4   0    3.04    0.17
   3  -4   0    2.67    0.37
   3  -4   0    2.73    0.31
  -3   4  -1    4.03    0.46
  -3   4  -1    4.49    0.31
  -3   4  -1    4.52    0.25
  -3   4  -1    4.23    0.31
  -3   4  -1    4.09    0.26
  -3   4  -1    4.16    0.27
   3  -4   1    3.98    0.28
   3  -4   1    3.94    0.24
   3  -4   1    3.90    0.39
  -3   4  -2    0.26    0.12
  -3   4  -2    0.14    0.13
  -3   4  -2    0.15    0.11
  -3   4  -2    0.24    0.09
  -3   4  -2    0.22    0.08
  -3   4  -2    0.25    0.15
  -3   4  -2    0.20    0.05
   3  -4   2    0.04    0.07
   3  -4   2    0.35    0.07
   3  -4   2    0.10    0.09
   3  -4   2    0.20    0.14
   3  -4   2    0.21    0.09
  -3   4  -3   37.01    1.19
  -3   4  -3   37.64    1.18
  -3   4  -3   38.57    1.36
  -3   4  -3   35.40    1.37
  -3   4  -3   37.90    1.32
  -3   4  -3   40.11    1.39
   3  -4   3   36.56    1.24
   3  -4   3   36.60    1.36
  -3   4  -4    8.28    0.32
  -3   4  -4    8.59    0.35
  -3   4  -4    8.16    0.39
  -3   4  -4    7.88    0.52
  -3   4  -4    8.50    0.52
  -3   4  -4    8.17    0.44
   3  -4   4    8.02    0.38
  -3   4  -5    1.02    0.15
  -3   4  -5    0.80    0.21
  -3   4  -5    1.25    0.11
   3  -4   5    1.11    0.14
  -3   4  -6    1.03    0.26
   3  -4   6    0.92    0.12
  -3   5  10    1.40    0.49
   3  -5 -10    0.76    0.49
  -3   5   9    1.18    0.46
   3  -5  -9    1.17    0.53
  -3   5   8    7.67    0.97
   3  -5  -8    8.02    1.08
  -3   5   7    2.71    0.61
   3  -5  -7    3.29    0.70
  -3   5   6   12.20    1.06
   3  -5  -6   13.44    1.09
   3  -5  -6   11.04    1.15
  -3   5   5   15.37    1.16
   3  -5  -5   14.69    1.10
   3  -5  -5   15.26    1.13
  -3   5   4    0.02    0.13
  -3   5   4    0.01    0.10
  -3   5   4    0.02    0.26
   3  -5  -4    0.23    0.28
   3  -5  -4    0.17    0.27
   3  -5  -4    0.00    0.11
  -3   5   3    6.74    0.83
  -3   5   3    5.35    0.27
  -3   5   3    5.04    0.38
  -3   5   3    5.82    0.41
  -3   5   3    4.98    0.39
  -3   5   3    6.11    0.71
  -3   5   3    5.30    0.27
   3  -5  -3    4.85    0.68
   3  -5  -3    4.96    0.39
   3  -5  -3    4.42    0.63
   3  -5  -3    5.59    0.46
   3  -5  -3    4.83    0.41
  -3   5   2   31.44    1.03
  -3   5   2   30.13    1.14
  -3   5   2   26.65    1.01
  -3   5   2   30.12    1.10
  -3   5   2   30.31    1.58
  -3   5   2   31.41    1.46
  -3   5   2   29.31    1.15
   3  -5  -2   28.45    1.43
   3  -5  -2   31.24    1.31
   3  -5  -2   31.20    1.16
   3  -5  -2   32.47    1.21
   3  -5  -2   30.08    1.48
  -3   5   1    0.94    0.32
  -3   5   1    1.55    0.25
  -3   5   1    1.26    0.19
  -3   5   1    1.18    0.33
  -3   5   1    0.86    0.16
  -3   5   1    1.17    0.20
   3  -5  -1    1.20    0.23
   3  -5  -1    1.48    0.24
   3  -5  -1    1.02    0.18
   3  -5  -1    1.08    0.32
   3  -5  -1    0.68    0.29
  -3   5   0    0.58    0.27
  -3   5   0    0.01    0.13
  -3   5   0    0.22    0.11
  -3   5   0    0.07    0.10
  -3   5   0    0.11    0.19
  -3   5   0    0.10    0.09
  -3   5   0    0.35    0.12
  -3   5   0    0.28    0.12
   3  -5   0    0.19    0.10
   3  -5   0    0.30    0.19
   3  -5   0    0.32    0.19
   3  -5   0    0.23    0.07
   3  -5   0    0.21    0.08
   3  -5   0    0.14    0.09
   3  -5   0    0.19    0.14
  -3   5  -1    1.50    0.22
  -3   5  -1    1.32    0.23
  -3   5  -1    1.06    0.31
  -3   5  -1    1.54    0.21
  -3   5  -1    0.93    0.17
  -3   5  -1    1.12    0.18
   3  -5   1    1.53    0.19
   3  -5   1    1.50    0.29
   3  -5   1    1.26    0.20
   3  -5   1    1.45    0.25
  -3   5  -2   81.47    2.54
  -3   5  -2   76.36    2.42
  -3   5  -2   79.38    2.56
  -3   5  -2   81.71    2.75
  -3   5  -2   80.67    2.16
  -3   5  -2   76.60    2.43
   3  -5   2   77.67    2.34
   3  -5   2   73.67    2.80
   3  -5   2   79.52    2.44
   3  -5   2   76.91    2.49
  -3   5  -3    9.25    0.63
  -3   5  -3    7.94    0.53
  -3   5  -3    9.51    0.60
  -3   5  -3    9.00    0.42
  -3   5  -3    8.39    0.53
  -3   5  -3    9.01    0.43
   3  -5   3    9.24    0.53
   3  -5   3    9.15    0.47
  -3   5  -4    0.28    0.09
  -3   5  -4    0.24    0.18
  -3   5  -4    0.34    0.10
  -3   5  -4    0.41    0.17
  -3   5  -4    0.25    0.17
   3  -5   4    0.40    0.11
   3  -5   4    0.25    0.11
   3  -5   4    0.03    0.09
  -3   5  -5   24.53    1.10
  -3   5  -5   23.31    1.00
  -3   5  -5   24.21    0.82
  -3   5  -5   23.33    0.96
  -3   5  -5   25.25    0.85
   3  -5   5   25.43    0.90
  -3   5  -6    2.75    0.19
  -3   5  -6    2.64    0.17
  -3   5  -6    2.37    0.25
   3  -5   6    2.65    0.22
  -3   5  -7    6.76    0.27
  -3   5  -7    6.57    0.34
   3  -5   7    6.82    0.34
  -3   6   9    0.50    0.41
   3  -6  -9    0.40    0.44
  -3   6   8    2.20    0.64
   3  -6  -8    2.15    0.65
  -3   6   7    2.23    0.66
   3  -6  -7    2.29    0.64
  -3   6   6    0.17    0.32
   3  -6  -6    0.20    0.32
  -3   6   5    2.02    0.16
  -3   6   5    1.71    0.52
   3  -6  -5    2.03    0.56
   3  -6  -5    1.97    0.54
  -3   6   4    1.58    0.26
  -3   6   4    1.27    0.47
   3  -6  -4    1.12    0.41
   3  -6  -4    0.94    0.44
   3  -6  -4    0.92    0.21
  -3   6   3    7.27    0.35
  -3   6   3    6.47    0.35
  -3   6   3    6.92    0.82
  -3   6   3    7.30    0.48
  -3   6   3    7.06    0.94
  -3   6   3    7.40    0.52
  -3   6   3    7.02    0.50
   3  -6  -3    6.71    0.51
   3  -6  -3    6.38    0.84
   3  -6  -3    4.53    0.53
   3  -6  -3    6.55    0.48
   3  -6  -3    6.22    0.78
  -3   6   2    5.34    0.49
  -3   6   2    4.87    0.32
  -3   6   2    5.97    0.52
  -3   6   2    4.00    0.61
  -3   6   2    4.53    0.31
  -3   6   2    4.86    0.38
  -3   6   2    4.44    0.69
   3  -6  -2    2.97    0.42
   3  -6  -2    4.22    0.44
   3  -6  -2    5.30    0.72
   3  -6  -2    4.56    0.38
   3  -6  -2    4.71    0.70
  -3   6   1    0.74    0.23
  -3   6   1    0.36    0.16
  -3   6   1    0.73    0.32
  -3   6   1    0.65    0.33
  -3   6   1    0.55    0.15
  -3   6   1    0.45    0.15
   3  -6  -1    0.34    0.12
   3  -6  -1    0.58    0.21
   3  -6  -1    0.03    0.22
   3  -6  -1    0.52    0.16
   3  -6  -1    0.65    0.19
   3  -6  -1    0.62    0.29
  -3   6   0    0.07    0.10
  -3   6   0    0.16    0.24
  -3   6   0    0.20    0.11
  -3   6   0    0.18    0.12
  -3   6   0   -0.01    0.09
  -3   6   0    0.14    0.22
  -3   6   0    0.22    0.12
  -3   6   0   -0.15    0.15
   3  -6   0    0.20    0.09
   3  -6   0    0.16    0.11
   3  -6   0   -0.02    0.19
   3  -6   0    0.10    0.08
   3  -6   0    0.00    0.19
   3  -6   0    0.36    0.16
   3  -6   0    0.05    0.13
  -3   6  -1   12.86    0.63
  -3   6  -1   12.13    0.87
  -3   6  -1   12.34    0.61
  -3   6  -1   13.33    0.69
  -3   6  -1   12.98    0.63
  -3   6  -1   13.23    0.63
  -3   6  -1   12.55    0.66
   3  -6   1   12.80    0.66
   3  -6   1   13.75    0.79
   3  -6   1   12.35    0.70
  -3   6  -2    2.58    0.26
  -3   6  -2    2.01    0.25
  -3   6  -2    2.71    0.47
  -3   6  -2    2.40    0.28
  -3   6  -2    2.34    0.33
  -3   6  -2    2.09    0.31
   3  -6   2    3.01    0.34
   3  -6   2    2.69    0.31
   3  -6   2    2.41    0.32
   3  -6   2    2.54    0.40
  -3   6  -3   34.35    1.35
  -3   6  -3   33.28    1.19
  -3   6  -3   32.59    1.50
  -3   6  -3   31.82    1.17
   3  -6   3   32.77    1.24
   3  -6   3   33.35    1.38
   3  -6   3   32.69    1.30
  -3   6  -4   18.50    0.73
  -3   6  -4   18.51    0.92
  -3   6  -4   16.29    0.70
   3  -6   4   16.65    0.77
   3  -6   4   18.08    0.77
  -3   6  -5    7.16    0.42
  -3   6  -5    7.00    0.38
   3  -6   5    7.08    0.43
  -3   6  -6    0.74    0.14
   3  -6   6    0.89    0.18
  -3   6  -7    1.82    0.20
   3  -6   7    2.29    0.25
  -3   6  -8    0.06    0.08
   3  -6   8    0.01    0.09
  -3   6  -9    0.29    0.10
  -3   7   9    3.16    0.81
   3  -7  -9    2.30    0.74
  -3   7   8    0.56    0.44
   3  -7  -8    0.54    0.47
  -3   7   7    3.95    0.81
   3  -7  -7    2.13    0.63
  -3   7   6    0.73    0.47
   3  -7  -6    0.40    0.44
  -3   7   5    0.34    0.16
  -3   7   5    0.29    0.35
   3  -7  -5    0.03    0.34
   3  -7  -5    0.10    0.37
  -3   7   4    8.36    1.10
  -3   7   4    6.68    0.52
   3  -7  -4    9.13    1.12
   3  -7  -4    6.96    0.96
  -3   7   3    4.58    0.82
  -3   7   3    4.30    0.47
  -3   7   3    4.74    0.49
  -3   7   3    4.34    0.47
  -3   7   3    4.88    0.33
   3  -7  -3    5.08    0.79
   3  -7  -3    3.31    0.66
   3  -7  -3    5.99    0.56
   3  -7  -3    4.71    0.58
   3  -7  -3    4.74    0.52
  -3   7   2    0.97    0.19
  -3   7   2    0.77    0.22
  -3   7   2    0.79    0.18
  -3   7   2    0.93    0.29
  -3   7   2    1.03    0.40
  -3   7   2    1.11    0.44
   3  -7  -2    0.73    0.38
   3  -7  -2    0.94    0.28
   3  -7  -2    1.07    0.26
   3  -7  -2    0.59    0.36
  -3   7   1    2.69    0.32
  -3   7   1    2.82    0.61
  -3   7   1    2.98    0.43
  -3   7   1    2.77    0.36
  -3   7   1    2.58    0.32
  -3   7   1    3.07    0.58
   3  -7  -1    3.01    0.45
   3  -7  -1    3.01    0.39
   3  -7  -1    2.92    0.57
   3  -7  -1    2.70    0.25
  -3   7   0    3.54    0.43
  -3   7   0    3.13    0.37
  -3   7   0    4.22    0.43
  -3   7   0    3.57    0.40
  -3   7   0    4.01    0.67
  -3   7   0    4.48    0.44
  -3   7   0    3.16    0.37
   3  -7   0    3.65    0.41
   3  -7   0    1.96    0.37
   3  -7   0    2.30    0.46
   3  -7   0    3.85    0.22
  -3   7  -1    6.85    0.48
  -3   7  -1    6.43    0.46
  -3   7  -1    6.78    0.47
  -3   7  -1    7.27    0.51
  -3   7  -1    6.30    0.50
   3  -7   1    7.62    0.73
   3  -7   1    6.95    0.51
   3  -7   1    6.71    0.53
  -3   7  -2    1.41    0.25
  -3   7  -2    1.92    0.33
  -3   7  -2    2.19    0.29
  -3   7  -2    1.87    0.28
   3  -7   2    1.46    0.27
   3  -7   2    2.04    0.33
   3  -7   2    1.56    0.28
  -3   7  -3    9.56    0.66
  -3   7  -3    9.58    0.53
  -3   7  -3   10.17    0.55
   3  -7   3    8.78    0.56
   3  -7   3    6.87    0.54
  -3   7  -4    2.74    0.30
   3  -7   4    2.47    0.32
   3  -7   4    1.49    0.25
  -3   7  -5    1.86    0.24
   3  -7   5    0.87    0.15
   3  -7   5    1.84    0.27
  -3   7  -6   12.76    0.60
   3  -7   6   13.49    0.66
  -3   7  -7    1.12    0.19
   3  -7   7    1.28    0.22
  -3   7  -8   -0.04    0.09
   3  -7   8    0.15    0.12
  -3   8   8   -0.37    0.37
   3  -8  -8   -0.18    0.39
  -3   8   7   -0.20    0.36
   3  -8  -7   -0.14    0.35
  -3   8   6   -0.45    0.35
   3  -8  -6    0.29    0.41
  -3   8   5    2.33    0.31
  -3   8   5    3.07    0.73
   3  -8  -5    1.39    0.56
  -3   8   4    1.42    0.58
  -3   8   4    1.15    0.30
   3  -8  -4    1.78    0.54
  -3   8   3   -0.15    0.31
  -3   8   3   -0.04    0.22
   3  -8  -3    0.02    0.21
  -3   8   2    3.68    0.77
  -3   8   2    3.23    0.46
  -3   8   2    3.56    0.40
  -3   8   2    3.43    0.38
  -3   8   2    3.03    0.42
   3  -8  -2    3.31    0.50
   3  -8  -2    2.93    0.43
  -3   8   1    1.43    0.37
  -3   8   1    1.76    0.30
  -3   8   1    1.23    0.30
  -3   8   1    1.72    0.28
   3  -8  -1    1.65    0.20
   3  -8  -1    1.62    0.38
   3  -8  -1    1.28    0.30
  -3   8   0    0.89    0.30
  -3   8   0    0.41    0.19
  -3   8   0    0.27    0.19
  -3   8   0    0.74    0.21
   3  -8   0    0.47    0.09
   3  -8   0    0.76    0.23
   3  -8   0    0.41    0.24
  -3   8  -1    8.83    0.59
  -3   8  -1    8.40    0.62
  -3   8  -1    8.94    0.58
  -3   8  -1    9.83    0.63
  -3   8  -1    8.88    0.58
   3  -8   1    8.81    0.66
   3  -8   1    9.11    0.63
  -3   8  -2    4.44    0.45
  -3   8  -2    3.31    0.40
  -3   8  -2    3.49    0.41
   3  -8   2    4.03    0.48
   3  -8   2    3.64    0.45
  -3   8  -3    1.48    0.27
   3  -8   3    0.85    0.24
   3  -8   3    2.11    0.34
  -3   8  -4    1.91    0.29
   3  -8   4    1.92    0.32
  -3   8  -5    0.27    0.16
   3  -8   5   -0.08    0.12
   3  -8   5    0.25    0.15
  -3   8  -6    0.13    0.13
   3  -8   6    0.02    0.12
  -3   8  -7    1.62    0.25
   3  -8   7    2.11    0.30
  -3   8  -8   -0.01    0.12
   3  -8   8   -0.12    0.12
  -3   9   7   -0.15    0.45
  -3   9   6    1.82    0.69
  -3   9   5   -0.02    0.43
  -3   9   5    0.12    0.21
  -3   9   4    0.26    0.26
  -3   9   4    0.10    0.44
  -3   9   3    0.25    0.28
  -3   9   2    5.56    0.62
  -3   9   2    3.57    0.52
   3  -9  -2    4.11    0.53
   3  -9  -2    5.08    0.69
   3  -9  -2    4.09    0.36
  -3   9   1    0.31    0.20
  -3   9   1    0.38    0.20
  -3   9   1    0.65    0.32
   3  -9  -1    0.13    0.21
   3  -9  -1    0.35    0.22
   3  -9  -1    0.15    0.11
  -3   9   0    7.93    0.72
  -3   9   0    6.03    0.67
  -3   9   0    7.80    0.60
   3  -9   0    7.21    0.61
   3  -9   0    7.13    0.65
  -3   9  -1    4.30    0.50
  -3   9  -1    3.73    0.47
   3  -9   1    3.74    0.49
   3  -9   1    1.97    0.36
  -3   9  -2    0.35    0.19
   3  -9   2    0.46    0.23
   3  -9   2    0.53    0.25
  -3   9  -3    0.21    0.17
   3  -9   3   -0.07    0.16
   3  -9   3    0.29    0.19
  -3   9  -4    0.18    0.15
   3  -9   4   -0.07    0.16
   3  -9   4    0.26    0.17
  -3   9  -5    0.88    0.24
   3  -9   5    0.63    0.24
   3  -9   5    0.69    0.21
  -3   9  -6    0.11    0.14
   3  -9   6    0.23    0.19
  -3   9  -7    0.14    0.15
   3  -9   7   -0.02    0.14
  -3  10   5    1.15    0.32
  -3  10   5    0.65    0.57
  -3  10   4    0.52    0.32
  -3  10   3   -0.14    0.28
   3 -10  -3   -0.03    0.14
  -3  10   2    7.33    0.76
   3 -10  -2    3.95    0.36
   3 -10  -2    3.87    0.63
  -3  10   1    2.45    0.48
   3 -10  -1    2.69    0.48
   3 -10  -1    2.98    0.25
   3 -10  -1    2.99    0.49
  -3  10   0    0.39    0.34
   3 -10   0    0.70    0.27
   3 -10   0    0.97    0.33
  -3  10  -1    0.23    0.28
   3 -10   1    0.03    0.18
   3 -10   1    0.03    0.16
  -3  10  -2    1.76    0.36
   3 -10   2    0.45    0.25
   3 -10   2    1.59    0.38
  -3  10  -3    2.00    0.36
   3 -10   3    3.23    0.47
   3 -10   3    2.08    0.41
  -3  10  -4   -0.06    0.12
   3 -10   4    0.10    0.19
   3 -10   4    0.22    0.21
  -3  10  -5    0.46    0.21
   3 -10   5    0.90    0.25
   3 -10   5    0.79    0.26
  -3  10  -6    0.12    0.17
   3 -10   6    0.20    0.18
  -3  11   4   -0.35    0.28
   3 -11  -4    0.20    0.19
  -3  11   3    0.17    0.34
   3 -11  -3    0.06    0.16
  -3  11   2    1.78    0.49
   3 -11  -2    2.20    0.27
   3 -11  -2    2.23    0.51
  -3  11   1   -0.12    0.32
   3 -11  -1    0.60    0.31
  -3  11   0    0.16    0.35
   3 -11   0    0.01    0.20
   3 -11   0    0.33    0.25
  -3  11  -1    3.07    0.53
   3 -11   1    3.72    0.56
   3 -11   1    3.58    0.56
   3 -11   2    0.23    0.25
   3 -11   2    0.47    0.25
   3 -11   3    0.10    0.22
   3 -11   3    0.54    0.28
  -3  11  -4    0.74    0.27
   3 -11   4    0.59    0.27
   3 -11   4    0.04    0.19
  -3  12   2    0.56    0.45
  -3  12   1   -0.49    0.33
   3 -12  -1    0.20    0.27
  -3  12   0    0.62    0.47
   3 -12   0    0.60    0.34
   3 -12   0    0.78    0.35
   3 -12   1   -0.11    0.23
   3 -12   1    0.14    0.28
   3 -12   2   -0.04    0.22
   3 -12   2   -0.19    0.21
  -4 -12   2    0.09    0.23
  -4 -12   2   -0.09    0.21
   4  12  -2    0.00    0.19
  -4 -12   1    0.53    0.30
  -4 -12   1    0.69    0.36
   4  12  -1    0.29    0.25
   4  12  -1   -0.11    0.33
  -4 -12   0    0.19    0.26
  -4 -12   0    0.04    0.22
   4  12   0    0.29    0.24
   4  12   0   -0.21    0.35
  -4 -12  -1    0.22    0.28
   4  12   1    0.67    0.42
   4  12   2    0.61    0.41
  -4 -11   4    1.42    0.36
  -4 -11   4    1.09    0.32
   4  11  -4    0.87    0.29
  -4 -11   3    2.91    0.51
  -4 -11   3    2.34    0.43
   4  11  -3    2.11    0.39
  -4 -11   2    1.77    0.41
  -4 -11   2    1.33    0.38
   4  11  -2    1.57    0.36
  -4 -11   1    0.22    0.25
  -4 -11   1    0.06    0.20
   4  11  -1    0.03    0.29
   4  11  -1    0.20    0.20
  -4 -11   0    4.19    0.62
  -4 -11   0    4.21    0.65
   4  11   0    3.43    0.55
   4  11   0    4.04    0.58
  -4 -11  -1   -0.02    0.24
   4  11   1    0.15    0.32
  -4 -11  -2    0.50    0.17
  -4 -11  -2    0.36    0.29
   4  11   2    0.29    0.34
   4  11   3    0.30    0.34
   4  11   4   -0.36    0.29
  -4 -10   6    0.89    0.27
   4  10  -6    0.89    0.26
  -4 -10   5    3.90    0.51
  -4 -10   5    4.74    0.50
   4  10  -5    4.14    0.51
  -4 -10   4   -0.06    0.14
  -4 -10   4    0.34    0.21
   4  10  -4    0.13    0.16
  -4 -10   3   -0.15    0.17
  -4 -10   3    0.17    0.22
   4  10  -3    0.06    0.17
  -4 -10   2   -0.02    0.17
  -4 -10   2    0.04    0.20
   4  10  -2    0.10    0.17
  -4 -10   1    3.51    0.52
  -4 -10   1    3.75    0.54
   4  10  -1    3.82    0.50
   4  10  -1    4.01    0.56
  -4 -10   0    0.05    0.18
  -4 -10   0    0.63    0.27
   4  10   0    0.29    0.21
   4  10   0    0.42    0.33
  -4 -10  -1    0.34    0.12
  -4 -10  -1    0.31    0.27
  -4 -10  -1    0.36    0.25
   4  10   1    0.55    0.33
   4  10   1    0.42    0.21
  -4 -10  -2    0.37    0.28
   4  10   2    0.69    0.36
   4  10   3   -0.11    0.29
   4  10   4    0.05    0.28
   4  10   5    0.09    0.25
   4  10   5    0.63    0.58
   4  10   6    0.62    0.64
  -4  -9   7    2.63    0.38
   4   9  -7    2.94    0.38
  -4  -9   6    0.66    0.23
   4   9  -6    0.54    0.20
  -4  -9   5    3.71    0.46
  -4  -9   5    3.28    0.38
   4   9  -5    4.43    0.48
  -4  -9   4    4.10    0.50
  -4  -9   4    3.74    0.46
   4   9  -4    4.56    0.49
  -4  -9   3   10.88    0.72
  -4  -9   3   11.15    0.74
   4   9  -3    8.99    0.63
  -4  -9   2    3.36    0.47
  -4  -9   2    3.12    0.46
   4   9  -2    2.66    0.39
  -4  -9   1    0.77    0.27
  -4  -9   1    1.18    0.31
   4   9  -1    1.24    0.28
   4   9  -1    1.62    0.34
  -4  -9   0    0.50    0.24
  -4  -9   0    0.47    0.27
   4   9   0    0.73    0.29
   4   9   0    0.52    0.22
   4   9   0    0.62    0.23
  -4  -9  -1    4.43    0.60
  -4  -9  -1    3.54    0.51
  -4  -9  -1    4.80    0.31
   4   9   1    5.11    0.55
   4   9   1    4.49    0.52
   4   9   1    5.33    0.58
   4   9   1    4.77    0.55
  -4  -9  -2    0.13    0.24
   4   9   2    0.50    0.31
   4   9   3    5.14    0.59
   4   9   4    0.38    0.30
   4   9   4    1.06    0.56
   4   9   5    0.71    0.54
   4   9   5    0.78    0.26
   4   9   6    0.41    0.51
  -4  -9  -7    0.15    0.47
   4   9   7    0.04    0.44
  -4  -8   8    0.02    0.13
   4   8  -8    0.03    0.12
  -4  -8   7    0.77    0.20
   4   8  -7    0.96    0.23
   4   8  -6    0.05    0.13
  -4  -8   5   22.61    0.91
   4   8  -5   17.64    0.88
  -4  -8   4    0.73    0.21
   4   8  -4    0.46    0.17
  -4  -8   3    0.36    0.18
   4   8  -3    0.08    0.13
  -4  -8   2   11.43    0.73
   4   8  -2   10.88    0.66
   4   8  -2   10.81    0.65
  -4  -8   1   -0.05    0.15
   4   8  -1    0.18    0.15
   4   8  -1    0.29    0.19
   4   8  -1    0.20    0.15
   4   8  -1    0.00    0.20
  -4  -8   0    0.11    0.08
  -4  -8   0    0.09    0.17
  -4  -8   0    0.21    0.17
   4   8   0    0.43    0.18
   4   8   0    0.04    0.23
   4   8   0    0.32    0.18
   4   8   0   -0.01    0.16
  -4  -8  -1    4.40    0.53
   4   8   1    4.61    0.48
   4   8   1    4.05    0.47
   4   8   1    3.87    0.44
   4   8   1    3.78    0.48
  -4  -8  -2    0.56    0.18
  -4  -8  -2    0.26    0.20
   4   8   2    0.38    0.20
   4   8   2   -0.09    0.34
   4   8   2    0.16    0.25
   4   8   2    0.44    0.20
   4   8   2    0.38    0.19
   4   8   3    3.90    0.48
   4   8   3    5.54    0.93
  -4  -8  -4    0.01    0.31
   4   8   4    0.41    0.41
   4   8   4    0.19    0.23
  -4  -8  -5    1.56    0.56
   4   8   5    0.26    0.20
   4   8   5    0.69    0.50
  -4  -8  -6    0.61    0.46
   4   8   6    1.88    0.70
  -4  -8  -7    0.45    0.49
   4   8   7    0.35    0.46
  -4  -8  -8    0.23    0.46
   4   8   8    0.49    0.51
  -4  -7   9    0.03    0.10
  -4  -7   8    1.54    0.23
   4   7  -8    1.54    0.24
   4   7  -7    3.96    0.37
   4   7  -6    4.71    0.36
  -4  -7   5    2.67    0.23
  -4  -7   5    3.26    0.26
   4   7  -5    2.32    0.30
  -4  -7   4    0.25    0.15
   4   7  -4    0.21    0.13
  -4  -7   3   16.18    0.58
  -4  -7   3   17.12    0.83
   4   7  -3   14.86    0.74
   4   7  -3   16.26    0.76
  -4  -7   2    0.28    0.19
   4   7  -2    0.24    0.19
   4   7  -2    0.77    0.20
   4   7  -2    0.34    0.14
   4   7  -2    0.35    0.15
   4   7  -1    2.38    0.32
   4   7  -1    3.30    0.36
   4   7  -1    2.35    0.37
   4   7  -1    3.32    0.38
  -4  -7   0   27.10    0.85
  -4  -7   0   28.14    1.46
  -4  -7   0   26.84    1.14
   4   7   0   28.71    1.16
   4   7   0   27.97    1.14
   4   7   0   28.19    1.16
   4   7   0   29.32    1.48
   4   7   0   27.33    1.11
  -4  -7  -1    0.33    0.30
  -4  -7  -1    0.10    0.15
  -4  -7  -1    0.52    0.17
   4   7   1    0.22    0.14
   4   7   1    0.35    0.36
   4   7   1    0.58    0.24
   4   7   1    0.23    0.16
   4   7   1    0.18    0.28
   4   7   1    0.25    0.16
  -4  -7  -2   14.29    0.82
  -4  -7  -2   13.87    1.08
  -4  -7  -2   15.03    1.10
  -4  -7  -2   17.35    0.73
   4   7   2   14.89    0.77
   4   7   2   13.49    0.76
   4   7   2   14.20    0.71
   4   7   2   13.07    1.13
   4   7   2   14.11    1.02
   4   7   2   13.20    0.77
  -4  -7  -3   34.44    1.43
  -4  -7  -3   37.86    1.93
  -4  -7  -3   35.46    1.87
   4   7   3   37.74    2.05
   4   7   3   35.63    1.36
   4   7   3   34.81    1.50
   4   7   3   34.37    1.28
   4   7   3   37.58    1.54
  -4  -7  -4    0.01    0.27
  -4  -7  -4   -0.61    0.24
   4   7   4   -0.26    0.33
   4   7   4   -0.20    0.18
  -4  -7  -5    2.98    0.68
  -4  -7  -5    3.15    0.68
   4   7   5    3.36    0.77
   4   7   5    3.56    0.32
  -4  -7  -6    0.17    0.34
   4   7   6    0.21    0.38
  -4  -7  -7    0.77    0.49
   4   7   7    0.27    0.41
  -4  -7  -8    0.48    0.45
   4   7   8    0.01    0.38
  -4  -6   9    0.75    0.13
   4   6  -9    0.37    0.14
   4   6  -8    0.88    0.18
   4   6  -7    1.44    0.21
   4   6  -6    1.72    0.23
  -4  -6   5   20.29    0.79
   4   6  -5   23.22    0.86
  -4  -6   4    1.09    0.20
  -4  -6   4    1.19    0.20
   4   6  -4    1.17    0.29
   4   6  -4    1.39    0.21
   4   6  -4    1.65    0.22
  -4  -6   3   10.95    0.62
  -4  -6   3   12.27    0.63
   4   6  -3   10.70    0.56
   4   6  -3   10.85    0.56
   4   6  -3   11.65    0.78
   4   6  -3   12.37    0.71
  -4  -6   2    1.81    0.29
  -4  -6   2    2.52    0.37
  -4  -6   2    2.51    0.36
   4   6  -2    2.30    0.24
   4   6  -2    2.48    0.28
   4   6  -2    1.86    0.30
   4   6  -2    2.45    0.29
   4   6  -2    2.22    0.43
  -4  -6   1   25.65    1.25
  -4  -6   1   26.80    1.07
   4   6  -1   25.79    1.03
   4   6  -1   25.08    1.03
   4   6  -1   26.04    1.29
   4   6  -1   26.35    0.95
   4   6  -1   26.59    1.09
  -4  -6   0    4.25    0.56
  -4  -6   0    4.06    0.24
  -4  -6   0    3.70    0.36
  -4  -6   0    4.19    0.33
  -4  -6   0    5.55    0.66
   4   6   0    5.40    0.67
   4   6   0    4.31    0.36
   4   6   0    4.04    0.33
   4   6   0    3.96    0.59
   4   6   0    4.77    0.38
   4   6   0    3.72    0.36
  -4  -6  -1    1.02    0.33
  -4  -6  -1    1.92    0.29
  -4  -6  -1    1.38    0.38
  -4  -6  -1    1.04    0.19
   4   6   1    1.53    0.28
   4   6   1    1.24    0.37
   4   6   1    1.71    0.25
   4   6   1    1.28    0.23
   4   6   1    2.06    0.44
   4   6   1    1.33    0.23
  -4  -6  -2    2.51    0.35
  -4  -6  -2    4.52    0.65
  -4  -6  -2    2.38    0.32
  -4  -6  -2    3.11    0.56
  -4  -6  -2    2.40    0.27
   4   6   2    3.65    0.38
   4   6   2    4.04    0.59
   4   6   2    2.93    0.36
   4   6   2    2.87    0.31
   4   6   2    3.85    0.65
   4   6   2    3.16    0.35
  -4  -6  -3    1.02    0.39
  -4  -6  -3    1.51    0.29
  -4  -6  -3    1.40    0.19
  -4  -6  -3    1.28    0.28
  -4  -6  -3    1.64    0.48
   4   6   3    1.25    0.46
   4   6   3    1.77    0.28
   4   6   3    1.68    0.29
   4   6   3    1.39    0.23
   4   6   3    1.88    0.29
   4   6   3    2.08    0.49
   4   6   3    1.58    0.29
  -4  -6  -4    3.33    0.62
  -4  -6  -4    3.17    0.39
  -4  -6  -4    2.99    0.58
   4   6   4    4.37    0.76
   4   6   4    3.55    0.37
   4   6   4    4.32    0.37
  -4  -6  -5    3.25    0.68
  -4  -6  -5    2.41    0.57
   4   6   5    2.77    0.64
  -4  -6  -6   11.35    1.18
   4   6   6   10.07    1.16
  -4  -6  -7    0.44    0.38
   4   6   7    1.42    0.54
  -4  -6  -8    1.72    0.55
   4   6   8    2.27    0.63
  -4  -6  -9    0.12    0.38
   4   6   9   -0.52    0.30
   4   5 -10    0.87    0.17
   4   5  -9    0.13    0.10
   4   5  -8    5.25    0.32
   4   5  -7    7.63    0.38
   4   5  -6    2.35    0.24
   4   5  -6    2.68    0.24
   4   5  -5    2.29    0.35
   4   5  -5    1.61    0.28
   4   5  -5    2.67    0.37
   4   5  -5    1.81    0.21
   4   5  -5    2.01    0.22
  -4  -5   4    0.25    0.10
  -4  -5   4    0.33    0.11
   4   5  -4    0.30    0.18
   4   5  -4    0.24    0.12
   4   5  -4    0.18    0.18
   4   5  -4    0.49    0.13
   4   5  -4    0.44    0.20
  -4  -5   3    0.32    0.13
  -4  -5   3    0.39    0.16
   4   5  -3    0.38    0.16
   4   5  -3    0.26    0.16
   4   5  -3    0.20    0.10
   4   5  -3    0.10    0.09
   4   5  -3    0.04    0.17
  -4  -5   2    0.99    0.22
  -4  -5   2    0.87    0.20
  -4  -5   2    0.85    0.15
  -4  -5   2    1.01    0.22
   4   5  -2    1.40    0.29
   4   5  -2    1.01    0.17
   4   5  -2    0.66    0.19
   4   5  -2    1.14    0.14
   4   5  -2    1.18    0.19
  -4  -5   1   21.69    1.05
  -4  -5   1   22.80    0.92
  -4  -5   1   22.76    0.87
   4   5  -1   22.26    0.93
   4   5  -1   22.85    0.88
   4   5  -1   22.31    0.79
   4   5  -1   24.63    1.12
   4   5  -1   21.09    0.87
  -4  -5   0    1.06    0.19
  -4  -5   0    1.00    0.28
  -4  -5   0    0.90    0.29
  -4  -5   0    1.46    0.22
  -4  -5   0    1.12    0.14
   4   5   0    1.59    0.22
   4   5   0    1.50    0.22
   4   5   0    0.94    0.20
   4   5   0    1.22    0.32
   4   5   0    0.93    0.19
   4   5   0    1.28    0.31
  -4  -5  -1    0.34    0.13
  -4  -5  -1    0.10    0.19
  -4  -5  -1    0.26    0.19
  -4  -5  -1    0.24    0.11
   4   5   1    0.13    0.10
   4   5   1    0.14    0.10
   4   5   1    0.08    0.19
   4   5   1    0.23    0.12
   4   5   1    0.11    0.17
   4   5   1    0.27    0.16
  -4  -5  -2    2.46    0.47
  -4  -5  -2    2.39    0.46
  -4  -5  -2    3.00    0.24
  -4  -5  -2    3.13    0.35
   4   5   2    3.22    0.32
   4   5   2    2.98    0.51
   4   5   2    3.79    0.37
   4   5   2    3.22    0.30
   4   5   2    2.84    0.32
   4   5   2    2.52    0.43
  -4  -5  -3    0.73    0.33
  -4  -5  -3    1.04    0.15
  -4  -5  -3    1.04    0.22
  -4  -5  -3    0.93    0.22
  -4  -5  -3    0.71    0.29
   4   5   3    1.06    0.38
   4   5   3    0.96    0.19
   4   5   3    1.14    0.23
   4   5   3    0.78    0.18
   4   5   3    0.94    0.17
   4   5   3    1.13    0.31
  -4  -5  -4    0.08    0.13
  -4  -5  -4    0.01    0.07
  -4  -5  -4    0.06    0.23
  -4  -5  -4    0.07    0.27
   4   5   4   -0.06    0.10
   4   5   4   -0.02    0.27
   4   5   4   -0.03    0.13
   4   5   4    0.04    0.12
  -4  -5  -5    0.27    0.27
  -4  -5  -5    0.15    0.28
   4   5   5   -0.01    0.26
  -4  -5  -6    3.99    0.70
  -4  -5  -6    3.35    0.61
   4   5   6    3.72    0.67
  -4  -5  -7    4.12    0.73
   4   5   7    4.10    0.73
  -4  -5  -8    2.49    0.63
   4   5   8    2.28    0.57
  -4  -5  -9    0.16    0.34
   4   5   9    1.36    0.53
   4   4 -10    0.05    0.14
   4   4  -7    0.35    0.11
   4   4  -6   20.47    0.75
   4   4  -6   20.56    0.72
   4   4  -6   19.99    0.80
   4   4  -6   20.58    0.75
   4   4  -6   22.15    1.02
   4   4  -5    0.31    0.16
   4   4  -5    0.84    0.19
   4   4  -5    0.40    0.14
   4   4  -5    0.56    0.12
   4   4  -5    0.40    0.11
  -4  -4   4    1.53    0.14
  -4  -4   4    1.62    0.15
  -4  -4   4    1.57    0.26
   4   4  -4    1.88    0.30
   4   4  -4    1.60    0.25
   4   4  -4    1.77    0.19
   4   4  -4    1.85    0.20
   4   4  -4    2.31    0.27
  -4  -4   3    0.06    0.08
  -4  -4   3    0.18    0.12
   4   4  -3    0.27    0.14
   4   4  -3    0.05    0.11
   4   4  -3    0.23    0.13
   4   4  -3    0.13    0.08
   4   4  -3    0.20    0.09
  -4  -4   2   14.50    0.67
  -4  -4   2   16.24    0.59
  -4  -4   2   15.43    0.70
  -4  -4   2   14.91    0.65
   4   4  -2   16.13    0.77
   4   4  -2   16.38    0.71
   4   4  -2   14.04    0.60
   4   4  -2   14.76    0.46
   4   4  -2   14.80    0.61
  -4  -4   1   31.67    1.08
  -4  -4   1   31.04    1.23
  -4  -4   1   30.39    1.11
   4   4  -1   32.56    1.14
   4   4  -1   29.41    0.93
   4   4  -1   30.71    1.08
   4   4  -1   30.06    1.07
   4   4  -1   30.99    1.26
  -4  -4   0    1.08    0.12
  -4  -4   0    1.32    0.18
  -4  -4   0    1.45    0.20
  -4  -4   0    1.28    0.27
  -4  -4   0    1.18    0.28
   4   4   0    1.13    0.26
   4   4   0    1.66    0.21
   4   4   0    1.28    0.19
   4   4   0    1.35    0.29
   4   4   0    1.70    0.20
   4   4   0    1.35    0.20
  -4  -4  -1    1.86    0.23
  -4  -4  -1    1.91    0.21
  -4  -4  -1    2.30    0.38
  -4  -4  -1    2.20    0.37
   4   4   1    2.09    0.22
   4   4   1    2.29    0.38
   4   4   1    2.86    0.28
   4   4   1    3.04    0.43
   4   4   1    2.67    0.26
   4   4   1    2.23    0.24
  -4  -4  -2   13.42    0.80
  -4  -4  -2   13.04    0.81
  -4  -4  -2   12.80    0.52
  -4  -4  -2   12.45    0.59
   4   4   2   12.07    0.58
   4   4   2   12.35    0.74
   4   4   2   12.58    0.57
   4   4   2   12.65    0.53
   4   4   2   12.89    0.57
   4   4   2   13.14    0.84
  -4  -4  -3    1.26    0.15
  -4  -4  -3    1.35    0.22
  -4  -4  -3    0.81    0.28
  -4  -4  -3    1.25    0.21
   4   4   3    0.91    0.17
   4   4   3    0.88    0.17
   4   4   3    2.30    0.37
   4   4   3    1.29    0.33
   4   4   3    1.61    0.19
   4   4   3    1.01    0.18
  -4  -4  -4    0.28    0.24
  -4  -4  -4    0.49    0.28
  -4  -4  -4    0.18    0.13
  -4  -4  -4    0.23    0.08
  -4  -4  -4    0.27    0.13
   4   4   4    0.02    0.15
   4   4   4    0.22    0.10
   4   4   4   -0.08    0.22
   4   4   4    0.22    0.11
  -4  -4  -5    0.19    0.06
  -4  -4  -5    0.17    0.13
  -4  -4  -5    0.55    0.30
  -4  -4  -5    0.21    0.25
   4   4   5    0.27    0.06
   4   4   5    0.12    0.11
   4   4   5    0.04    0.25
  -4  -4  -6    2.40    0.50
  -4  -4  -6    1.82    0.45
   4   4   6    2.76    0.57
  -4  -4  -7    0.63    0.35
   4   4   7    1.25    0.42
  -4  -4  -8   10.15    1.06
   4   4   8   11.71    0.99
  -4  -4  -9    1.05    0.45
   4   4   9    2.21    0.55
  -4  -4 -10    1.63    0.58
   4   4  10    0.85    0.40
   4   3 -10    0.59    0.21
  -4  -3   9    0.87    0.11
   4   3  -9    0.74    0.19
  -4  -3   8   14.65    0.54
   4   3  -8   15.58    0.85
   4   3  -7    3.81    0.23
   4   3  -7    3.93    0.26
   4   3  -7    3.30    0.42
  -4  -3   6    2.48    0.33
   4   3  -6    2.20    0.32
   4   3  -6    2.27    0.19
   4   3  -6    2.04    0.18
  -4  -3   5    0.71    0.19
   4   3  -5    0.72    0.12
   4   3  -5    0.85    0.13
   4   3  -5    0.97    0.21
  -4  -3   4    9.84    0.53
   4   3  -4    9.67    0.39
   4   3  -4    9.42    0.37
   4   3  -4    9.05    0.40
   4   3  -4    9.41    0.53
   4   3  -4    8.93    0.43
  -4  -3   3    0.33    0.08
  -4  -3   3    0.41    0.14
   4   3  -3    0.26    0.11
   4   3  -3    0.39    0.13
   4   3  -3    0.20    0.08
   4   3  -3    0.12    0.09
   4   3  -3    0.24    0.08
  -4  -3   2   58.30    1.85
  -4  -3   2   55.17    1.76
  -4  -3   2   58.38    1.73
  -4  -3   2   57.12    1.94
  -4  -3   2   56.71    1.93
   4   3  -2   58.92    1.86
   4   3  -2   57.80    1.89
   4   3  -2   57.00    1.77
   4   3  -2   55.73    1.77
   4   3  -2   59.13    1.88
  -4  -3   1   29.23    1.09
  -4  -3   1   27.70    1.00
  -4  -3   1   28.43    0.97
  -4  -3   1   28.37    1.07
   4   3  -1   29.33    0.98
   4   3  -1   28.00    1.09
   4   3  -1   28.68    0.83
   4   3  -1   28.06    0.97
   4   3  -1   29.17    1.01
  -4  -3   0   79.08    2.41
  -4  -3   0   83.65    2.61
  -4  -3   0   77.98    2.60
  -4  -3   0   81.08    2.45
  -4  -3   0   80.22    2.16
  -4  -3   0   80.60    2.70
   4   3   0   80.28    2.60
   4   3   0   79.66    2.42
   4   3   0   80.01    2.21
   4   3   0   77.93    2.43
   4   3   0   83.21    2.80
   4   3   0   79.22    2.44
  -4  -3  -1    9.17    0.56
  -4  -3  -1    7.75    0.40
  -4  -3  -1    8.49    0.54
  -4  -3  -1    8.13    0.37
  -4  -3  -1    8.06    0.46
   4   3   1    7.83    0.51
   4   3   1    7.97    0.40
   4   3   1    8.91    0.56
   4   3   1    8.65    0.40
   4   3   1    7.86    0.38
   4   3   1    8.57    0.40
  -4  -3  -2    3.33    0.21
  -4  -3  -2    3.24    0.40
  -4  -3  -2    3.50    0.26
  -4  -3  -2    3.38    0.39
  -4  -3  -2    4.08    0.31
   4   3   2    3.45    0.24
   4   3   2    4.29    0.42
   4   3   2    3.44    0.25
   4   3   2    3.91    0.25
   4   3   2    3.99    0.48
   4   3   2    3.57    0.26
  -4  -3  -3    3.94    0.21
  -4  -3  -3    3.92    0.45
  -4  -3  -3    3.65    0.28
  -4  -3  -3    3.27    0.43
  -4  -3  -3    3.48    0.27
  -4  -3  -3    3.84    0.33
   4   3   3    3.49    0.23
   4   3   3    3.07    0.45
   4   3   3    4.11    0.40
   4   3   3    3.62    0.22
  -4  -3  -4   77.35    2.69
  -4  -3  -4   78.72    2.43
  -4  -3  -4   77.94    2.70
  -4  -3  -4   74.62    2.23
   4   3   4   73.70    2.36
   4   3   4   77.25    2.93
   4   3   4   75.98    2.23
   4   3   4   78.40    2.49
  -4  -3  -5    1.08    0.20
  -4  -3  -5    1.20    0.13
  -4  -3  -5    1.09    0.31
  -4  -3  -5    1.16    0.32
   4   3   5    1.21    0.25
   4   3   5    1.24    0.17
   4   3   5    1.22    0.35
   4   3   5    1.25    0.12
  -4  -3  -6    6.53    0.73
  -4  -3  -6    7.79    0.76
   4   3   6    6.64    0.76
   4   3   6    7.29    0.33
  -4  -3  -7    0.31    0.25
   4   3   7    0.31    0.25
  -4  -3  -8    7.99    0.90
   4   3   8   10.24    0.83
  -4  -3  -9    2.06    0.52
   4   3   9    2.39    0.48
  -4  -3 -10   -0.01    0.30
   4   3  10    0.26    0.22
   4   2 -10    0.31    0.24
   4   2  -9    0.05    0.17
  -4  -2   8    2.96    0.21
   4   2  -8    3.19    0.30
  -4  -2   7    2.49    0.19
   4   2  -7    2.44    0.18
   4   2  -7    2.49    0.27
   4   2  -7    2.58    0.35
  -4  -2   6    0.74    0.19
   4   2  -6    1.11    0.12
   4   2  -6    0.98    0.15
   4   2  -6    0.72    0.20
  -4  -2   5    9.08    0.52
   4   2  -5    9.66    0.35
   4   2  -5   10.50    0.54
  -4  -2   4   19.70    0.77
   4   2  -4   19.47    0.64
   4   2  -4   17.78    0.62
   4   2  -4   18.28    0.77
  -4  -2   3    0.32    0.07
  -4  -2   3    0.43    0.07
  -4  -2   3    0.53    0.13
   4   2  -3    0.37    0.09
   4   2  -3    0.38    0.08
   4   2  -3    0.26    0.09
   4   2  -3    0.41    0.08
   4   2  -3    0.33    0.12
  -4  -2   2    2.77    0.18
  -4  -2   2    2.54    0.25
  -4  -2   2    2.59    0.18
   4   2  -2    2.70    0.22
   4   2  -2    2.83    0.21
   4   2  -2    2.98    0.23
   4   2  -2    2.62    0.19
   4   2  -2    2.45    0.18
  -4  -2   1  169.76    5.42
  -4  -2   1  174.18    5.02
  -4  -2   1  170.73    4.95
   4   2  -1  171.22    5.02
   4   2  -1  170.93    4.94
   4   2  -1  174.59    4.42
   4   2  -1  164.52    4.94
   4   2  -1  175.05    4.93
  -4  -2   0  234.78    6.64
  -4  -2   0  229.51    6.53
  -4  -2   0  222.18    5.91
  -4  -2   0  223.52    6.44
  -4  -2   0  226.59    7.17
  -4  -2   0  230.07    6.64
   4   2   0  223.93    6.44
   4   2   0  234.74    6.52
   4   2   0  225.52    7.21
   4   2   0  221.05    5.90
   4   2   0  225.76    6.52
   4   2   0  231.60    6.63
  -4  -2  -1    4.49    0.35
  -4  -2  -1    4.77    0.37
  -4  -2  -1    4.56    0.30
  -4  -2  -1    4.34    0.25
  -4  -2  -1    4.80    0.28
   4   2   1    5.21    0.36
   4   2   1    4.68    0.36
   4   2   1    4.37    0.26
   4   2   1    5.48    0.29
   4   2   1    5.17    0.26
  -4  -2  -2  127.62    3.98
  -4  -2  -2  130.60    3.74
  -4  -2  -2  128.27    3.84
  -4  -2  -2  131.30    3.98
   4   2   2  128.96    3.45
   4   2   2  132.16    4.36
   4   2   2  131.33    3.93
   4   2   2  135.45    3.75
  -4  -2  -3   13.67    0.69
  -4  -2  -3   13.82    0.66
  -4  -2  -3   13.21    0.55
  -4  -2  -3   13.80    0.50
   4   2   3   13.14    0.52
   4   2   3   13.42    0.53
   4   2   3   14.03    0.60
   4   2   3   13.20    0.48
   4   2   3   12.84    0.73
  -4  -2  -4   22.26    0.99
  -4  -2  -4   23.13    0.76
  -4  -2  -4   22.39    0.96
  -4  -2  -4   22.70    0.83
   4   2   4   21.65    0.81
   4   2   4   21.96    0.94
   4   2   4   22.71    0.77
   4   2   4   21.79    1.07
   4   2   4   21.26    0.73
  -4  -2  -5   97.18    2.81
  -4  -2  -5   93.38    2.94
  -4  -2  -5   95.40    3.16
  -4  -2  -5   93.92    3.12
  -4  -2  -5   94.42    2.93
   4   2   5   99.49    2.80
   4   2   5   97.50    3.46
   4   2   5   97.57    3.26
   4   2   5   93.64    2.77
  -4  -2  -6    3.34    0.44
  -4  -2  -6    3.83    0.37
  -4  -2  -6    3.83    0.49
  -4  -2  -6    3.56    0.23
  -4  -2  -6    3.58    0.29
   4   2   6    3.49    0.38
   4   2   6    3.52    0.50
  -4  -2  -7   14.91    0.91
   4   2   7   16.11    0.81
   4   2   7   15.12    0.91
  -4  -2  -8    1.00    0.33
   4   2   8    1.34    0.32
  -4  -2  -9    0.19    0.28
   4   2   9    0.10    0.12
   4   2   9    0.35    0.16
  -4  -2 -10    2.41    0.53
   4   1 -10   -0.10    0.22
   4   1  -9    0.40    0.23
   4   1  -8    1.12    0.25
  -4  -1   7    4.15    0.26
   4   1  -7    4.18    0.25
   4   1  -7    3.89    0.39
   4   1  -7    4.36    0.26
   4   1  -7    3.76    0.32
   4   1  -7    3.89    0.39
  -4  -1   6    1.18    0.15
  -4  -1   6    1.20    0.21
   4   1  -6    1.35    0.17
   4   1  -6    1.22    0.13
   4   1  -6    1.06    0.21
   4   1  -6    1.71    0.23
   4   1  -6    1.15    0.14
  -4  -1   5    1.29    0.14
  -4  -1   5    1.35    0.21
   4   1  -5    1.52    0.12
   4   1  -5    1.87    0.23
   4   1  -5    1.58    0.19
  -4  -1   4   26.81    0.89
  -4  -1   4   29.57    0.97
   4   1  -4   26.47    0.86
   4   1  -4   26.81    0.97
   4   1  -4   26.65    0.91
  -4  -1   3   10.96    0.39
  -4  -1   3    9.58    0.44
  -4  -1   3    9.88    0.40
   4   1  -3   10.15    0.35
   4   1  -3   10.39    0.37
   4   1  -3    9.27    0.41
   4   1  -3   10.50    0.46
   4   1  -3   10.02    0.38
  -4  -1   2  374.86   10.94
  -4  -1   2  378.28   12.02
   4   1  -2  420.81   10.92
   4   1  -2  388.26   11.00
   4   1  -2  378.51   10.95
   4   1  -2  388.57   10.88
   4   1  -2  370.06   11.03
  -4  -1   1   47.18    1.45
  -4  -1   1   47.58    1.47
  -4  -1   1   47.27    1.59
  -4  -1   1   47.39    1.47
   4   1  -1   48.86    1.47
   4   1  -1   47.15    1.47
   4   1  -1   47.44    1.25
   4   1  -1   46.98    1.45
   4   1  -1   48.85    1.48
  -4  -1   0    1.13    0.09
  -4  -1   0    0.99    0.12
  -4  -1   0    1.16    0.12
  -4  -1   0    1.12    0.14
  -4  -1   0    1.18    0.14
  -4  -1   0    1.54    0.17
   4   1   0    0.98    0.09
   4   1   0    1.39    0.16
   4   1   0    1.31    0.13
   4   1   0    1.28    0.13
   4   1   0    1.46    0.17
  -4  -1  -1   47.77    1.47
  -4  -1  -1   51.49    1.55
  -4  -1  -1   47.73    1.49
  -4  -1  -1   48.34    1.55
   4   1   1   48.54    1.68
   4   1   1   49.35    1.34
   4   1   1   50.28    1.48
   4   1   1   47.37    1.48
   4   1   1   49.39    1.54
  -4  -1  -2  241.16    7.06
  -4  -1  -2  240.08    7.09
  -4  -1  -2  268.57    7.09
  -4  -1  -2  240.69    6.92
   4   1   2  238.46    7.10
   4   1   2  246.81    6.94
   4   1   2  244.08    7.04
   4   1   2  245.98    7.78
  -4  -1  -3   69.19    2.26
  -4  -1  -3   72.36    2.15
  -4  -1  -3   72.78    2.18
  -4  -1  -3   77.48    2.26
   4   1   3   72.17    2.14
   4   1   3   72.91    2.16
   4   1   3   73.10    2.43
   4   1   3   72.25    2.13
   4   1   3   72.10    2.51
  -4  -1  -4   67.93    2.20
  -4  -1  -4   70.28    2.10
  -4  -1  -4   71.15    2.11
  -4  -1  -4   70.15    2.23
  -4  -1  -4   67.66    2.08
   4   1   4   68.12    2.46
   4   1   4   69.31    2.09
   4   1   4   71.42    2.36
  -4  -1  -5    1.54    0.20
  -4  -1  -5    1.79    0.18
  -4  -1  -5    1.72    0.19
   4   1   5    2.17    0.31
   4   1   5    1.93    0.24
  -4  -1  -6    3.62    0.28
  -4  -1  -6    3.78    0.38
  -4  -1  -6    3.07    0.37
  -4  -1  -6    2.95    0.24
  -4  -1  -6    3.14    0.25
   4   1   6    3.01    0.38
   4   1   6    3.56    0.29
  -4  -1  -7    2.07    0.32
  -4  -1  -7    2.42    0.37
   4   1   7    1.96    0.28
   4   1   7    2.34    0.24
  -4  -1  -8    0.62    0.26
  -4  -1  -9    1.54    0.38
  -4  -1 -10   -0.02    0.25
   4   0 -10   -0.21    0.22
   4   0  -9   -0.10    0.22
   4   0  -8    0.44    0.23
  -4   0   7   -0.02    0.07
   4   0  -7   -0.03    0.17
   4   0  -7   -0.07    0.16
  -4   0   6    0.64    0.08
  -4   0   6    0.47    0.09
  -4   0   6    0.56    0.13
   4   0  -6    0.60    0.13
   4   0  -6    0.48    0.20
   4   0  -6    0.66    0.13
   4   0  -6    0.30    0.17
   4   0  -6    0.52    0.16
  -4   0   5    0.03    0.07
  -4   0   5    0.01    0.06
  -4   0   5    0.01    0.08
  -4   0   5   -0.03    0.04
   4   0  -5   -0.05    0.05
   4   0  -5    0.08    0.09
   4   0  -5    0.19    0.14
   4   0  -5    0.00    0.06
   4   0  -5    0.13    0.10
  -4   0   4    0.24    0.08
  -4   0   4    0.15    0.08
  -4   0   4    0.32    0.12
   4   0  -4    0.42    0.10
   4   0  -4    0.74    0.17
   4   0  -4    0.34    0.08
   4   0  -4    0.49    0.14
   4   0  -4    0.36    0.11
  -4   0   3    0.18    0.06
  -4   0   3   -0.03    0.07
  -4   0   3    0.20    0.06
  -4   0   3    0.12    0.06
   4   0  -3    0.19    0.11
   4   0  -3    0.09    0.07
   4   0  -3    0.15    0.09
   4   0  -3    0.16    0.06
   4   0  -3    0.19    0.06
  -4   0   2   72.27    2.11
  -4   0   2   67.60    2.38
  -4   0   2   74.10    2.17
  -4   0   2   74.47    2.11
  -4   0   2   68.46    2.32
   4   0  -2   72.85    2.12
   4   0  -2   73.29    2.14
   4   0  -2   71.02    2.22
   4   0  -2   73.37    2.21
  -4   0   1   -0.01    0.07
  -4   0   1    0.00    0.05
  -4   0   1    0.02    0.05
  -4   0   1    0.03    0.07
   4   0  -1    0.10    0.06
   4   0  -1    0.02    0.07
   4   0  -1   -0.03    0.05
   4   0  -1    0.01    0.07
  -4   0   0   28.63    1.07
  -4   0   0   29.86    0.96
  -4   0   0   28.94    0.84
  -4   0   0   30.18    0.98
  -4   0   0   30.33    0.95
  -4   0   0   29.66    0.95
  -4   0   0   29.07    0.83
   4   0   0   30.24    0.85
   4   0   0   29.41    0.96
   4   0   0   29.80    0.83
   4   0   0   30.26    0.95
   4   0   0   31.38    1.04
   4   0   0   30.61    0.95
  -4   0  -1   -0.21    0.04
  -4   0  -1   -0.09    0.06
  -4   0  -1   -0.16    0.03
  -4   0  -1   -0.08    0.05
  -4   0  -1   -0.19    0.04
  -4   0  -1   -0.20    0.05
   4   0   1   -0.23    0.06
   4   0   1   -0.19    0.04
   4   0   1   -0.22    0.04
   4   0   1   -0.13    0.06
  -4   0  -2    0.77    0.14
  -4   0  -2    0.74    0.11
  -4   0  -2    0.98    0.11
  -4   0  -2    0.77    0.10
  -4   0  -2    0.86    0.09
   4   0   2    0.96    0.15
   4   0   2    0.85    0.12
   4   0   2    1.04    0.09
   4   0   2    1.05    0.08
   4   0   2    1.19    0.16
  -4   0  -3    0.06    0.04
  -4   0  -3    0.06    0.07
  -4   0  -3    0.11    0.06
  -4   0  -3    0.01    0.04
  -4   0  -3    0.04    0.03
   4   0   3   -0.03    0.05
   4   0   3    0.05    0.07
   4   0   3    0.08    0.07
  -4   0  -4   40.69    1.21
  -4   0  -4   39.33    1.24
  -4   0  -4   40.69    1.31
  -4   0  -4   41.03    1.23
  -4   0  -4   38.61    1.27
   4   0   4   39.73    1.43
  -4   0  -5    0.02    0.08
  -4   0  -5    0.01    0.05
  -4   0  -5   -0.03    0.04
  -4   0  -5    0.03    0.08
  -4   0  -5    0.05    0.07
  -4   0  -5   -0.07    0.07
   4   0   5   -0.05    0.06
   4   0   5    0.01    0.08
  -4   0  -6    2.78    0.28
  -4   0  -6    2.70    0.18
  -4   0  -6    3.02    0.30
  -4   0  -6    2.92    0.20
  -4   0  -6    2.71    0.25
  -4   0  -6    3.00    0.29
  -4   0  -7    0.00    0.11
  -4   0  -7    0.13    0.11
  -4   0  -7   -0.15    0.08
  -4   0  -7    0.28    0.15
  -4   0  -8    0.29    0.17
  -4   0  -9   -0.04    0.18
  -4   0 -10   10.61    0.77
   4  -1 -10    0.06    0.29
   4  -1  -9    0.27    0.31
   4  -1  -8    1.11    0.34
  -4   1   7    4.47    0.35
  -4   1   7    4.30    0.28
   4  -1  -7    4.10    0.53
   4  -1  -7    4.32    0.54
  -4   1   6    1.07    0.17
  -4   1   6    1.46    0.27
  -4   1   6    1.26    0.20
   4  -1  -6    1.14    0.28
   4  -1  -6    1.52    0.31
   4  -1  -6    1.20    0.19
   4  -1  -6    1.46    0.19
  -4   1   5    1.48    0.27
  -4   1   5    1.53    0.20
  -4   1   5    1.39    0.15
   4  -1  -5    1.30    0.27
   4  -1  -5    1.62    0.20
   4  -1  -5    1.57    0.18
   4  -1  -5    1.39    0.18
   4  -1  -5    1.64    0.29
  -4   1   4   27.19    0.82
  -4   1   4   25.25    0.80
  -4   1   4   25.96    0.93
  -4   1   4   26.93    0.84
  -4   1   4   25.94    1.12
   4  -1  -4   25.47    0.85
   4  -1  -4   25.95    0.92
   4  -1  -4   28.34    1.09
   4  -1  -4   26.93    0.91
   4  -1  -4   26.15    1.08
  -4   1   3    9.86    0.57
  -4   1   3   10.66    0.47
  -4   1   3    9.52    0.39
  -4   1   3   10.38    0.44
  -4   1   3   10.53    0.47
  -4   1   3    9.61    0.37
   4  -1  -3    9.67    0.38
   4  -1  -3   10.34    0.43
   4  -1  -3    9.75    0.55
   4  -1  -3    9.52    0.53
  -4   1   2  377.53   10.50
  -4   1   2  363.93   10.75
  -4   1   2  377.30   10.73
  -4   1   2  376.19   11.77
  -4   1   2  373.07   10.83
   4  -1  -2  364.94   10.76
   4  -1  -2  383.70   10.47
   4  -1  -2  362.95   10.79
   4  -1  -2  377.63   10.76
   4  -1  -2  375.87   10.69
  -4   1   1   49.73    1.59
  -4   1   1   48.58    1.46
  -4   1   1   45.58    1.30
  -4   1   1   46.74    1.41
  -4   1   1   48.64    1.72
   4  -1  -1   46.10    1.47
   4  -1  -1   46.50    1.41
   4  -1  -1   46.90    1.46
   4  -1  -1   50.15    1.59
  -4   1   0    1.18    0.17
  -4   1   0    1.24    0.12
  -4   1   0    1.23    0.12
  -4   1   0    0.90    0.11
  -4   1   0    1.15    0.11
   4  -1   0    1.02    0.11
   4  -1   0    1.10    0.08
   4  -1   0    1.09    0.12
   4  -1   0    1.35    0.12
   4  -1   0    1.29    0.17
   4  -1   0    1.22    0.13
   4  -1   0    1.07    0.12
  -4   1  -1   47.76    1.45
  -4   1  -1   49.10    1.49
  -4   1  -1   48.90    1.44
  -4   1  -1   47.98    1.48
   4  -1   1   49.26    1.43
   4  -1   1   48.99    1.48
   4  -1   1   47.47    1.60
   4  -1   1   48.51    1.45
   4  -1   1   48.51    1.48
  -4   1  -2  248.93    6.95
  -4   1  -2  254.07    6.95
  -4   1  -2  246.04    6.94
  -4   1  -2  243.75    6.95
  -4   1  -2  244.40    6.95
   4  -1   2  241.23    7.63
   4  -1   2  238.21    7.69
   4  -1   2  244.76    6.96
  -4   1  -3   71.42    2.18
  -4   1  -3   68.58    2.04
  -4   1  -3   72.71    2.03
   4  -1   3   71.12    2.30
   4  -1   3   71.72    2.28
  -4   1  -4   68.00    1.99
  -4   1  -4   71.09    2.00
  -4   1  -4   70.72    2.18
  -4   1  -5    1.98    0.25
  -4   1  -5    1.57    0.10
  -4   1  -5    1.53    0.11
  -4   1  -5    1.53    0.22
  -4   1  -6    3.26    0.17
  -4   1  -6    3.39    0.20
  -4   1  -6    3.03    0.32
  -4   1  -6    1.80    0.26
  -4   1  -7    2.76    0.31
  -4   1  -7    2.29    0.17
  -4   1  -7    2.37    0.18
  -4   1  -7    2.27    0.23
  -4   1  -8    0.18    0.12
  -4   1  -9    2.08    0.29
  -4   1 -10    0.18    0.19
   4  -2 -10    0.20    0.36
  -4   2   9    0.05    0.16
   4  -2  -9    0.54    0.34
  -4   2   8    4.15    0.49
   4  -2  -8    3.08    0.54
  -4   2   7    2.66    0.41
   4  -2  -7    2.74    0.48
  -4   2   6    1.09    0.21
  -4   2   6    1.00    0.29
   4  -2  -6    1.02    0.34
   4  -2  -6    1.13    0.20
   4  -2  -6    0.48    0.25
   4  -2  -6    0.75    0.12
  -4   2   5    9.77    0.44
  -4   2   5   10.00    0.52
  -4   2   5   10.30    0.70
  -4   2   5    9.39    0.40
   4  -2  -5   10.26    0.34
   4  -2  -5    9.52    0.49
   4  -2  -5   10.19    0.35
   4  -2  -5    8.48    0.65
   4  -2  -5   10.14    0.71
  -4   2   4   19.42    1.02
  -4   2   4   22.69    0.61
  -4   2   4   18.28    0.72
  -4   2   4   20.08    0.83
   4  -2  -4   17.56    0.95
   4  -2  -4   19.79    0.78
   4  -2  -4   19.58    0.99
   4  -2  -4   19.82    0.61
  -4   2   3    0.58    0.18
  -4   2   3    0.43    0.11
  -4   2   3    0.32    0.06
  -4   2   3    0.26    0.17
  -4   2   3    0.33    0.10
   4  -2  -3    0.37    0.06
   4  -2  -3    0.41    0.19
   4  -2  -3    0.27    0.17
   4  -2  -3    0.63    0.13
   4  -2  -3    0.19    0.09
  -4   2   2    2.66    0.21
  -4   2   2    2.44    0.18
  -4   2   2    3.22    0.41
  -4   2   2    2.23    0.31
  -4   2   2    2.71    0.17
   4  -2  -2    2.57    0.21
   4  -2  -2    3.08    0.36
   4  -2  -2    2.90    0.36
   4  -2  -2    2.82    0.15
   4  -2  -2    3.20    0.22
  -4   2   1  174.76    5.63
  -4   2   1  172.29    4.51
  -4   2   1  171.46    4.95
  -4   2   1  171.89    5.16
  -4   2   1  168.50    4.87
  -4   2   1  166.41    4.95
   4  -2  -1  167.77    5.44
   4  -2  -1  169.39    5.15
   4  -2  -1  172.63    4.96
   4  -2  -1  169.50    4.83
   4  -2  -1  172.27    5.02
   4  -2  -1  174.35    5.15
  -4   2   0  224.54    6.43
  -4   2   0  224.28    6.34
  -4   2   0  227.50    6.60
  -4   2   0  231.76    5.86
  -4   2   0  218.89    6.49
   4  -2   0  224.06    6.51
   4  -2   0  216.29    6.42
   4  -2   0  226.03    5.83
   4  -2   0  222.13    6.35
   4  -2   0  228.71    5.82
  -4   2  -1    4.47    0.23
  -4   2  -1    4.37    0.32
  -4   2  -1    4.80    0.19
  -4   2  -1    4.63    0.28
   4  -2   1    4.80    0.27
   4  -2   1    4.71    0.22
   4  -2   1    4.74    0.25
   4  -2   1    4.92    0.28
  -4   2  -2  133.30    3.81
  -4   2  -2  131.82    3.86
  -4   2  -2  132.64    3.83
  -4   2  -2  133.63    3.80
  -4   2  -2  135.46    3.91
   4  -2   2  132.74    4.29
   4  -2   2  131.34    3.88
  -4   2  -3   13.67    0.43
  -4   2  -3   13.16    0.42
  -4   2  -3   14.25    0.60
   4  -2   3   11.79    0.46
   4  -2   3   13.76    0.47
   4  -2   3   12.95    0.50
  -4   2  -4   22.50    0.89
  -4   2  -4   21.61    0.87
   4  -2   4   22.06    0.72
  -4   2  -5   93.93    2.97
  -4   2  -5   96.58    2.98
  -4   2  -6    3.61    0.37
  -4   2  -6    3.03    0.36
  -4   2  -7   15.73    0.78
  -4   2  -9    0.10    0.10
  -4   2 -10    2.72    0.32
  -4   3  10    0.43    0.23
   4  -3 -10    0.48    0.41
  -4   3   9    0.89    0.33
   4  -3  -9    0.89    0.44
  -4   3   8   15.66    1.01
   4  -3  -8   15.07    1.12
  -4   3   7    4.72    0.63
   4  -3  -7    3.57    0.61
  -4   3   6    2.35    0.22
  -4   3   6    2.43    0.49
   4  -3  -6    2.51    0.51
   4  -3  -6    2.38    0.48
  -4   3   5    0.70    0.15
  -4   3   5    0.59    0.17
  -4   3   5    0.57    0.28
   4  -3  -5    0.92    0.31
   4  -3  -5    0.88    0.19
   4  -3  -5    0.70    0.30
  -4   3   4    8.75    0.59
  -4   3   4    8.68    0.71
  -4   3   4    8.56    0.46
   4  -3  -4   10.13    0.50
   4  -3  -4    9.92    0.50
   4  -3  -4    9.68    0.71
   4  -3  -4    8.17    0.68
  -4   3   3    0.01    0.04
  -4   3   3    0.23    0.20
  -4   3   3    0.06    0.16
  -4   3   3    0.27    0.09
  -4   3   3    0.22    0.07
   4  -3  -3    0.07    0.09
   4  -3  -3    0.30    0.23
   4  -3  -3    0.16    0.10
   4  -3  -3    0.11    0.17
   4  -3  -3    0.15    0.13
  -4   3   2   57.50    1.73
  -4   3   2   60.52    2.14
  -4   3   2   60.18    2.32
  -4   3   2   57.07    1.87
  -4   3   2   56.71    1.70
  -4   3   2   57.23    1.88
   4  -3  -2   60.35    2.14
   4  -3  -2   59.78    1.92
   4  -3  -2   60.09    2.16
   4  -3  -2   61.11    1.89
  -4   3   1   29.67    0.96
  -4   3   1   30.13    1.01
  -4   3   1   28.16    0.94
  -4   3   1   29.69    1.24
  -4   3   1   28.24    1.01
  -4   3   1   29.44    1.31
   4  -3  -1   30.64    1.22
   4  -3  -1   28.34    1.00
   4  -3  -1   28.68    1.03
   4  -3  -1   28.79    1.12
   4  -3  -1   28.85    1.21
   4  -3  -1   27.31    1.00
  -4   3   0   82.51    2.67
  -4   3   0   79.29    2.41
  -4   3   0   79.30    2.44
  -4   3   0   81.30    2.88
  -4   3   0   78.96    2.23
   4  -3   0   82.77    2.15
   4  -3   0   79.75    2.18
   4  -3   0   75.07    2.67
   4  -3   0   79.99    2.48
   4  -3   0   82.21    2.62
   4  -3   0   82.56    2.61
   4  -3   0   79.30    2.42
  -4   3  -1    8.02    0.36
  -4   3  -1    8.08    0.41
  -4   3  -1    7.68    0.35
  -4   3  -1    8.31    0.50
  -4   3  -1    7.54    0.31
   4  -3   1    8.05    0.34
   4  -3   1    8.71    0.43
   4  -3   1    8.03    0.43
   4  -3   1    8.20    0.39
  -4   3  -2    3.28    0.27
  -4   3  -2    3.69    0.21
  -4   3  -2    3.45    0.29
  -4   3  -2    3.57    0.19
  -4   3  -2    3.92    0.28
  -4   3  -2    3.71    0.21
   4  -3   2    3.28    0.22
   4  -3   2    3.21    0.30
   4  -3   2    3.79    0.14
   4  -3   2    3.43    0.15
  -4   3  -3    3.43    0.17
  -4   3  -3    3.47    0.20
  -4   3  -3    4.04    0.31
  -4   3  -3    3.08    0.32
  -4   3  -3    3.20    0.23
  -4   3  -3    3.59    0.18
   4  -3   3    3.30    0.24
   4  -3   3    3.43    0.21
   4  -3   3    3.42    0.20
  -4   3  -4   77.01    2.46
  -4   3  -4   74.19    2.19
  -4   3  -4   75.01    2.22
  -4   3  -4   77.85    2.45
   4  -3   4   75.67    2.28
  -4   3  -5    1.07    0.22
  -4   3  -5    0.99    0.21
   4  -3   5    1.24    0.13
  -4   3  -6    7.55    0.52
  -4   3  -7    0.15    0.14
  -4   3 -10    0.00    0.09
  -4   4  10   -0.18    0.29
   4  -4 -10   -0.21    0.32
  -4   4   9    0.43    0.36
   4  -4  -9   -0.03    0.33
  -4   4   8    0.59    0.35
   4  -4  -8    0.68    0.37
  -4   4   7    0.36    0.29
   4  -4  -7    0.27    0.32
  -4   4   6   20.31    1.28
   4  -4  -6   19.73    1.28
   4  -4  -6   20.70    1.29
  -4   4   5    0.84    0.36
  -4   4   5    0.63    0.17
   4  -4  -5    0.71    0.32
   4  -4  -5    0.25    0.28
   4  -4  -5    0.55    0.17
   4  -4  -5    0.74    0.20
  -4   4   4    1.67    0.34
  -4   4   4    2.18    0.49
  -4   4   4    1.89    0.14
   4  -4  -4    1.43    0.41
   4  -4  -4    1.55    0.42
   4  -4  -4    2.03    0.29
   4  -4  -4    1.73    0.30
   4  -4  -4    1.89    0.27
   4  -4  -4    1.57    0.24
  -4   4   3    0.00    0.15
  -4   4   3    0.11    0.21
  -4   4   3    0.23    0.11
  -4   4   3    0.26    0.08
  -4   4   3    0.19    0.10
  -4   4   3    0.18    0.06
  -4   4   3    0.15    0.12
   4  -4  -3   -0.01    0.19
   4  -4  -3    0.10    0.18
   4  -4  -3    0.08    0.12
   4  -4  -3    0.16    0.11
   4  -4  -3    0.14    0.10
   4  -4  -3    0.34    0.14
  -4   4   2   15.29    0.57
  -4   4   2   16.83    0.94
  -4   4   2   14.96    0.56
  -4   4   2   15.94    0.65
  -4   4   2   14.80    0.67
  -4   4   2   15.72    0.67
  -4   4   2   15.18    0.97
   4  -4  -2   15.04    0.92
   4  -4  -2   14.85    0.66
   4  -4  -2   14.31    0.68
   4  -4  -2   15.17    0.90
   4  -4  -2   15.26    0.77
  -4   4   1   30.81    1.11
  -4   4   1   31.30    1.38
  -4   4   1   31.17    1.12
  -4   4   1   33.40    1.51
  -4   4   1   30.47    1.04
  -4   4   1   29.63    1.04
  -4   4   1   31.34    1.06
   4  -4  -1   33.81    1.29
   4  -4  -1   31.00    1.36
   4  -4  -1   29.72    1.10
   4  -4  -1   31.54    1.36
  -4   4   0    1.09    0.29
  -4   4   0    1.51    0.21
  -4   4   0    1.09    0.17
  -4   4   0    1.07    0.16
  -4   4   0    0.95    0.27
  -4   4   0    0.94    0.16
   4  -4   0    1.20    0.12
   4  -4   0    1.15    0.18
   4  -4   0    1.51    0.30
   4  -4   0    1.41    0.15
   4  -4   0    1.39    0.18
   4  -4   0    0.62    0.20
   4  -4   0    1.34    0.21
  -4   4  -1    2.02    0.21
  -4   4  -1    2.53    0.24
  -4   4  -1    2.26    0.21
  -4   4  -1    2.22    0.26
  -4   4  -1    1.91    0.20
  -4   4  -1    2.38    0.27
  -4   4  -1    2.22    0.34
   4  -4   1    2.52    0.19
   4  -4   1    2.27    0.29
   4  -4   1    2.23    0.24
   4  -4   1    1.81    0.25
  -4   4  -2   12.05    0.51
  -4   4  -2   11.58    0.60
  -4   4  -2   12.51    0.68
  -4   4  -2   12.79    0.39
  -4   4  -2   12.40    0.50
  -4   4  -2   12.79    0.69
  -4   4  -2   12.53    0.61
   4  -4   2   11.99    0.54
   4  -4   2   12.54    0.68
   4  -4   2   12.81    0.45
   4  -4   2   12.40    0.49
  -4   4  -3    1.29    0.23
  -4   4  -3    1.54    0.23
  -4   4  -3    1.23    0.15
  -4   4  -3    0.78    0.20
  -4   4  -3    1.20    0.14
  -4   4  -3    1.57    0.26
   4  -4   3    1.32    0.18
   4  -4   3    1.24    0.16
   4  -4   3    1.01    0.20
  -4   4  -4    0.26    0.07
  -4   4  -4   -0.03    0.11
  -4   4  -4    0.21    0.07
  -4   4  -4    0.26    0.13
  -4   4  -4    0.32    0.11
  -4   4  -4    0.10    0.12
   4  -4   4    0.19    0.08
   4  -4   4    0.21    0.06
  -4   4  -5    0.22    0.07
  -4   4  -5    0.16    0.05
  -4   4  -5    0.30    0.15
  -4   4  -5    0.28    0.11
  -4   4  -5    0.19    0.07
   4  -4   5    0.20    0.08
  -4   4  -6    2.20    0.33
  -4   4  -6    2.16    0.19
  -4   4  -6    2.34    0.14
   4  -4   6    2.40    0.18
  -4   5  10    0.76    0.42
   4  -5 -10    0.85    0.53
  -4   5   9    0.14    0.33
   4  -5  -9   -0.04    0.37
  -4   5   8    4.77    0.78
   4  -5  -8    4.11    0.78
  -4   5   7    8.66    1.04
   4  -5  -7    6.81    0.99
  -4   5   6    2.52    0.57
   4  -5  -6    2.75    0.62
   4  -5  -6    2.74    0.60
  -4   5   5    2.48    0.58
   4  -5  -5    2.54    0.57
   4  -5  -5    1.67    0.49
  -4   5   4    0.28    0.06
  -4   5   4    0.17    0.08
  -4   5   4    0.14    0.14
  -4   5   4    0.24    0.13
  -4   5   4    0.52    0.34
   4  -5  -4   -0.18    0.27
   4  -5  -4    0.29    0.15
   4  -5  -4    0.26    0.29
  -4   5   3    0.23    0.13
  -4   5   3    0.20    0.08
  -4   5   3    0.26    0.08
  -4   5   3    0.08    0.17
  -4   5   3    0.26    0.24
  -4   5   3    0.12    0.12
  -4   5   3    0.52    0.35
   4  -5  -3   -0.40    0.19
   4  -5  -3    0.17    0.14
   4  -5  -3   -0.18    0.19
   4  -5  -3    0.13    0.13
   4  -5  -3    0.18    0.16
  -4   5   2    0.33    0.27
  -4   5   2    1.31    0.26
  -4   5   2    0.96    0.15
  -4   5   2    0.89    0.14
  -4   5   2    1.08    0.21
  -4   5   2    1.22    0.23
  -4   5   2    0.71    0.35
   4  -5  -2    0.89    0.19
   4  -5  -2    0.91    0.20
   4  -5  -2    1.07    0.37
   4  -5  -2    0.91    0.23
   4  -5  -2    0.80    0.31
  -4   5   1   21.40    0.83
  -4   5   1   21.88    0.90
  -4   5   1   22.55    0.88
  -4   5   1   21.80    0.83
  -4   5   1   23.59    1.21
  -4   5   1   22.93    1.27
   4  -5  -1   24.44    1.18
   4  -5  -1   21.75    0.93
   4  -5  -1   22.01    1.16
   4  -5  -1   22.08    0.74
   4  -5  -1   17.89    0.97
   4  -5  -1   22.75    0.88
  -4   5   0    1.23    0.37
  -4   5   0    1.37    0.22
  -4   5   0    1.23    0.33
  -4   5   0    0.94    0.18
  -4   5   0    1.37    0.21
  -4   5   0    1.45    0.24
   4  -5   0    0.84    0.16
   4  -5   0    1.49    0.33
   4  -5   0    1.09    0.20
   4  -5   0    0.99    0.22
   4  -5   0    1.17    0.14
   4  -5   0    1.03    0.12
   4  -5   0    0.74    0.24
  -4   5  -1    0.10    0.09
  -4   5  -1    0.19    0.21
  -4   5  -1    0.21    0.11
  -4   5  -1    0.10    0.09
  -4   5  -1    0.42    0.14
  -4   5  -1    0.22    0.10
  -4   5  -1    0.20    0.12
   4  -5   1    0.32    0.13
   4  -5   1    0.05    0.15
   4  -5   1    0.19    0.12
   4  -5   1    0.23    0.09
  -4   5  -2    2.31    0.31
  -4   5  -2    2.80    0.44
  -4   5  -2    2.22    0.30
  -4   5  -2    3.21    0.26
  -4   5  -2    2.98    0.28
  -4   5  -2    2.54    0.22
   4  -5   2    3.49    0.33
   4  -5   2    3.23    0.31
   4  -5   2    2.95    0.20
   4  -5   2    3.08    0.42
   4  -5   2    1.97    0.28
  -4   5  -3    1.10    0.29
  -4   5  -3    0.96    0.25
  -4   5  -3    0.84    0.20
  -4   5  -3    1.19    0.16
  -4   5  -3    0.72    0.19
  -4   5  -3    0.79    0.15
   4  -5   3    1.15    0.24
   4  -5   3    1.07    0.18
   4  -5   3    1.15    0.19
  -4   5  -4   -0.01    0.06
  -4   5  -4    0.05    0.08
  -4   5  -4   -0.02    0.13
  -4   5  -4    0.08    0.16
  -4   5  -4    0.06    0.12
   4  -5   4    0.05    0.10
   4  -5   4    0.04    0.09
   4  -5   4   -0.03    0.08
  -4   5  -5    0.02    0.13
  -4   5  -5    0.14    0.09
  -4   5  -5    0.14    0.13
  -4   5  -5    0.09    0.08
  -4   5  -5    0.03    0.16
   4  -5   5    0.08    0.10
  -4   5  -6    4.58    0.26
  -4   5  -6    4.26    0.33
  -4   5  -6    4.52    0.24
   4  -5   6    3.90    0.28
  -4   5  -7    4.56    0.23
   4  -5   7    5.06    0.29
  -4   5  -8    1.93    0.13
  -4   6   9    0.39    0.40
   4  -6  -9    0.03    0.41
  -4   6   8    0.76    0.43
   4  -6  -8    0.69    0.48
  -4   6   7    1.07    0.49
   4  -6  -7    1.35    0.53
  -4   6   6    1.70    0.54
   4  -6  -6    1.42    0.51
  -4   6   5   25.05    0.75
  -4   6   5   24.16    1.61
   4  -6  -5   23.71    1.52
   4  -6  -5   24.51    1.55
  -4   6   4    1.18    0.25
  -4   6   4    1.47    0.50
   4  -6  -4    1.54    0.29
   4  -6  -4    2.14    0.55
   4  -6  -4    1.12    0.41
  -4   6   3   12.40    0.51
  -4   6   3   11.22    0.63
  -4   6   3   12.07    0.67
  -4   6   3   11.19    1.21
  -4   6   3   11.74    0.49
  -4   6   3   10.25    0.63
  -4   6   3   11.28    0.90
   4  -6  -3   10.95    1.07
   4  -6  -3   11.23    0.68
   4  -6  -3   11.68    0.98
   4  -6  -3   10.91    0.64
   4  -6  -3   11.08    0.74
  -4   6   2    2.17    0.55
  -4   6   2    2.61    0.33
  -4   6   2    2.15    0.34
  -4   6   2    1.95    0.29
  -4   6   2    1.77    0.22
  -4   6   2    2.44    0.26
  -4   6   2    2.22    0.49
   4  -6  -2    2.42    0.38
   4  -6  -2    3.12    0.35
   4  -6  -2    3.06    0.53
   4  -6  -2    1.99    0.31
   4  -6  -2    2.67    0.53
  -4   6   1   27.90    1.44
  -4   6   1   26.01    1.51
  -4   6   1   26.45    1.08
  -4   6   1   26.29    1.06
  -4   6   1   25.79    1.00
  -4   6   1   25.92    1.01
   4  -6  -1   26.10    1.35
   4  -6  -1   27.76    1.07
   4  -6  -1   26.51    1.12
   4  -6  -1   26.37    1.38
   4  -6  -1   26.24    0.88
  -4   6   0    3.60    0.59
  -4   6   0    5.02    0.45
  -4   6   0    4.88    0.70
  -4   6   0    4.93    0.38
  -4   6   0    4.53    0.34
  -4   6   0    4.99    0.37
   4  -6   0    3.88    0.25
   4  -6   0    4.23    0.33
   4  -6   0    4.26    0.55
   4  -6   0    4.20    0.24
   4  -6   0    4.25    0.47
   4  -6   0    4.66    0.38
   4  -6   0    4.38    0.58
  -4   6  -1    1.34    0.24
  -4   6  -1    1.92    0.27
  -4   6  -1    1.07    0.21
  -4   6  -1    1.38    0.25
  -4   6  -1    1.30    0.22
  -4   6  -1    1.58    0.23
  -4   6  -1    1.96    0.43
   4  -6   1    1.74    0.27
   4  -6   1    1.38    0.31
   4  -6   1    1.26    0.25
  -4   6  -2    3.41    0.34
  -4   6  -2    2.78    0.30
  -4   6  -2    3.50    0.55
  -4   6  -2    3.03    0.37
  -4   6  -2    2.77    0.29
  -4   6  -2    3.26    0.30
  -4   6  -2    2.69    0.34
   4  -6   2    2.47    0.32
   4  -6   2    3.19    0.34
   4  -6   2    3.07    0.34
   4  -6   2    3.33    0.47
  -4   6  -3    1.68    0.29
  -4   6  -3    1.00    0.32
  -4   6  -3    1.20    0.19
  -4   6  -3    1.63    0.24
   4  -6   3    1.29    0.22
   4  -6   3    1.48    0.31
  -4   6  -4    3.88    0.30
  -4   6  -4    3.67    0.44
  -4   6  -4    3.67    0.28
   4  -6   4    3.91    0.39
   4  -6   4    2.78    0.31
   4  -6   4    3.71    0.31
  -4   6  -5    2.51    0.25
   4  -6   5    3.28    0.32
  -4   6  -6    9.98    0.46
   4  -6   6   10.50    0.52
  -4   6  -7    1.07    0.16
   4  -6   7    0.75    0.17
  -4   6  -8    2.86    0.22
   4  -6   8    3.40    0.25
  -4   6  -9    0.02    0.08
  -4   7   9    0.05    0.41
  -4   7   8    1.46    0.59
   4  -7  -8    1.61    0.60
  -4   7   7    4.47    0.92
   4  -7  -7    3.51    0.80
  -4   7   6    5.60    0.99
   4  -7  -6    5.65    0.92
  -4   7   5    3.10    0.29
  -4   7   5    3.29    0.74
   4  -7  -5    2.15    0.61
   4  -7  -5    1.88    0.59
  -4   7   4    0.45    0.37
  -4   7   4    0.43    0.22
   4  -7  -4   -0.08    0.28
   4  -7  -4   -0.23    0.31
  -4   7   3   16.29    1.32
  -4   7   3   15.36    0.82
  -4   7   3   16.21    0.68
  -4   7   3   15.68    0.90
  -4   7   3   16.37    0.85
   4  -7  -3   14.03    1.14
   4  -7  -3   16.35    0.90
   4  -7  -3   17.17    1.00
   4  -7  -3   16.98    0.86
   4  -7  -3   15.94    1.22
  -4   7   2    0.26    0.36
  -4   7   2    0.54    0.27
  -4   7   2    0.44    0.15
  -4   7   2    0.10    0.26
  -4   7   2    0.41    0.18
  -4   7   2    0.40    0.13
  -4   7   2    0.31    0.17
   4  -7  -2    0.42    0.32
   4  -7  -2    0.24    0.18
   4  -7  -2    0.38    0.34
   4  -7  -2    0.62    0.27
  -4   7   1    2.88    0.61
  -4   7   1    2.79    0.36
  -4   7   1    2.75    0.33
  -4   7   1    2.71    0.32
  -4   7   1    3.51    0.44
  -4   7   1    3.50    0.64
   4  -7  -1    2.99    0.43
   4  -7  -1    2.73    0.56
   4  -7  -1    3.09    0.27
   4  -7  -1    2.63    0.38
  -4   7   0   28.48    1.16
  -4   7   0   27.39    1.13
  -4   7   0   30.15    1.58
  -4   7   0   27.42    1.13
  -4   7   0   28.07    1.14
   4  -7   0   28.39    1.21
   4  -7   0   26.76    1.28
   4  -7   0   27.38    0.85
  -4   7  -1    0.30    0.18
  -4   7  -1    0.42    0.16
  -4   7  -1    0.12    0.20
  -4   7  -1    0.48    0.19
  -4   7  -1    0.35    0.15
   4  -7   1    0.36    0.18
   4  -7   1    0.21    0.15
  -4   7  -2   14.20    0.69
  -4   7  -2   12.73    0.70
  -4   7  -2   14.45    0.71
  -4   7  -2   15.03    0.80
  -4   7  -2   14.18    0.72
   4  -7   2   17.40    0.85
   4  -7   2   14.30    0.76
   4  -7   2   14.68    0.83
  -4   7  -3   33.83    1.29
  -4   7  -3   34.20    1.30
  -4   7  -3   33.69    1.29
   4  -7   3   36.82    1.45
   4  -7   3   34.16    1.35
  -4   7  -4    0.00    0.11
   4  -7   4    0.03    0.15
   4  -7   4   -0.10    0.10
  -4   7  -5    2.84    0.31
   4  -7   5    3.00    0.34
  -4   7  -6    0.33    0.14
   4  -7   6    0.49    0.16
  -4   7  -7    0.23    0.12
   4  -7   7    0.13    0.14
  -4   7  -8   -0.09    0.09
   4  -7   8    0.12    0.11
  -4   8   8   -0.05    0.40
   4  -8  -8    0.18    0.41
  -4   8   7    1.18    0.60
   4  -8  -7    0.24    0.43
  -4   8   6   -0.08    0.38
   4  -8  -6    0.74    0.47
  -4   8   5   17.87    0.79
  -4   8   5   20.74    1.62
   4  -8  -5   17.14    1.42
  -4   8   4    0.69    0.27
  -4   8   4    0.55    0.45
   4  -8  -4    0.27    0.35
  -4   8   3    0.42    0.26
  -4   8   3    0.36    0.42
   4  -8  -3   -0.13    0.18
  -4   8   2    9.71    0.66
  -4   8   2   10.16    0.59
  -4   8   2   10.48    0.69
  -4   8   2   10.73    0.74
   4  -8  -2   11.17    0.54
   4  -8  -2   11.19    0.73
  -4   8   1    0.13    0.14
  -4   8   1    0.17    0.12
  -4   8   1   -0.05    0.14
  -4   8   1    0.21    0.26
   4  -8  -1   -0.12    0.15
   4  -8  -1    0.11    0.18
   4  -8  -1    0.17    0.11
  -4   8   0    0.16    0.15
  -4   8   0    0.03    0.23
  -4   8   0   -0.03    0.13
   4  -8   0    0.07    0.07
   4  -8   0    0.02    0.14
   4  -8   0    0.31    0.20
  -4   8  -1    3.13    0.42
  -4   8  -1    4.40    0.47
  -4   8  -1    3.35    0.44
  -4   8  -1    3.29    0.40
   4  -8   1    3.75    0.48
   4  -8   1    3.94    0.47
  -4   8  -2    0.56    0.20
  -4   8  -2    0.78    0.24
  -4   8  -2    0.37    0.17
   4  -8   2    0.68    0.21
   4  -8   2    0.39    0.20
  -4   8  -3    4.29    0.44
   4  -8   3    4.38    0.49
   4  -8   3    3.92    0.44
  -4   8  -4    0.10    0.12
   4  -8   4    0.30    0.17
   4  -8   4    0.12    0.16
  -4   8  -5    0.31    0.16
   4  -8   5    0.08    0.13
   4  -8   5    0.15    0.15
  -4   8  -6    1.03    0.23
   4  -8   6    1.49    0.27
  -4   8  -7    0.08    0.13
   4  -8   7    0.15    0.15
  -4   8  -8    0.30    0.15
   4  -8   8    0.29    0.15
  -4   9   7    2.55    0.85
  -4   9   6    0.45    0.48
  -4   9   5    6.33    1.17
  -4   9   5    3.37    0.39
  -4   9   4    4.66    0.53
  -4   9   4    3.98    0.93
  -4   9   3    9.98    0.80
  -4   9   2    3.71    0.48
  -4   9   2    3.61    0.53
   4  -9  -2    3.22    0.51
   4  -9  -2    3.50    0.34
   4  -9  -2    2.89    0.51
  -4   9   1    1.14    0.29
  -4   9   1    1.45    0.39
  -4   9   1    1.53    0.31
   4  -9  -1    1.22    0.19
   4  -9  -1    1.43    0.35
   4  -9  -1    1.49    0.36
  -4   9   0    0.97    0.26
  -4   9   0    0.79    0.32
   4  -9   0    0.41    0.23
   4  -9   0    0.44    0.24
  -4   9  -1    3.74    0.52
   4  -9   1    4.40    0.53
   4  -9   1    4.05    0.53
  -4   9  -2    0.09    0.15
   4  -9   2    0.17    0.19
   4  -9   2    0.04    0.16
  -4   9  -3    4.02    0.47
   4  -9   3    4.19    0.54
   4  -9   3    3.75    0.47
  -4   9  -4    0.30    0.17
   4  -9   4    0.56    0.23
   4  -9   4   -0.15    0.16
  -4   9  -5    0.53    0.19
   4  -9   5    0.24    0.20
   4  -9   5   -0.04    0.14
  -4   9  -6    0.17    0.14
   4  -9   6    0.24    0.19
  -4   9  -7    0.34    0.18
   4  -9   7    0.13    0.17
  -4  10   6    0.44    0.56
  -4  10   5    3.65    0.45
  -4  10   4    0.08    0.28
  -4  10   3    0.12    0.30
   4 -10  -3   -0.26    0.13
  -4  10   2    0.24    0.31
   4 -10  -2    0.18    0.25
   4 -10  -2    0.42    0.16
  -4  10   1    4.24    0.56
  -4  10   1    4.81    0.64
   4 -10  -1    4.84    0.61
   4 -10  -1    4.11    0.28
   4 -10  -1    4.74    0.65
  -4  10   0   -0.18    0.28
   4 -10   0    0.45    0.24
   4 -10   0    0.43    0.24
  -4  10  -1    0.22    0.28
   4 -10   1    0.27    0.24
   4 -10   1    0.50    0.24
   4 -10   2    0.50    0.26
   4 -10   2    0.42    0.25
   4 -10   3   -0.06    0.17
   4 -10   3    0.26    0.23
  -4  10  -4    0.34    0.18
   4 -10   4   -0.05    0.16
   4 -10   4   -0.03    0.19
  -4  10  -5   -0.07    0.14
   4 -10   5    0.04    0.17
   4 -10   5    0.26    0.21
  -4  10  -6    0.32    0.20
   4 -10   6    0.39    0.21
  -4  11   4    1.15    0.40
   4 -11  -4    1.36    0.29
  -4  11   3    3.05    0.55
   4 -11  -3    2.65    0.33
  -4  11   2    1.26    0.44
   4 -11  -2    1.20    0.21
   4 -11  -2    1.21    0.41
  -4  11   1    0.28    0.36
   4 -11  -1   -0.01    0.19
  -4  11   0    2.51    0.54
   4 -11   0    4.34    0.66
   4 -11   0    3.87    0.60
  -4  11  -1   -0.60    0.26
   4 -11   1    0.48    0.30
   4 -11   1    0.25    0.25
   4 -11   2    0.35    0.26
   4 -11   2    0.67    0.31
   4 -11   3    0.19    0.23
   4 -11   3    0.23    0.25
   4 -11   4   -0.02    0.21
   4 -11   4   -0.18    0.17
  -4  12   2   -0.54    0.35
  -4  12   1    0.02    0.39
   4 -12  -1    0.33    0.33
  -4  12   0   -0.15    0.18
  -4  12   0   -0.37    0.37
   4 -12   0    0.38    0.27
   4 -12   0    0.39    0.33
   4 -12   1    0.63    0.32
   4 -12   1    0.69    0.34
   4 -12   2    0.22    0.27
   4 -12   2    0.10    0.25
  -5 -12   1    1.74    0.44
  -5 -12   1    1.94    0.49
   5  12  -1    2.72    0.50
   5  12  -1    2.99    0.58
  -5 -12   0    0.11    0.28
   5  12   0   -0.35    0.32
   5  12   0    0.03    0.21
  -5 -12  -1    0.86    0.39
   5  12   1   -0.27    0.34
  -5 -11   4    0.61    0.23
  -5 -11   4    0.34    0.25
   5  11  -4    0.49    0.22
  -5 -11   3    4.76    0.63
   5  11  -3    5.21    0.61
  -5 -11   2    0.81    0.31
  -5 -11   2    0.15    0.23
   5  11  -2    0.51    0.25
  -5 -11   1    0.30    0.26
  -5 -11   1    0.31    0.26
   5  11  -1    0.67    0.27
   5  11  -1   -0.16    0.28
  -5 -11   0    0.74    0.31
  -5 -11   0    0.22    0.24
   5  11   0    0.50    0.23
   5  11   0    0.39    0.34
  -5 -11  -1    0.02    0.22
   5  11   1    0.33    0.35
  -5 -11  -2    0.60    0.32
  -5 -11  -2    0.70    0.18
   5  11   2    0.45    0.39
   5  11   3   -0.06    0.32
   5  11   4    1.11    0.42
  -5 -10   6    0.31    0.22
  -5 -10   6    0.04    0.10
   5  10  -6    0.50    0.22
  -5 -10   5   -0.07    0.14
  -5 -10   5    0.08    0.17
   5  10  -5   -0.07    0.13
  -5 -10   4    2.70    0.43
  -5 -10   4    2.71    0.41
   5  10  -4    2.94    0.42
  -5 -10   3   -0.03    0.18
  -5 -10   3   -0.05    0.17
   5  10  -3   -0.13    0.13
  -5 -10   2   -0.03    0.17
  -5 -10   2   -0.03    0.18
   5  10  -2    0.03    0.14
  -5 -10   1    2.22    0.43
  -5 -10   1    2.08    0.41
   5  10  -1    2.27    0.40
   5  10  -1    1.59    0.38
  -5 -10   0    0.08    0.21
  -5 -10   0    0.32    0.24
   5  10   0   -0.01    0.26
   5  10   0    0.15    0.17
  -5 -10  -1    1.16    0.17
  -5 -10  -1    1.27    0.36
  -5 -10  -1    1.71    0.41
   5  10   1    0.71    0.35
   5  10   1    1.25    0.31
  -5 -10  -2    1.56    0.44
   5  10   2    1.39    0.42
   5  10   3    0.97    0.38
   5  10   4   -0.18    0.27
   5  10   5    1.42    0.34
   5  10   5    1.07    0.64
   5  10   6   -0.16    0.55
  -5  -9   7    1.98    0.33
   5   9  -7    2.11    0.34
  -5  -9   6    1.21    0.27
   5   9  -6    1.26    0.27
  -5  -9   5   -0.14    0.12
   5   9  -5    0.02    0.12
  -5  -9   4    0.02    0.16
   5   9  -4    0.37    0.17
  -5  -9   3    0.50    0.22
   5   9  -3    0.53    0.20
  -5  -9   2    0.31    0.18
   5   9  -2    0.55    0.21
  -5  -9   1    1.57    0.34
  -5  -9   1    1.15    0.33
   5   9  -1    1.86    0.34
   5   9  -1    1.10    0.31
  -5  -9   0    0.11    0.21
  -5  -9   0   -0.02    0.16
   5   9   0    0.07    0.16
   5   9   0   -0.03    0.13
   5   9   0   -0.24    0.19
  -5  -9  -1    2.39    0.42
  -5  -9  -1    2.65    0.50
   5   9   1    2.55    0.41
   5   9   1    2.76    0.42
   5   9   1    1.76    0.38
   5   9   1    2.67    0.41
   5   9   2    0.16    0.28
   5   9   3    3.37    0.49
   5   9   4    0.46    0.47
   5   9   4    0.01    0.26
   5   9   5    1.50    0.30
   5   9   5    1.07    0.60
   5   9   6    2.24    0.78
   5   9   7    0.28    0.50
  -5  -8   8    0.74    0.21
   5   8  -8    0.78    0.21
   5   8  -7    0.60    0.20
   5   8  -6    0.35    0.16
  -5  -8   5    1.63    0.25
   5   8  -5    1.86    0.30
  -5  -8   4    0.07    0.13
   5   8  -4    0.45    0.17
  -5  -8   3    6.81    0.53
   5   8  -3    6.06    0.47
  -5  -8   2   16.03    0.93
   5   8  -2   16.37    0.84
   5   8  -2   18.74    0.95
   5   8  -1    1.65    0.30
   5   8  -1    2.64    0.37
   5   8  -1    2.47    0.40
   5   8  -1    2.47    0.36
  -5  -8   0    1.89    0.16
   5   8   0    1.88    0.34
   5   8   0    1.59    0.35
   5   8   0    1.73    0.34
   5   8   0    1.88    0.31
  -5  -8  -1    0.13    0.20
   5   8   1    0.55    0.23
   5   8   1    0.78    0.29
   5   8   1    0.46    0.20
   5   8   1    0.27    0.20
  -5  -8  -2    7.06    0.68
  -5  -8  -2    6.98    0.48
   5   8   2    6.56    1.00
   5   8   2    6.58    0.53
   5   8   2    6.09    0.49
   5   8   2    6.92    0.55
   5   8   2    7.10    0.65
   5   8   3    0.15    0.39
   5   8   3    0.21    0.24
  -5  -8  -4    0.85    0.46
   5   8   4    0.42    0.43
   5   8   4    0.43    0.25
  -5  -8  -5    3.03    0.74
   5   8   5    2.85    0.34
   5   8   5    2.10    0.69
  -5  -8  -6   -0.12    0.35
   5   8   6    0.47    0.50
  -5  -8  -7   -0.35    0.32
   5   8   7    0.69    0.52
  -5  -8  -8   -0.17    0.40
   5   8   8   -0.03    0.45
   5   7  -8    0.19    0.14
   5   7  -7    0.02    0.12
   5   7  -6    3.30    0.35
  -5  -7   5    1.29    0.19
  -5  -7   5    1.25    0.19
   5   7  -5    0.96    0.20
  -5  -7   4    0.76    0.19
   5   7  -4    1.63    0.25
  -5  -7   3    1.71    0.30
  -5  -7   3    1.38    0.18
   5   7  -3    1.58    0.25
   5   7  -3    1.69    0.27
   5   7  -2    1.20    0.23
   5   7  -2    0.97    0.26
   5   7  -2    1.18    0.24
   5   7  -2    1.32    0.24
   5   7  -1    5.37    0.42
   5   7  -1    6.00    0.48
   5   7  -1    4.87    0.50
   5   7  -1    5.05    0.41
  -5  -7   0    2.01    0.30
  -5  -7   0    2.05    0.45
   5   7   0    1.93    0.29
   5   7   0    3.16    0.38
   5   7   0    2.57    0.49
   5   7   0    2.25    0.34
   5   7   0    2.41    0.34
  -5  -7  -1   30.34    1.58
  -5  -7  -1   28.64    1.14
   5   7   1   28.65    1.17
   5   7   1   29.49    1.18
   5   7   1   28.43    1.50
   5   7   1   27.84    1.64
   5   7   1   29.61    1.20
   5   7   1   30.22    1.22
  -5  -7  -2   11.71    0.60
  -5  -7  -2   11.85    0.98
  -5  -7  -2   11.51    0.72
  -5  -7  -2   12.11    1.17
   5   7   2   11.12    0.70
   5   7   2   13.80    0.98
   5   7   2   10.60    0.62
   5   7   2   12.79    0.70
   5   7   2   11.75    0.67
   5   7   2   11.76    1.06
  -5  -7  -3    1.58    0.50
  -5  -7  -3    3.09    0.62
  -5  -7  -3    2.82    0.40
   5   7   3    2.81    0.65
   5   7   3    2.22    0.38
   5   7   3    2.49    0.32
  -5  -7  -4    2.50    0.60
  -5  -7  -4    1.04    0.43
   5   7   4    1.50    0.51
   5   7   4    2.19    0.34
  -5  -7  -5   11.18    1.22
  -5  -7  -5   11.88    1.26
   5   7   5   13.17    0.56
   5   7   5   12.47    1.37
  -5  -7  -6    3.02    0.69
   5   7   6    2.92    0.73
  -5  -7  -7    0.97    0.51
   5   7   7    0.40    0.48
  -5  -7  -8    0.43    0.43
   5   7   8    0.55    0.46
   5   6  -9    1.71    0.24
   5   6  -8    0.65    0.17
   5   6  -7    1.08    0.20
   5   6  -6   14.65    0.66
  -5  -6   5    4.09    0.26
   5   6  -5    4.63    0.33
  -5  -6   4    5.03    0.36
  -5  -6   4    5.43    0.38
   5   6  -4    5.35    0.37
   5   6  -4    5.60    0.57
   5   6  -4    5.32    0.37
  -5  -6   3    0.15    0.13
   5   6  -3    0.20    0.16
   5   6  -3    0.24    0.12
   5   6  -3    0.25    0.12
   5   6  -3    0.06    0.18
  -5  -6   2    8.71    0.61
   5   6  -2    9.85    0.46
   5   6  -2    9.45    0.71
   5   6  -2    9.70    0.53
   5   6  -2    9.29    0.51
   5   6  -2    9.77    0.61
  -5  -6   1    5.26    0.42
   5   6  -1    5.31    0.62
   5   6  -1    7.55    0.45
   5   6  -1    7.38    0.49
   5   6  -1    6.69    0.43
   5   6  -1    7.02    0.45
  -5  -6   0    3.06    0.35
  -5  -6   0    2.20    0.42
  -5  -6   0    2.65    0.31
  -5  -6   0    2.32    0.20
  -5  -6   0    3.59    0.54
   5   6   0    2.86    0.34
   5   6   0    2.98    0.33
   5   6   0    2.41    0.47
   5   6   0    2.50    0.30
   5   6   0    2.86    0.48
   5   6   0    2.16    0.30
  -5  -6  -1    0.04    0.21
  -5  -6  -1    0.28    0.26
  -5  -6  -1    0.12    0.10
  -5  -6  -1    0.12    0.12
   5   6   1    0.06    0.11
   5   6   1    0.16    0.18
   5   6   1   -0.14    0.21
   5   6   1    0.07    0.11
   5   6   1    0.02    0.12
   5   6   1   -0.05    0.21
  -5  -6  -2    0.19    0.12
  -5  -6  -2    0.32    0.16
  -5  -6  -2    0.21    0.25
  -5  -6  -2    0.19    0.23
   5   6   2    0.01    0.12
   5   6   2    0.01    0.12
   5   6   2    0.01    0.19
   5   6   2    0.17    0.12
   5   6   2   -0.09    0.22
   5   6   2   -0.43    0.15
  -5  -6  -3    0.54    0.20
  -5  -6  -3    0.70    0.15
  -5  -6  -3    0.61    0.34
  -5  -6  -3    1.07    0.40
  -5  -6  -3    0.41    0.17
   5   6   3    0.83    0.39
   5   6   3    0.59    0.19
   5   6   3    0.52    0.17
   5   6   3    0.84    0.21
   5   6   3    0.43    0.22
  -5  -6  -4    1.61    0.45
  -5  -6  -4    2.75    0.58
  -5  -6  -4    2.09    0.32
   5   6   4    2.90    0.34
   5   6   4    2.60    0.64
   5   6   4    2.91    0.32
  -5  -6  -5    2.81    0.60
  -5  -6  -5    1.98    0.54
   5   6   5    3.11    0.70
  -5  -6  -6    0.52    0.36
   5   6   6    0.19    0.34
  -5  -6  -7    0.59    0.38
   5   6   7    0.66    0.44
  -5  -6  -8    0.10    0.35
   5   6   8   -0.20    0.32
  -5  -6  -9    0.57    0.47
   5   6   9    0.81    0.50
   5   5  -9    0.31    0.13
   5   5  -8    0.20    0.11
   5   5  -7    0.37    0.13
   5   5  -6    0.28    0.12
   5   5  -5    5.64    0.46
   5   5  -5    6.17    0.36
   5   5  -5    6.25    0.37
   5   5  -5    5.98    0.58
  -5  -5   4   20.89    0.86
  -5  -5   4   23.09    0.88
   5   5  -4   22.03    1.02
   5   5  -4   22.79    1.02
   5   5  -4   22.08    0.85
   5   5  -4   21.76    0.84
  -5  -5   3   46.04    1.69
  -5  -5   3   45.91    1.66
   5   5  -3   47.77    1.77
   5   5  -3   46.14    1.55
   5   5  -3   47.46    1.75
   5   5  -3   45.81    1.27
   5   5  -3   45.62    1.55
   5   5  -3   47.11    1.70
  -5  -5   2    0.86    0.21
  -5  -5   2    0.73    0.18
  -5  -5   2    0.83    0.22
  -5  -5   2    0.84    0.16
   5   5  -2    0.63    0.16
   5   5  -2    1.05    0.23
   5   5  -2    0.89    0.13
   5   5  -2    1.09    0.18
   5   5  -2    0.76    0.24
  -5  -5   1    0.31    0.11
  -5  -5   1    0.20    0.13
  -5  -5   1    0.41    0.19
   5   5  -1    0.35    0.14
   5   5  -1    0.29    0.12
   5   5  -1    0.42    0.20
   5   5  -1    0.61    0.14
   5   5  -1    0.38    0.13
  -5  -5   0   48.31    1.64
  -5  -5   0   47.37    1.65
  -5  -5   0   47.52    1.91
  -5  -5   0   50.17    1.92
  -5  -5   0   47.77    1.39
   5   5   0   48.33    1.90
   5   5   0   48.49    1.65
   5   5   0   49.74    1.67
   5   5   0   49.45    1.52
   5   5   0   48.73    2.03
   5   5   0   49.15    1.66
  -5  -5  -1    4.17    0.34
  -5  -5  -1    4.26    0.56
  -5  -5  -1    4.40    0.31
  -5  -5  -1    4.71    0.59
   5   5   1    4.61    0.35
   5   5   1    4.27    0.32
   5   5   1    4.40    0.57
   5   5   1    3.99    0.36
   5   5   1    4.95    0.57
   5   5   1    3.38    0.33
  -5  -5  -2   11.75    0.83
  -5  -5  -2    9.71    0.56
  -5  -5  -2   10.05    0.76
  -5  -5  -2   11.43    0.51
   5   5   2   11.61    0.76
   5   5   2   11.14    0.57
   5   5   2    9.68    0.80
   5   5   2   10.57    0.52
   5   5   2   10.19    0.54
   5   5   2    9.87    0.55
  -5  -5  -3    0.80    0.21
  -5  -5  -3    0.63    0.18
  -5  -5  -3    0.62    0.13
  -5  -5  -3    0.63    0.29
  -5  -5  -3    0.45    0.26
   5   5   3    0.44    0.16
   5   5   3    0.65    0.17
   5   5   3    0.41    0.14
   5   5   3    0.36    0.28
   5   5   3    0.47    0.24
   5   5   3    0.58    0.20
  -5  -5  -4    2.67    0.21
  -5  -5  -4    2.98    0.36
  -5  -5  -4    2.34    0.48
  -5  -5  -4    2.70    0.51
   5   5   4    2.43    0.26
   5   5   4    3.08    0.35
   5   5   4    2.57    0.26
   5   5   4    2.62    0.54
   5   5   4    2.32    0.29
  -5  -5  -5    0.45    0.30
  -5  -5  -5   -0.10    0.28
   5   5   5    0.33    0.34
  -5  -5  -6   -0.14    0.27
  -5  -5  -6    0.34    0.31
   5   5   6   -0.01    0.27
  -5  -5  -7    2.99    0.64
   5   5   7    3.24    0.66
  -5  -5  -8    1.20    0.47
   5   5   8    1.40    0.51
  -5  -5  -9    0.96    0.50
   5   5   9    1.02    0.51
   5   4 -10    0.12    0.17
   5   4  -9    0.04    0.13
   5   4  -8    3.85    0.29
   5   4  -7    0.15    0.10
   5   4  -7    0.19    0.12
   5   4  -6    4.12    0.30
   5   4  -6    4.67    0.35
   5   4  -6    3.77    0.26
   5   4  -6    4.06    0.48
   5   4  -6    3.53    0.27
   5   4  -5    0.15    0.12
   5   4  -5    0.17    0.10
   5   4  -5    0.05    0.14
   5   4  -5    0.01    0.09
   5   4  -5   -0.01    0.12
  -5  -4   4   23.11    0.97
  -5  -4   4   23.01    0.83
   5   4  -4   21.64    0.82
   5   4  -4   23.05    0.99
   5   4  -4   21.76    0.92
   5   4  -4   21.46    0.81
   5   4  -4   22.19    0.90
  -5  -4   3    9.61    0.48
  -5  -4   3    8.87    0.52
   5   4  -3    9.39    0.54
   5   4  -3    9.86    0.57
   5   4  -3    9.82    0.46
   5   4  -3    9.43    0.55
   5   4  -3    9.77    0.45
  -5  -4   2   17.60    0.80
  -5  -4   2   17.64    0.77
  -5  -4   2   19.41    0.70
  -5  -4   2   18.30    0.79
   5   4  -2   18.08    0.56
   5   4  -2   18.34    0.86
   5   4  -2   18.18    0.72
   5   4  -2   17.63    0.71
   5   4  -2   18.87    0.80
  -5  -4   1    5.50    0.38
  -5  -4   1    6.23    0.39
  -5  -4   1    6.14    0.47
  -5  -4   1    6.53    0.36
   5   4  -1    5.81    0.34
   5   4  -1    6.42    0.40
   5   4  -1    6.51    0.49
   5   4  -1    6.13    0.36
   5   4  -1    6.48    0.31
  -5  -4   0    3.24    0.27
  -5  -4   0    3.14    0.30
  -5  -4   0    1.85    0.33
  -5  -4   0    2.78    0.32
  -5  -4   0    2.88    0.39
   5   4   0    3.37    0.25
   5   4   0    2.92    0.26
   5   4   0    3.11    0.26
   5   4   0    3.11    0.30
   5   4   0    3.21    0.41
   5   4   0    3.53    0.43
  -5  -4  -1    0.05    0.08
  -5  -4  -1    0.16    0.18
  -5  -4  -1    0.10    0.09
  -5  -4  -1    0.05    0.15
  -5  -4  -1    0.23    0.13
   5   4   1    0.06    0.10
   5   4   1    0.22    0.19
   5   4   1    0.19    0.13
   5   4   1    0.20    0.09
   5   4   1    0.12    0.09
   5   4   1    0.11    0.16
  -5  -4  -2   98.20    2.88
  -5  -4  -2   98.12    3.33
  -5  -4  -2   93.26    3.27
  -5  -4  -2   88.98    3.24
  -5  -4  -2  100.60    3.01
   5   4   2   96.34    2.89
   5   4   2   91.57    2.97
   5   4   2   96.95    2.74
   5   4   2   99.61    3.20
   5   4   2   98.27    2.97
   5   4   2   98.12    3.54
  -5  -4  -3    0.52    0.23
  -5  -4  -3    0.48    0.14
  -5  -4  -3    0.42    0.11
  -5  -4  -3    0.61    0.24
   5   4   3    0.45    0.15
   5   4   3    0.61    0.26
   5   4   3    0.36    0.12
   5   4   3    0.26    0.13
   5   4   3    0.46    0.20
   5   4   3    0.35    0.12
  -5  -4  -4   -0.16    0.20
  -5  -4  -4   -0.18    0.18
  -5  -4  -4    0.10    0.07
  -5  -4  -4    0.06    0.11
  -5  -4  -4    0.13    0.12
   5   4   4    0.15    0.10
   5   4   4    0.05    0.09
   5   4   4    0.08    0.10
   5   4   4   -0.14    0.19
  -5  -4  -5    2.91    0.53
  -5  -4  -5    2.71    0.50
  -5  -4  -5    3.33    0.20
   5   4   5    3.83    0.30
   5   4   5    3.17    0.19
   5   4   5    3.10    0.55
  -5  -4  -6    6.14    0.77
  -5  -4  -6    4.66    0.67
   5   4   6    5.54    0.75
  -5  -4  -7   -0.08    0.25
   5   4   7   -0.27    0.23
  -5  -4  -8    1.73    0.51
   5   4   8    1.45    0.47
  -5  -4  -9    0.04    0.34
   5   4   9    0.33    0.37
  -5  -4 -10    0.01    0.37
   5   4  10   -0.30    0.29
   5   3 -10    0.13    0.19
   5   3  -9    0.24    0.16
  -5  -3   8    0.01    0.07
   5   3  -8   -0.19    0.14
   5   3  -8    0.16    0.13
   5   3  -7    2.86    0.28
   5   3  -7    3.18    0.22
   5   3  -7    2.71    0.24
   5   3  -7    2.75    0.38
  -5  -3   6    2.18    0.32
   5   3  -6    2.09    0.19
   5   3  -6    2.69    0.22
   5   3  -6    1.84    0.31
   5   3  -6    1.96    0.22
  -5  -3   5    8.89    0.54
   5   3  -5    7.75    0.52
   5   3  -5    8.43    0.41
   5   3  -5    7.81    0.40
   5   3  -5    7.83    0.36
   5   3  -5    7.92    0.36
  -5  -3   4   40.04    1.28
   5   3  -4   38.93    1.26
   5   3  -4   38.81    1.31
   5   3  -4   36.85    1.40
   5   3  -4   38.39    1.28
   5   3  -4   40.23    1.28
  -5  -3   3    1.25    0.16
  -5  -3   3    1.03    0.14
  -5  -3   3    0.88    0.19
   5   3  -3    1.04    0.15
   5   3  -3    0.83    0.14
   5   3  -3    0.85    0.17
   5   3  -3    1.17    0.21
   5   3  -3    0.96    0.17
  -5  -3   2   39.18    1.39
  -5  -3   2   37.48    1.30
  -5  -3   2   38.52    1.34
  -5  -3   2   38.82    1.40
  -5  -3   2   41.21    1.26
   5   3  -2   40.05    1.29
   5   3  -2   40.64    1.45
   5   3  -2   39.90    1.29
   5   3  -2   37.84    1.38
   5   3  -2   39.31    1.36
   5   3  -2   39.94    1.03
  -5  -3   1   13.32    0.60
  -5  -3   1   13.45    0.56
  -5  -3   1   13.17    0.65
  -5  -3   1   13.24    0.58
   5   3  -1   13.65    0.55
   5   3  -1   13.99    0.60
   5   3  -1   13.60    0.46
   5   3  -1   13.20    0.55
   5   3  -1   13.07    0.65
  -5  -3   0   60.37    1.90
  -5  -3   0   62.72    1.93
  -5  -3   0   62.65    2.12
  -5  -3   0   57.83    2.07
  -5  -3   0   62.02    2.07
   5   3   0   61.54    1.92
   5   3   0   61.27    2.21
   5   3   0   57.91    2.05
   5   3   0   60.59    1.73
   5   3   0   62.12    1.91
   5   3   0   62.39    1.91
  -5  -3  -1    7.35    0.52
  -5  -3  -1    8.29    0.52
  -5  -3  -1    8.57    0.41
  -5  -3  -1    8.09    0.45
  -5  -3  -1    7.78    0.37
   5   3   1    7.21    0.38
   5   3   1    8.34    0.55
   5   3   1    7.31    0.38
   5   3   1    7.32    0.39
   5   3   1    7.92    0.50
   5   3   1    7.75    0.38
  -5  -3  -2   20.42    0.72
  -5  -3  -2   20.58    0.79
  -5  -3  -2   19.09    0.94
  -5  -3  -2   20.93    0.90
  -5  -3  -2   19.82    0.96
   5   3   2   21.20    0.78
   5   3   2   19.19    0.71
   5   3   2   20.68    1.02
   5   3   2   19.52    0.89
   5   3   2   21.22    0.77
   5   3   2   20.05    0.74
  -5  -3  -3   22.47    1.04
  -5  -3  -3   20.22    1.00
  -5  -3  -3   22.34    0.83
  -5  -3  -3   20.26    0.93
  -5  -3  -3   21.05    0.73
   5   3   3   20.37    0.74
   5   3   3   18.79    1.05
   5   3   3   20.99    0.92
   5   3   3   21.32    0.68
  -5  -3  -4   34.46    1.25
  -5  -3  -4   32.87    1.44
  -5  -3  -4   34.15    1.09
  -5  -3  -4   32.03    1.42
  -5  -3  -4   35.22    1.23
   5   3   4   34.51    1.08
   5   3   4   33.36    1.55
   5   3   4   32.70    1.16
   5   3   4   33.97    1.28
  -5  -3  -5    3.26    0.48
  -5  -3  -5    4.37    0.55
  -5  -3  -5    3.99    0.33
  -5  -3  -5    4.25    0.26
   5   3   5    4.46    0.28
   5   3   5    3.89    0.22
   5   3   5    4.90    0.63
  -5  -3  -6    8.14    0.79
  -5  -3  -6   10.25    0.78
   5   3   6    8.47    0.37
   5   3   6    7.68    0.83
  -5  -3  -7    0.68    0.32
   5   3   7    0.54    0.30
  -5  -3  -8   -0.11    0.24
   5   3   8    0.11    0.26
  -5  -3  -9    1.66    0.50
   5   3   9    1.85    0.44
  -5  -3 -10   -0.04    0.31
   5   3  10    0.30    0.21
   5   2 -10    0.95    0.29
   5   2  -9    0.77    0.24
  -5  -2   8    0.33    0.10
   5   2  -8    0.69    0.19
  -5  -2   7    8.39    0.40
   5   2  -7    8.58    0.38
   5   2  -7    8.62    0.56
   5   2  -7    9.15    0.40
   5   2  -7    9.37    0.45
   5   2  -7    8.09    0.48
  -5  -2   6    3.05    0.34
   5   2  -6    2.77    0.21
   5   2  -6    2.96    0.21
   5   2  -6    2.93    0.35
   5   2  -6    2.95    0.28
  -5  -2   5   25.93    1.04
   5   2  -5   28.85    1.07
   5   2  -5   26.02    0.89
   5   2  -5   26.97    0.94
  -5  -2   4    5.35    0.22
  -5  -2   4    5.41    0.21
  -5  -2   4    5.22    0.35
   5   2  -4    5.01    0.30
   5   2  -4    5.16    0.25
   5   2  -4    5.05    0.27
   5   2  -4    5.03    0.36
   5   2  -4    5.31    0.28
  -5  -2   3   18.00    0.67
  -5  -2   3   18.19    0.73
   5   2  -3   18.16    0.66
   5   2  -3   16.28    0.65
   5   2  -3   18.67    0.68
   5   2  -3   18.97    0.68
   5   2  -3   18.42    0.74
  -5  -2   2   64.57    2.17
  -5  -2   2   63.66    2.03
  -5  -2   2   65.10    1.97
  -5  -2   2   64.18    1.97
  -5  -2   2   64.99    2.16
   5   2  -2   69.95    2.05
   5   2  -2   65.92    2.01
   5   2  -2   64.57    2.04
   5   2  -2   65.53    2.02
   5   2  -2   69.18    2.06
  -5  -2   1    1.10    0.15
  -5  -2   1    0.80    0.13
  -5  -2   1    1.63    0.19
  -5  -2   1    1.09    0.17
   5   2  -1    1.08    0.16
   5   2  -1    1.08    0.18
   5   2  -1    1.20    0.10
   5   2  -1    1.04    0.14
   5   2  -1    1.15    0.15
  -5  -2   0   10.05    0.48
  -5  -2   0    9.80    0.35
  -5  -2   0    9.10    0.43
  -5  -2   0    9.09    0.49
  -5  -2   0    9.28    0.42
  -5  -2   0    9.47    0.51
   5   2   0    9.79    0.44
   5   2   0    9.91    0.42
   5   2   0    9.48    0.50
   5   2   0    8.71    0.37
   5   2   0    9.75    0.43
   5   2   0    9.38    0.50
  -5  -2  -1    2.10    0.27
  -5  -2  -1    2.29    0.27
  -5  -2  -1    2.35    0.19
  -5  -2  -1    2.13    0.18
  -5  -2  -1    2.03    0.23
   5   2   1    2.07    0.19
   5   2   1    2.40    0.27
   5   2   1    1.94    0.19
   5   2   1    2.08    0.26
   5   2   1    2.32    0.17
   5   2   1    2.56    0.19
  -5  -2  -2   92.85    2.76
  -5  -2  -2   92.42    2.97
  -5  -2  -2   95.01    3.15
  -5  -2  -2   96.04    2.84
   5   2   2   93.87    2.54
   5   2   2   93.88    2.76
   5   2   2   94.85    2.92
   5   2   2   95.63    3.24
  -5  -2  -3   65.06    2.02
  -5  -2  -3   64.49    2.18
  -5  -2  -3   54.29    2.11
  -5  -2  -3   65.12    1.95
   5   2   3   63.93    1.98
   5   2   3   69.86    2.09
   5   2   3   67.02    2.39
   5   2   3   67.14    1.94
  -5  -2  -4    3.61    0.41
  -5  -2  -4    3.99    0.28
  -5  -2  -4    3.56    0.38
  -5  -2  -4    3.95    0.27
   5   2   4    3.82    0.23
   5   2   4    4.34    0.24
   5   2   4    3.80    0.27
   5   2   4    4.17    0.48
   5   2   4    3.84    0.32
  -5  -2  -5    1.24    0.26
  -5  -2  -5    1.06    0.18
  -5  -2  -5    0.52    0.16
  -5  -2  -5    0.72    0.22
   5   2   5    0.83    0.20
   5   2   5    0.82    0.11
   5   2   5    1.15    0.30
   5   2   5    0.87    0.10
   5   2   5    0.80    0.13
  -5  -2  -6   11.98    0.75
  -5  -2  -6   12.00    0.55
  -5  -2  -6   11.90    0.78
   5   2   6   13.76    0.85
   5   2   6   13.04    0.69
  -5  -2  -7    0.36    0.25
   5   2   7    0.47    0.27
  -5  -2  -8    1.54    0.39
   5   2   8    1.74    0.38
  -5  -2  -9    0.56    0.32
   5   2   9    0.44    0.16
   5   2   9    0.25    0.18
  -5  -2 -10    2.43    0.55
   5   1 -10   -0.08    0.22
   5   1  -9    1.45    0.33
   5   1  -8    0.04    0.17
  -5  -1   7    0.13    0.09
   5   1  -7    0.16    0.09
   5   1  -7    0.07    0.15
   5   1  -7   -0.07    0.13
   5   1  -7    0.00    0.14
   5   1  -7    0.02    0.09
  -5  -1   6    7.09    0.36
  -5  -1   6    7.79    0.46
   5   1  -6    7.63    0.35
   5   1  -6    7.86    0.43
   5   1  -6    7.55    0.48
   5   1  -6    7.16    0.46
   5   1  -6    7.60    0.37
  -5  -1   5    6.63    0.39
   5   1  -5    7.12    0.31
   5   1  -5    7.07    0.41
   5   1  -5    6.51    0.36
   5   1  -5    6.65    0.32
   5   1  -5    6.79    0.41
  -5  -1   4    4.33    0.23
  -5  -1   4    4.33    0.30
  -5  -1   4    3.82    0.20
   5   1  -4    3.83    0.21
   5   1  -4    4.56    0.24
   5   1  -4    4.71    0.31
   5   1  -4    4.74    0.27
   5   1  -4    4.63    0.31
  -5  -1   3    0.42    0.10
  -5  -1   3    0.56    0.12
  -5  -1   3    0.44    0.09
   5   1  -3    0.68    0.13
   5   1  -3    0.68    0.10
   5   1  -3    0.84    0.16
   5   1  -3    0.60    0.11
   5   1  -3    0.38    0.12
  -5  -1   2    0.21    0.09
  -5  -1   2    0.04    0.06
  -5  -1   2    0.16    0.08
  -5  -1   2    0.28    0.09
  -5  -1   2    0.15    0.08
   5   1  -2    0.04    0.08
   5   1  -2    0.12    0.08
   5   1  -2    0.02    0.07
   5   1  -2    0.18    0.09
   5   1  -2    0.17    0.10
  -5  -1   1  171.17    5.55
  -5  -1   1  177.26    5.08
  -5  -1   1  174.97    5.00
  -5  -1   1  175.07    5.09
   5   1  -1  175.44    5.08
   5   1  -1  174.41    5.01
   5   1  -1  174.61    5.08
   5   1  -1  176.04    5.08
   5   1  -1  178.51    4.55
  -5  -1   0   55.37    1.75
  -5  -1   0   56.02    1.72
  -5  -1   0   54.47    1.51
  -5  -1   0   56.62    1.89
  -5  -1   0   58.98    1.76
  -5  -1   0   55.30    1.69
   5   1   0   56.46    1.88
   5   1   0   55.18    1.71
   5   1   0   53.85    1.69
   5   1   0   56.86    1.52
   5   1   0   56.51    1.71
   5   1   0   56.22    1.75
  -5  -1  -1  104.08    3.07
  -5  -1  -1  103.30    3.16
  -5  -1  -1  103.70    3.17
  -5  -1  -1  108.59    3.12
   5   1   1  107.93    3.15
   5   1   1  104.88    2.80
   5   1   1  105.02    3.07
   5   1   1  108.44    3.45
   5   1   1  105.83    3.10
  -5  -1  -2   41.67    1.36
  -5  -1  -2   40.50    1.34
  -5  -1  -2   39.65    1.27
  -5  -1  -2   40.54    1.28
   5   1   2   41.50    1.48
   5   1   2   40.09    1.30
   5   1   2   40.70    1.26
   5   1   2   40.44    1.26
  -5  -1  -3    0.29    0.06
  -5  -1  -3    0.31    0.11
  -5  -1  -3    0.48    0.10
  -5  -1  -3    0.39    0.12
  -5  -1  -3    0.38    0.13
   5   1   3    0.25    0.13
   5   1   3    0.46    0.08
   5   1   3    0.29    0.07
   5   1   3    0.22    0.08
   5   1   3    0.27    0.11
   5   1   3    0.30    0.08
  -5  -1  -4   40.77    1.40
  -5  -1  -4   40.45    1.31
  -5  -1  -4   41.03    1.31
  -5  -1  -4   40.47    1.42
  -5  -1  -4   41.01    1.30
   5   1   4   41.35    1.18
   5   1   4   39.60    1.48
   5   1   4   40.82    1.30
   5   1   4   39.55    1.57
  -5  -1  -5    0.49    0.14
  -5  -1  -5    0.54    0.12
  -5  -1  -5    0.39    0.15
  -5  -1  -5    0.42    0.10
  -5  -1  -5    0.74    0.20
   5   1   5    0.54    0.15
   5   1   5    0.44    0.19
  -5  -1  -6    2.96    0.27
  -5  -1  -6    3.39    0.31
  -5  -1  -6    3.45    0.26
  -5  -1  -6    3.26    0.37
  -5  -1  -6    3.29    0.39
   5   1   6    2.99    0.32
   5   1   6    2.58    0.36
  -5  -1  -7    5.69    0.48
  -5  -1  -7    5.86    0.56
   5   1   7    6.71    0.39
   5   1   7    5.48    0.44
  -5  -1  -8    1.30    0.33
  -5  -1  -9   -0.11    0.21
  -5  -1 -10   -0.18    0.24
   5   0 -10    0.74    0.34
   5   0  -9    0.23    0.25
   5   0  -8    0.35    0.23
  -5   0   7   -0.13    0.07
   5   0  -7   -0.10    0.17
   5   0  -7    0.05    0.17
  -5   0   6    2.93    0.21
  -5   0   6    2.44    0.25
  -5   0   6    2.70    0.27
  -5   0   6    2.83    0.18
   5   0  -6    2.93    0.38
   5   0  -6    2.78    0.24
   5   0  -6    3.02    0.24
   5   0  -6    3.33    0.38
   5   0  -6    2.56    0.28
  -5   0   5    0.03    0.07
  -5   0   5    0.08    0.07
  -5   0   5    0.10    0.09
   5   0  -5    0.12    0.10
   5   0  -5    0.17    0.08
   5   0  -5    0.20    0.09
   5   0  -5    0.26    0.14
   5   0  -5    0.17    0.15
  -5   0   4    1.97    0.23
  -5   0   4    2.12    0.20
  -5   0   4    2.16    0.21
   5   0  -4    2.35    0.30
   5   0  -4    2.49    0.29
   5   0  -4    2.11    0.20
   5   0  -4    2.43    0.18
   5   0  -4    2.28    0.22
  -5   0   3    0.40    0.09
  -5   0   3    0.31    0.08
  -5   0   3    0.28    0.05
  -5   0   3    0.34    0.06
  -5   0   3    0.41    0.13
   5   0  -3    0.22    0.13
   5   0  -3    0.23    0.09
   5   0  -3    0.16    0.11
   5   0  -3    0.38    0.09
   5   0  -3    0.33    0.08
  -5   0   2 1000.00   29.96
  -5   0   2  990.08   27.24
  -5   0   2  990.64   27.09
  -5   0   2  820.59   29.64
   5   0  -2  979.77   27.12
   5   0  -2  946.43   27.40
   5   0  -2  993.44   27.28
   5   0  -2  862.83   29.55
  -5   0   1    0.08    0.09
  -5   0   1    0.01    0.08
  -5   0   1    0.16    0.09
  -5   0   1   -0.01    0.02
   5   0  -1    0.01    0.07
   5   0  -1    0.00    0.08
   5   0  -1    0.24    0.10
   5   0  -1    0.11    0.06
   5   0  -1   -0.05    0.03
  -5   0   0  173.72    5.52
  -5   0   0  174.80    5.03
  -5   0   0  167.59    4.93
  -5   0   0  171.92    5.01
  -5   0   0  176.68    5.00
   5   0   0  170.47    4.93
   5   0   0  178.53    5.02
   5   0   0  177.10    5.00
   5   0   0  175.37    5.47
   5   0   0  173.99    4.51
   5   0   0  167.96    4.55
   5   0   0  175.72    5.03
  -5   0  -1    0.01    0.06
  -5   0  -1   -0.01    0.05
  -5   0  -1    0.08    0.09
  -5   0  -1   -0.01    0.05
  -5   0  -1    0.13    0.07
   5   0   1    0.01    0.04
   5   0   1   -0.05    0.04
   5   0   1    0.01    0.06
   5   0   1   -0.03    0.05
   5   0   1   -0.11    0.07
   5   0   1    0.03    0.04
  -5   0  -2   94.36    2.81
  -5   0  -2   96.94    2.78
  -5   0  -2   91.63    2.78
  -5   0  -2   94.87    2.79
   5   0   2   94.69    2.78
   5   0   2   97.36    3.09
   5   0   2   96.58    2.74
   5   0   2   94.84    2.75
  -5   0  -3    0.08    0.04
  -5   0  -3    0.07    0.05
  -5   0  -3    0.12    0.08
  -5   0  -3   -0.06    0.05
  -5   0  -3   -0.03    0.05
   5   0   3   -0.08    0.07
   5   0   3   -0.15    0.05
   5   0   3   -0.01    0.07
  -5   0  -4    3.20    0.24
  -5   0  -4    3.28    0.17
  -5   0  -4    3.09    0.19
  -5   0  -4    3.08    0.20
  -5   0  -4    3.20    0.23
   5   0   4    2.40    0.22
   5   0   4    2.96    0.24
   5   0   4    3.46    0.27
  -5   0  -5    0.09    0.09
  -5   0  -5    0.06    0.05
  -5   0  -5    0.04    0.09
  -5   0  -5    0.09    0.06
  -5   0  -5    0.02    0.07
   5   0   5    0.09    0.08
   5   0   5    0.15    0.10
  -5   0  -6    8.51    0.39
  -5   0  -6    8.36    0.46
  -5   0  -6    8.18    0.36
  -5   0  -6    8.15    0.45
  -5   0  -6    7.74    0.42
  -5   0  -6    8.90    0.48
  -5   0  -7    0.42    0.15
  -5   0  -7    0.07    0.11
  -5   0  -7    0.16    0.14
  -5   0  -7    0.10    0.15
  -5   0  -8    2.67    0.34
  -5   0  -9   -0.07    0.16
  -5   0 -10    0.66    0.29
   5  -1 -10    0.01    0.28
   5  -1  -9    0.57    0.31
  -5   1   8    0.00    0.09
  -5   1   8    0.07    0.08
   5  -1  -8   -0.12    0.21
  -5   1   7    0.14    0.15
  -5   1   7    0.03    0.09
   5  -1  -7    0.19    0.20
   5  -1  -7   -0.09    0.20
  -5   1   6    7.18    0.42
  -5   1   6    7.17    0.51
  -5   1   6    7.25    0.41
   5  -1  -6    7.39    0.41
   5  -1  -6    6.96    0.65
   5  -1  -6    7.46    0.58
   5  -1  -6    7.21    0.38
  -5   1   5    7.90    0.34
  -5   1   5    5.90    0.47
  -5   1   5    5.95    0.37
   5  -1  -5    6.21    0.34
   5  -1  -5    6.49    0.36
   5  -1  -5    6.95    0.55
   5  -1  -5    6.70    0.37
   5  -1  -5    7.18    0.53
  -5   1   4    4.30    0.22
  -5   1   4    4.47    0.29
  -5   1   4    4.40    0.23
  -5   1   4    4.12    0.43
  -5   1   4    4.37    0.25
   5  -1  -4    4.10    0.43
   5  -1  -4    4.50    0.26
   5  -1  -4    4.49    0.47
   5  -1  -4    4.69    0.28
   5  -1  -4    4.44    0.28
  -5   1   3    0.54    0.09
  -5   1   3    0.55    0.15
  -5   1   3    0.46    0.11
  -5   1   3    0.62    0.10
  -5   1   3    0.66    0.19
   5  -1  -3    0.25    0.14
   5  -1  -3    0.25    0.16
   5  -1  -3    0.38    0.10
   5  -1  -3    0.66    0.12
  -5   1   2    0.02    0.07
  -5   1   2    0.21    0.14
  -5   1   2    0.14    0.08
  -5   1   2    0.18    0.08
  -5   1   2    0.14    0.14
   5  -1  -2    0.23    0.15
   5  -1  -2    0.27    0.09
   5  -1  -2    0.23    0.10
   5  -1  -2    0.17    0.09
   5  -1  -2    0.20    0.14
  -5   1   1  177.87    5.80
  -5   1   1  174.12    5.31
  -5   1   1  178.91    5.18
  -5   1   1  177.23    5.13
  -5   1   1  176.91    4.67
  -5   1   1  179.37    5.18
   5  -1  -1  177.45    5.18
   5  -1  -1  178.07    5.08
   5  -1  -1  198.46    5.25
   5  -1  -1  174.72    5.30
   5  -1  -1  180.04    5.31
  -5   1   0   54.28    1.71
  -5   1   0   53.90    1.68
  -5   1   0   56.82    1.56
  -5   1   0   56.07    1.81
  -5   1   0   58.04    1.98
  -5   1   0   58.04    1.72
   5  -1   0   57.61    1.73
   5  -1   0   57.21    1.55
   5  -1   0   54.85    1.51
   5  -1   0   55.84    1.78
   5  -1   0   56.54    1.71
   5  -1   0   54.39    1.68
   5  -1   0   58.51    1.88
  -5   1  -1  108.36    3.10
  -5   1  -1  106.95    3.11
  -5   1  -1  102.34    3.10
  -5   1  -1  106.45    3.15
  -5   1  -1  107.31    2.79
   5  -1   1  104.54    3.08
   5  -1   1  108.15    3.41
   5  -1   1  108.48    3.11
   5  -1   1  106.63    3.11
  -5   1  -2   42.05    1.28
  -5   1  -2   41.60    1.26
  -5   1  -2   40.67    1.27
  -5   1  -2   42.18    1.26
  -5   1  -2   42.40    1.34
   5  -1   2   41.23    1.34
   5  -1   2   41.69    1.20
   5  -1   2   40.84    1.41
   5  -1   2   41.20    1.20
   5  -1   2   44.03    1.49
  -5   1  -3    0.48    0.06
  -5   1  -3    0.38    0.11
  -5   1  -3    0.36    0.06
  -5   1  -3    0.29    0.06
  -5   1  -3    0.42    0.07
   5  -1   3    0.32    0.09
   5  -1   3    0.52    0.13
   5  -1   3    0.40    0.11
  -5   1  -4   39.50    1.36
  -5   1  -4   40.27    1.17
  -5   1  -4   41.85    1.23
  -5   1  -4   40.68    1.21
  -5   1  -4   41.39    1.18
   5  -1   4   39.97    1.34
   5  -1   4   38.29    1.34
  -5   1  -5    0.52    0.09
  -5   1  -5    0.41    0.06
  -5   1  -5    0.48    0.06
  -5   1  -5    0.32    0.13
  -5   1  -5    0.55    0.08
  -5   1  -5    0.38    0.14
  -5   1  -6    3.63    0.36
  -5   1  -6    3.53    0.23
  -5   1  -6    3.45    0.19
  -5   1  -6    3.13    0.16
  -5   1  -6    2.90    0.19
  -5   1  -6    3.50    0.35
  -5   1  -7    5.69    0.42
  -5   1  -7    7.00    0.45
  -5   1  -7    5.89    0.27
  -5   1  -7    5.58    0.31
  -5   1  -7    5.46    0.35
  -5   1  -7    6.24    0.30
  -5   1  -8    1.14    0.19
  -5   1  -9    0.04    0.14
  -5   1 -10    0.27    0.19
   5  -2 -10    0.26    0.37
  -5   2   9    1.10    0.25
   5  -2  -9    0.66    0.36
  -5   2   8    0.18    0.22
   5  -2  -8    0.42    0.30
  -5   2   7    9.33    0.67
   5  -2  -7    8.92    0.87
  -5   2   6    2.82    0.44
  -5   2   6    3.03    0.34
   5  -2  -6    3.55    0.52
   5  -2  -6    2.46    0.46
  -5   2   5   27.86    1.31
  -5   2   5   26.95    0.97
  -5   2   5   26.85    0.83
  -5   2   5   27.10    1.04
  -5   2   5   27.28    0.91
   5  -2  -5   26.47    1.26
   5  -2  -5   26.87    1.28
   5  -2  -5   26.62    1.01
   5  -2  -5   26.84    0.84
  -5   2   4    4.94    0.21
  -5   2   4    5.43    0.59
  -5   2   4    5.61    0.40
  -5   2   4    5.33    0.31
   5  -2  -4    3.67    0.30
   5  -2  -4    5.44    0.24
   5  -2  -4    6.41    0.60
   5  -2  -4    5.47    0.57
  -5   2   3   19.75    0.99
  -5   2   3   18.86    0.72
  -5   2   3   18.37    0.79
  -5   2   3   18.05    0.86
  -5   2   3   19.21    0.62
   5  -2  -3   18.19    0.91
   5  -2  -3   19.43    0.74
   5  -2  -3   18.72    0.74
   5  -2  -3   18.86    0.61
   5  -2  -3   18.84    0.93
  -5   2   2   63.85    1.98
  -5   2   2   64.12    1.75
  -5   2   2   66.19    2.38
  -5   2   2   63.48    2.17
  -5   2   2   65.05    1.87
   5  -2  -2   63.70    2.00
   5  -2  -2   53.38    2.13
   5  -2  -2   58.02    1.96
   5  -2  -2   66.68    1.86
   5  -2  -2   63.08    2.18
   5  -2  -2   66.74    2.18
  -5   2   1    0.84    0.23
  -5   2   1    1.03    0.22
  -5   2   1    0.88    0.13
  -5   2   1    1.11    0.15
  -5   2   1    1.06    0.15
  -5   2   1    1.17    0.16
   5  -2  -1    1.25    0.18
   5  -2  -1    0.79    0.13
   5  -2  -1    0.75    0.19
   5  -2  -1    0.72    0.20
   5  -2  -1    1.05    0.15
   5  -2  -1    1.12    0.13
  -5   2   0    9.53    0.41
  -5   2   0    8.77    0.57
  -5   2   0    8.93    0.40
  -5   2   0    9.72    0.56
  -5   2   0    8.88    0.41
  -5   2   0    9.53    0.42
   5  -2   0    9.39    0.38
   5  -2   0    9.75    0.41
   5  -2   0    9.47    0.41
   5  -2   0    9.21    0.42
   5  -2   0   10.27    0.52
   5  -2   0   10.19    0.53
   5  -2   0    9.41    0.34
  -5   2  -1    2.55    0.16
  -5   2  -1    2.05    0.24
  -5   2  -1    2.32    0.17
  -5   2  -1    1.83    0.19
  -5   2  -1    2.47    0.15
   5  -2   1    2.56    0.20
   5  -2   1    2.33    0.17
   5  -2   1    2.23    0.19
   5  -2   1    2.45    0.20
   5  -2   1    2.32    0.15
   5  -2   1    2.19    0.15
  -5   2  -2   95.73    2.75
  -5   2  -2   92.75    2.77
  -5   2  -2   95.08    2.72
  -5   2  -2   89.01    2.68
   5  -2   2   91.28    3.07
   5  -2   2   93.88    2.79
   5  -2   2   84.54    2.95
   5  -2   2   92.39    2.74
  -5   2  -3   67.83    1.94
  -5   2  -3   65.44    1.95
  -5   2  -3   66.13    1.97
  -5   2  -3   67.79    2.11
   5  -2   3   66.35    2.02
   5  -2   3   66.29    2.22
   5  -2   3   66.34    2.15
  -5   2  -4    4.32    0.18
  -5   2  -4    4.14    0.18
  -5   2  -4    4.01    0.32
  -5   2  -5    0.88    0.07
  -5   2  -5    0.65    0.17
  -5   2  -5    0.56    0.17
  -5   2  -5    0.80    0.08
  -5   2  -6   13.44    0.69
  -5   2  -6   12.76    0.43
  -5   2  -6   12.24    0.66
  -5   2  -6   13.29    0.45
  -5   2  -7    0.45    0.10
  -5   2  -7    0.54    0.08
  -5   2  -7    0.61    0.19
  -5   2  -8    1.81    0.16
  -5   2  -9    0.50    0.13
  -5   2 -10    2.69    0.32
  -5   3  10    0.48    0.25
   5  -3 -10    0.29    0.38
  -5   3   9   -0.01    0.25
   5  -3  -9   -0.10    0.27
  -5   3   8   -0.06    0.23
   5  -3  -8   -0.06    0.27
  -5   3   7    3.08    0.52
   5  -3  -7    1.80    0.47
  -5   3   6    2.06    0.45
  -5   3   6    2.27    0.23
   5  -3  -6    1.99    0.45
   5  -3  -6    1.86    0.43
  -5   3   5    7.99    0.43
  -5   3   5    8.08    0.70
   5  -3  -5    9.50    0.77
   5  -3  -5    8.07    0.48
   5  -3  -5    6.92    0.74
  -5   3   4   40.51    1.58
  -5   3   4   39.06    1.37
  -5   3   4   40.37    1.81
   5  -3  -4   43.09    1.43
   5  -3  -4   37.07    1.68
   5  -3  -4   41.15    1.74
   5  -3  -4   39.77    1.42
  -5   3   3    0.93    0.28
  -5   3   3    0.72    0.15
  -5   3   3    0.81    0.12
  -5   3   3    1.08    0.27
  -5   3   3    0.91    0.12
   5  -3  -3    1.29    0.33
   5  -3  -3    0.96    0.10
   5  -3  -3    0.62    0.25
   5  -3  -3    1.10    0.19
   5  -3  -3    0.84    0.18
   5  -3  -3    1.14    0.19
  -5   3   2   40.37    1.35
  -5   3   2   41.02    1.74
  -5   3   2   38.34    1.22
  -5   3   2   37.81    1.56
  -5   3   2   40.17    1.22
  -5   3   2   39.58    1.34
   5  -3  -2   40.39    1.35
   5  -3  -2   40.60    1.38
   5  -3  -2   37.63    1.48
   5  -3  -2   40.13    1.23
   5  -3  -2   39.14    1.58
   5  -3  -2   39.55    1.60
  -5   3   1   14.19    0.78
  -5   3   1   13.34    0.80
  -5   3   1   13.54    0.58
  -5   3   1   14.68    0.57
  -5   3   1   13.40    0.57
  -5   3   1   12.99    0.51
   5  -3  -1   13.50    0.64
   5  -3  -1   13.57    0.59
   5  -3  -1   13.66    0.53
   5  -3  -1   13.54    0.74
   5  -3  -1   13.03    0.74
   5  -3  -1   12.38    0.55
  -5   3   0   62.01    2.12
  -5   3   0   59.97    1.87
  -5   3   0   52.37    1.88
  -5   3   0   59.26    1.75
  -5   3   0   62.42    1.90
  -5   3   0   63.16    2.31
   5  -3   0   57.73    1.87
   5  -3   0   60.31    1.88
   5  -3   0   60.36    1.93
   5  -3   0   59.78    1.69
   5  -3   0   64.55    2.07
   5  -3   0   61.56    1.89
   5  -3   0   61.61    2.10
   5  -3   0   62.58    1.65
   5  -3   0   63.18    2.08
  -5   3  -1    7.36    0.39
  -5   3  -1    7.42    0.36
  -5   3  -1    8.01    0.50
  -5   3  -1    7.59    0.32
   5  -3   1    7.79    0.34
   5  -3   1    7.82    0.43
   5  -3   1    7.50    0.38
  -5   3  -2   21.13    0.84
  -5   3  -2   21.37    0.82
  -5   3  -2   21.08    0.81
  -5   3  -2   19.78    0.71
  -5   3  -2   20.32    0.70
   5  -3   2   20.35    0.66
   5  -3   2   19.98    0.91
   5  -3   2   20.52    0.79
   5  -3   2   20.05    0.64
   5  -3   2   19.82    0.74
  -5   3  -3   22.40    0.76
  -5   3  -3   20.57    0.71
  -5   3  -3   21.71    0.79
  -5   3  -3   20.69    0.71
  -5   3  -3   20.42    0.86
  -5   3  -3   21.27    0.69
   5  -3   3   21.02    0.75
   5  -3   3   20.52    0.85
   5  -3   3   20.46    0.77
  -5   3  -4   32.97    1.02
  -5   3  -4   33.45    1.01
  -5   3  -4   32.88    1.24
  -5   3  -4   32.73    1.02
  -5   3  -4   32.79    0.98
  -5   3  -4   32.20    1.06
  -5   3  -4   33.10    1.25
   5  -3   4   32.61    1.08
  -5   3  -5    4.14    0.19
  -5   3  -5    4.01    0.41
  -5   3  -5    3.99    0.20
  -5   3  -5    4.30    0.19
  -5   3  -5    4.76    0.39
   5  -3   5    4.40    0.24
  -5   3  -6    8.14    0.55
  -5   3  -6    7.76    0.30
  -5   3  -6    8.88    0.30
  -5   3  -7    0.20    0.15
  -5   3  -7    0.68    0.08
  -5   3 -10   -0.01    0.10
  -5   4  10    0.07    0.32
   5  -4 -10    0.32    0.41
  -5   4   9    0.46    0.33
   5  -4  -9    0.36    0.38
  -5   4   8    5.34    0.75
   5  -4  -8    3.30    0.67
  -5   4   7    0.31    0.29
   5  -4  -7    0.01    0.26
  -5   4   6    4.69    0.71
   5  -4  -6    3.49    0.62
   5  -4  -6    4.64    0.75
  -5   4   5    0.08    0.11
  -5   4   5    0.14    0.28
   5  -4  -5    0.07    0.13
   5  -4  -5   -0.16    0.22
   5  -4  -5    0.28    0.31
   5  -4  -5    0.07    0.12
  -5   4   4   22.01    1.14
  -5   4   4   21.00    1.29
   5  -4  -4   21.42    0.94
   5  -4  -4   23.88    1.30
   5  -4  -4   22.71    1.25
   5  -4  -4   21.02    0.92
   5  -4  -4   23.88    1.07
   5  -4  -4   21.43    0.92
  -5   4   3   10.66    0.53
  -5   4   3    9.74    0.39
  -5   4   3   10.07    0.53
  -5   4   3    9.75    0.47
  -5   4   3   10.63    0.74
  -5   4   3   10.19    0.41
  -5   4   3   10.00    0.82
   5  -4  -3    9.82    0.55
   5  -4  -3   10.95    0.56
   5  -4  -3    9.95    0.78
   5  -4  -3   10.59    0.55
   5  -4  -3   10.59    0.62
   5  -4  -3   10.02    0.76
  -5   4   2   18.07    0.66
  -5   4   2   18.68    1.10
  -5   4   2   18.04    0.76
  -5   4   2   19.43    1.04
  -5   4   2   17.00    0.72
  -5   4   2   18.34    0.78
   5  -4  -2   18.18    0.76
   5  -4  -2   18.16    1.03
   5  -4  -2   18.22    1.01
   5  -4  -2   18.46    0.87
   5  -4  -2   17.79    0.76
   5  -4  -2   18.19    0.79
  -5   4   1    6.61    0.61
  -5   4   1    5.85    0.39
  -5   4   1    6.10    0.38
  -5   4   1    5.91    0.36
  -5   4   1    5.88    0.33
   5  -4  -1    5.78    0.38
   5  -4  -1    6.46    0.30
   5  -4  -1    5.77    0.41
   5  -4  -1    6.02    0.36
   5  -4  -1    6.62    0.55
  -5   4   0    3.20    0.30
  -5   4   0    2.75    0.43
  -5   4   0    3.31    0.46
  -5   4   0    3.07    0.29
  -5   4   0    2.80    0.27
   5  -4   0    3.10    0.18
   5  -4   0    2.89    0.23
   5  -4   0    3.32    0.21
   5  -4   0    3.37    0.40
   5  -4   0    2.96    0.41
   5  -4   0    3.23    0.27
   5  -4   0    2.61    0.30
  -5   4  -1   -0.12    0.05
  -5   4  -1    0.35    0.19
  -5   4  -1    0.17    0.10
  -5   4  -1    0.16    0.10
   5  -4   1    0.16    0.10
   5  -4   1    0.07    0.07
   5  -4   1    0.06    0.10
   5  -4   1    0.21    0.14
  -5   4  -2   92.91    2.91
  -5   4  -2   94.18    2.90
  -5   4  -2  110.21    3.18
  -5   4  -2   97.50    3.01
  -5   4  -2   95.28    3.01
  -5   4  -2   97.34    2.57
  -5   4  -2   92.84    2.91
   5  -4   2   93.91    2.88
   5  -4   2   98.77    3.38
   5  -4   2   95.13    2.98
   5  -4   2   98.84    2.82
  -5   4  -3    0.36    0.09
  -5   4  -3    0.40    0.14
  -5   4  -3    0.48    0.16
  -5   4  -3    0.30    0.09
  -5   4  -3    0.46    0.17
  -5   4  -3    0.46    0.15
  -5   4  -3    0.45    0.10
   5  -4   3    0.45    0.16
   5  -4   3    0.10    0.09
   5  -4   3    0.20    0.09
  -5   4  -4    0.03    0.11
  -5   4  -4    0.21    0.14
  -5   4  -4    0.19    0.07
  -5   4  -4    0.09    0.06
  -5   4  -4    0.14    0.13
  -5   4  -4    0.11    0.10
   5  -4   4    0.11    0.08
   5  -4   4    0.16    0.06
   5  -4   4    0.11    0.08
  -5   4  -5    2.76    0.37
  -5   4  -5    3.65    0.23
  -5   4  -5    3.59    0.18
  -5   4  -5    2.94    0.19
  -5   4  -5    3.95    0.28
   5  -4   5    3.74    0.25
  -5   4  -6    5.64    0.25
  -5   4  -6    4.87    0.51
  -5   4  -6    5.73    0.31
  -5   4  -6    5.86    0.26
  -5   4  -6    5.83    0.23
  -5   4  -6    5.99    0.27
   5  -4   6    5.72    0.31
  -5   4  -7    0.07    0.06
  -5   5   9    0.35    0.37
   5  -5  -9    0.25    0.41
  -5   5   8    0.07    0.30
   5  -5  -8    0.22    0.39
  -5   5   7    0.31    0.33
   5  -5  -7    0.76    0.41
  -5   5   6    0.73    0.40
   5  -5  -6    0.77    0.40
   5  -5  -6    0.40    0.39
  -5   5   5    7.00    0.91
   5  -5  -5    5.87    0.81
   5  -5  -5    5.23    0.74
  -5   5   4   22.52    0.72
  -5   5   4   22.91    0.80
  -5   5   4   21.62    1.38
  -5   5   4   21.02    0.95
  -5   5   4   22.62    0.70
   5  -5  -4   20.54    1.29
   5  -5  -4   22.16    1.35
   5  -5  -4   22.41    0.98
  -5   5   3   48.57    1.46
  -5   5   3   46.73    1.52
  -5   5   3   42.34    1.44
  -5   5   3   47.56    2.00
  -5   5   3   48.34    1.68
  -5   5   3   47.77    1.67
  -5   5   3   53.52    2.29
   5  -5  -3   50.48    2.12
   5  -5  -3   45.35    1.66
   5  -5  -3   42.44    1.85
   5  -5  -3   48.23    2.06
   5  -5  -3   47.42    1.71
  -5   5   2    0.84    0.19
  -5   5   2    0.85    0.15
  -5   5   2    0.74    0.36
  -5   5   2    0.66    0.21
  -5   5   2    0.87    0.15
  -5   5   2    0.76    0.19
  -5   5   2    0.97    0.33
   5  -5  -2    0.40    0.26
   5  -5  -2    0.88    0.24
   5  -5  -2    0.52    0.17
   5  -5  -2    0.75    0.18
   5  -5  -2    0.41    0.27
  -5   5   1    0.03    0.18
  -5   5   1    0.49    0.15
  -5   5   1    0.18    0.26
  -5   5   1    0.02    0.09
  -5   5   1    0.06    0.16
  -5   5   1    0.52    0.13
  -5   5   1    0.23    0.12
   5  -5  -1    0.47    0.14
   5  -5  -1    0.51    0.17
   5  -5  -1    0.59    0.25
   5  -5  -1    0.30    0.10
   5  -5  -1    0.29    0.14
   5  -5  -1    0.06    0.20
  -5   5   0   47.82    1.55
  -5   5   0   49.92    1.64
  -5   5   0   49.27    1.64
  -5   5   0   45.75    2.08
  -5   5   0   48.67    1.66
  -5   5   0   47.68    1.98
   5  -5   0   46.76    1.82
   5  -5   0   50.16    1.62
   5  -5   0   48.41    1.89
   5  -5   0   48.03    1.41
   5  -5   0   48.87    1.37
   5  -5   0   48.96    1.88
   5  -5   0   49.11    1.71
  -5   5  -1    3.89    0.30
  -5   5  -1    4.11    0.33
  -5   5  -1    3.61    0.50
  -5   5  -1    4.29    0.34
  -5   5  -1    3.93    0.33
   5  -5   1    4.14    0.32
   5  -5   1    3.91    0.43
   5  -5   1    4.14    0.27
   5  -5   1    4.07    0.35
  -5   5  -2    9.24    0.69
  -5   5  -2    9.30    0.43
  -5   5  -2   10.94    0.60
  -5   5  -2   10.40    0.59
  -5   5  -2   11.29    0.52
  -5   5  -2   10.48    0.51
  -5   5  -2    9.66    0.49
   5  -5   2   10.92    0.59
   5  -5   2   10.79    0.44
   5  -5   2   10.19    0.54
   5  -5   2   10.60    0.69
   5  -5   2   10.15    0.51
  -5   5  -3    0.58    0.18
  -5   5  -3    0.33    0.21
  -5   5  -3    0.60    0.13
  -5   5  -3    0.44    0.16
  -5   5  -3    0.74    0.14
  -5   5  -3    0.65    0.13
  -5   5  -3    0.77    0.25
   5  -5   3    0.35    0.13
   5  -5   3    0.65    0.20
   5  -5   3    0.05    0.12
  -5   5  -4    2.77    0.22
  -5   5  -4    2.59    0.35
  -5   5  -4    2.16    0.33
  -5   5  -4    2.63    0.25
  -5   5  -4    2.64    0.25
  -5   5  -4    1.94    0.34
   5  -5   4    2.45    0.26
   5  -5   4    3.16    0.31
  -5   5  -5   -0.08    0.07
  -5   5  -5    0.17    0.08
  -5   5  -5    0.23    0.16
  -5   5  -5    0.06    0.17
   5  -5   5    0.05    0.09
  -5   5  -6    0.08    0.08
  -5   5  -6   -0.03    0.07
  -5   5  -6    0.07    0.07
   5  -5   6    0.13    0.09
  -5   5  -7    3.15    0.20
   5  -5   7    3.45    0.25
  -5   5  -8    1.36    0.14
  -5   6   9    2.53    0.69
   5  -6  -9    1.17    0.57
  -5   6   8    0.67    0.46
   5  -6  -8    0.39    0.42
  -5   6   7    1.11    0.49
   5  -6  -7    1.32    0.51
  -5   6   6   13.43    1.21
   5  -6  -6   15.17    1.23
  -5   6   5    3.97    0.77
  -5   6   5    4.39    0.24
   5  -6  -5    3.79    0.69
   5  -6  -5    6.01    0.89
  -5   6   4    5.03    0.42
  -5   6   4    6.19    0.93
   5  -6  -4    3.96    0.71
   5  -6  -4    5.36    0.45
   5  -6  -4    6.07    0.83
  -5   6   3    0.21    0.10
  -5   6   3    0.07    0.24
  -5   6   3   -0.07    0.09
  -5   6   3    0.32    0.21
  -5   6   3    0.18    0.09
  -5   6   3    0.44    0.37
  -5   6   3   -0.04    0.12
   5  -6  -3   -0.09    0.27
   5  -6  -3    0.09    0.14
   5  -6  -3    0.16    0.15
   5  -6  -3   -0.09    0.26
   5  -6  -3   -0.07    0.17
  -5   6   2    9.89    0.63
  -5   6   2   10.77    0.61
  -5   6   2    9.09    0.94
  -5   6   2   10.03    0.58
  -5   6   2   10.86    0.94
  -5   6   2    9.97    0.49
  -5   6   2    9.35    0.48
   5  -6  -2   11.05    0.69
   5  -6  -2    9.12    0.91
   5  -6  -2    9.30    0.60
   5  -6  -2    9.45    0.56
   5  -6  -2    8.81    0.90
  -5   6   1    7.18    0.53
  -5   6   1    6.78    0.46
  -5   6   1    7.26    0.85
  -5   6   1    7.14    0.43
  -5   6   1    8.46    0.96
  -5   6   1    8.09    0.50
  -5   6   1    6.84    0.42
   5  -6  -1    6.87    0.53
   5  -6  -1    7.42    0.80
   5  -6  -1    7.17    0.77
   5  -6  -1    6.69    0.36
   5  -6  -1    6.18    0.44
   5  -6  -1    7.15    0.50
  -5   6   0    1.80    0.26
  -5   6   0    2.41    0.30
  -5   6   0    2.89    0.53
  -5   6   0    2.06    0.49
  -5   6   0    2.49    0.33
  -5   6   0    2.89    0.37
   5  -6   0    2.71    0.22
   5  -6   0    3.02    0.48
   5  -6   0    3.16    0.39
   5  -6   0    2.60    0.29
   5  -6   0    2.73    0.19
   5  -6   0    2.70    0.34
   5  -6   0    2.75    0.47
  -5   6  -1    0.44    0.27
  -5   6  -1   -0.06    0.09
  -5   6  -1    0.30    0.14
  -5   6  -1   -0.13    0.09
  -5   6  -1    0.27    0.18
   5  -6   1    0.27    0.16
   5  -6   1    0.24    0.19
   5  -6   1   -0.05    0.09
  -5   6  -2   -0.12    0.20
  -5   6  -2   -0.01    0.10
  -5   6  -2    0.10    0.10
  -5   6  -2    0.06    0.13
  -5   6  -2    0.17    0.14
  -5   6  -2   -0.02    0.10
   5  -6   2    0.05    0.12
   5  -6   2   -0.10    0.09
   5  -6   2    0.16    0.14
  -5   6  -3    0.40    0.14
  -5   6  -3    0.62    0.28
  -5   6  -3    0.56    0.15
  -5   6  -3    0.85    0.24
  -5   6  -3    0.76    0.16
   5  -6   3    0.11    0.15
   5  -6   3    0.69    0.24
   5  -6   3    0.93    0.19
  -5   6  -4    2.81    0.29
  -5   6  -4    1.98    0.33
  -5   6  -4    2.81    0.28
  -5   6  -4    2.69    0.29
   5  -6   4    2.01    0.28
   5  -6   4    2.52    0.33
  -5   6  -5    2.68    0.26
   5  -6   5    2.21    0.27
  -5   6  -6    0.06    0.09
   5  -6   6    0.15    0.11
  -5   6  -7    0.42    0.12
   5  -6   7    0.39    0.13
  -5   6  -8   -0.04    0.07
  -5   7   8   -0.14    0.33
   5  -7  -8   -0.19    0.39
  -5   7   7    0.68    0.48
   5  -7  -7    0.14    0.41
  -5   7   6    2.65    0.68
   5  -7  -6    3.71    0.77
  -5   7   5    1.20    0.56
  -5   7   5    0.99    0.20
   5  -7  -5    1.75    0.58
   5  -7  -5    0.83    0.49
  -5   7   4    1.74    0.56
  -5   7   4    1.06    0.27
   5  -7  -4    1.35    0.51
   5  -7  -4    0.31    0.39
  -5   7   3    1.38    0.33
  -5   7   3    1.88    0.24
  -5   7   3    1.69    0.32
  -5   7   3    1.65    0.57
   5  -7  -3    2.11    0.55
   5  -7  -3    1.50    0.28
   5  -7  -3    2.07    0.41
   5  -7  -3    2.32    0.56
  -5   7   2    1.02    0.41
  -5   7   2    1.47    0.52
  -5   7   2    1.25    0.28
  -5   7   2    0.99    0.20
  -5   7   2    1.03    0.20
  -5   7   2    0.74    0.23
  -5   7   2    0.99    0.30
   5  -7  -2    1.02    0.28
   5  -7  -2    1.08    0.30
   5  -7  -2    0.91    0.39
   5  -7  -2    1.54    0.43
  -5   7   1    4.95    0.78
  -5   7   1    5.66    0.40
  -5   7   1    4.71    0.72
  -5   7   1    5.15    0.52
  -5   7   1    5.68    0.41
  -5   7   1    5.08    0.50
  -5   7   1    4.37    0.46
   5  -7  -1    4.86    0.70
   5  -7  -1    4.74    0.55
   5  -7  -1    5.49    0.33
   5  -7  -1    5.04    0.53
  -5   7   0    2.47    0.35
  -5   7   0    1.85    0.34
  -5   7   0    2.62    0.34
  -5   7   0    2.07    0.52
  -5   7   0    1.89    0.30
   5  -7   0    3.36    0.55
   5  -7   0    2.31    0.35
   5  -7   0    2.44    0.19
   5  -7   0    3.23    0.43
  -5   7  -1   29.65    1.20
  -5   7  -1   31.90    1.17
   5  -7   1   29.02    1.33
   5  -7   1   28.61    1.24
  -5   7  -2   12.07    0.61
  -5   7  -2   10.45    0.60
  -5   7  -2   11.25    0.62
  -5   7  -2   11.26    0.61
   5  -7   2   10.78    0.64
   5  -7   2    9.61    0.66
  -5   7  -3    2.54    0.32
  -5   7  -3    2.13    0.30
  -5   7  -3    2.28    0.30
   5  -7   3    2.80    0.35
  -5   7  -4    1.76    0.26
   5  -7   4    2.19    0.30
   5  -7   4    2.18    0.31
  -5   7  -5   11.80    0.60
   5  -7   5   12.20    0.65
  -5   7  -6    3.13    0.32
   5  -7   6    2.98    0.35
  -5   7  -7    0.87    0.18
   5  -7   7    0.49    0.17
   5  -7   8    0.19    0.14
  -5   8   8    0.46    0.48
   5  -8  -8    0.63    0.49
  -5   8   7    1.02    0.55
   5  -8  -7    0.11    0.43
  -5   8   6    0.55    0.49
   5  -8  -6    1.25    0.56
  -5   8   5    1.98    0.66
  -5   8   5    1.43    0.27
   5  -8  -5    1.52    0.54
  -5   8   4    0.18    0.23
  -5   8   4    0.45    0.42
   5  -8  -4    0.50    0.39
  -5   8   3    7.33    1.06
  -5   8   3    5.86    0.57
   5  -8  -3    8.48    0.72
  -5   8   2   16.49    0.90
  -5   8   2   17.88    0.81
  -5   8   2   17.37    0.93
  -5   8   2   16.93    0.92
   5  -8  -2   17.38    0.72
   5  -8  -2   17.33    1.05
   5  -8  -2   17.25    0.96
  -5   8   1    1.95    0.40
  -5   8   1    3.04    0.37
  -5   8   1    2.84    0.42
  -5   8   1    2.04    0.35
  -5   8   1    1.97    0.31
   5  -8  -1    2.81    0.47
   5  -8  -1    2.42    0.40
   5  -8  -1    2.42    0.25
  -5   8   0    1.67    0.31
  -5   8   0    1.49    0.28
  -5   8   0    1.38    0.34
   5  -8   0    1.55    0.31
   5  -8   0    1.50    0.13
   5  -8   0    2.13    0.40
  -5   8  -1    0.37    0.21
  -5   8  -1    0.34    0.25
  -5   8  -1    0.47    0.22
   5  -8   1    0.27    0.20
   5  -8   1    0.69    0.23
   5  -8   2    6.47    0.56
   5  -8   2    6.52    0.53
  -5   8  -3    0.19    0.14
   5  -8   3    0.00    0.13
   5  -8   3    0.04    0.17
  -5   8  -4    0.99    0.22
   5  -8   4    0.86    0.24
   5  -8   4    0.22    0.18
  -5   8  -5    2.47    0.32
   5  -8   5    2.25    0.33
  -5   8  -6    0.24    0.15
   5  -8   6    0.29    0.17
  -5   8  -7   -0.16    0.11
   5  -8   7   -0.01    0.13
   5  -8   8    0.01    0.12
  -5   9   7    0.85    0.56
  -5   9   6    0.77    0.56
  -5   9   5    0.31    0.22
  -5   9   5   -0.04    0.47
  -5   9   4    0.34    0.26
  -5   9   4   -0.05    0.46
  -5   9   3    0.27    0.27
   5  -9  -3    0.84    0.21
  -5   9   2    0.71    0.33
  -5   9   2    0.41    0.23
   5  -9  -2    0.78    0.31
   5  -9  -2    0.44    0.16
  -5   9   1    1.29    0.30
  -5   9   1    1.28    0.38
  -5   9   1    0.98    0.25
  -5   9   1    1.87    0.35
   5  -9  -1    1.21    0.34
   5  -9  -1    0.76    0.29
   5  -9  -1    1.34    0.19
  -5   9   0   -0.04    0.14
  -5   9   0    0.06    0.26
   5  -9   0    0.35    0.22
   5  -9   0    0.07    0.16
  -5   9  -1    2.74    0.45
   5  -9   1    3.04    0.46
   5  -9   2    0.31    0.22
   5  -9   2    0.29    0.21
   5  -9   3    3.49    0.46
  -5   9  -4    0.04    0.14
   5  -9   4    0.06    0.16
   5  -9   4    0.03    0.19
  -5   9  -5    0.62    0.21
   5  -9   5    0.30    0.16
   5  -9   5    0.95    0.26
  -5   9  -6    1.41    0.28
   5  -9   6    0.87    0.26
   5  -9   7    0.09    0.15
  -5  10   6    0.10    0.50
  -5  10   5    0.18    0.24
  -5  10   4    2.89    0.48
   5 -10  -4    2.68    0.35
  -5  10   3   -0.06    0.27
   5 -10  -3    0.16    0.17
  -5  10   2   -0.31    0.29
   5 -10  -2    0.20    0.14
   5 -10  -2   -0.19    0.16
  -5  10   1    1.63    0.44
  -5  10   1    1.90    0.38
   5 -10  -1    1.71    0.39
   5 -10  -1    2.06    0.21
   5 -10  -1    2.11    0.42
  -5  10   0   -0.23    0.27
   5 -10   0    0.14    0.22
   5 -10   0   -0.01    0.20
  -5  10  -1    1.34    0.40
   5 -10   1    1.17    0.35
   5 -10   1    1.06    0.33
   5 -10   2    2.81    0.48
   5 -10   3    0.07    0.21
   5 -10   3    0.83    0.29
   5 -10   4    0.79    0.28
   5 -10   4    0.23    0.22
   5 -10   5    1.55    0.35
   5 -10   6    0.01    0.17
  -5  11   4    1.10    0.40
   5 -11  -4    0.58    0.23
  -5  11   3    4.76    0.65
   5 -11  -3    4.92    0.44
  -5  11   2    0.23    0.35
   5 -11  -2    0.55    0.17
   5 -11  -2    0.78    0.32
  -5  11   1    0.10    0.34
   5 -11  -1    0.30    0.28
  -5  11   0    0.01    0.34
  -5  11   0    1.13    0.33
   5 -11   0    1.40    0.40
   5 -11   0    0.49    0.30
  -5  11  -1   -0.69    0.26
   5 -11   1   -0.11    0.20
   5 -11   1    0.20    0.24
   5 -11   2    0.58    0.31
   5 -11   2    0.19    0.21
   5 -11   3   -0.17    0.19
   5 -11   3    0.00    0.23
   5 -11   4    1.27    0.34
   5 -11   4   -0.03    0.21
  -5  12   2    0.18    0.40
  -5  12   1    3.33    0.66
   5 -12  -1    2.42    0.54
  -5  12   0    0.35    0.25
  -5  12   0   -0.36    0.35
   5 -12   0    0.27    0.25
   5 -12   0   -0.20    0.22
  -5  12  -1    0.81    0.31
   5 -12   1   -0.22    0.19
   5 -12   1    0.60    0.30
  -6 -12   1    0.01    0.27
  -6 -12   1    0.24    0.26
   6  12  -1    0.14    0.21
   6  12  -1    0.11    0.35
  -6 -12   0    0.33    0.30
   6  12   0   -0.09    0.34
  -6 -12  -1    2.58    0.57
   6  12   1    3.02    0.61
  -6 -11   4   -0.04    0.18
  -6 -11   4    0.08    0.17
   6  11  -4    0.01    0.16
  -6 -11   3    0.37    0.26
  -6 -11   3    0.41    0.27
   6  11  -3    0.52    0.25
  -6 -11   2    0.75    0.30
  -6 -11   2    0.19    0.22
   6  11  -2    1.29    0.33
  -6 -11   1    0.36    0.26
  -6 -11   1    0.64    0.30
   6  11  -1    0.40    0.31
   6  11  -1    0.54    0.24
  -6 -11   0    0.00    0.19
  -6 -11   0   -0.07    0.23
   6  11   0    0.02    0.30
   6  11   0   -0.06    0.15
  -6 -11  -1    1.35    0.43
   6  11   1    1.51    0.46
  -6 -11  -2    0.15    0.13
  -6 -11  -2    0.07    0.24
   6  11   2   -0.25    0.32
   6  11   3    1.56    0.47
   6  11   4    0.73    0.38
  -6 -10   6    0.50    0.23
  -6 -10   6    0.12    0.11
   6  10  -6    0.62    0.24
  -6 -10   5    1.29    0.32
  -6 -10   5    1.98    0.33
   6  10  -5    1.77    0.35
  -6 -10   4    1.10    0.30
  -6 -10   4    1.13    0.30
   6  10  -4    0.97    0.26
  -6 -10   3    0.39    0.23
  -6 -10   3    0.49    0.25
   6  10  -3    0.86    0.28
  -6 -10   2    0.26    0.22
  -6 -10   2    0.03    0.19
   6  10  -2    0.34    0.20
  -6 -10   1    0.31    0.22
  -6 -10   1    0.43    0.26
   6  10  -1    0.11    0.17
   6  10  -1    0.13    0.27
  -6 -10   0    0.67    0.31
  -6 -10   0    0.27    0.24
   6  10   0    0.31    0.21
   6  10   0    0.62    0.30
  -6 -10  -1    1.70    0.20
  -6 -10  -1    1.41    0.39
  -6 -10  -1    2.11    0.44
   6  10   1    2.33    0.42
   6  10   1    1.23    0.38
  -6 -10  -2    0.11    0.26
   6  10   2   -0.16    0.29
   6  10   3    0.37    0.32
   6  10   4    0.06    0.29
   6  10   5    0.05    0.48
   6  10   5    0.39    0.26
   6  10   6   -0.36    0.46
  -6  -9   7    0.90    0.26
   6   9  -7    1.37    0.29
   6   9  -6    5.64    0.55
  -6  -9   5    3.08    0.36
   6   9  -5    2.64    0.37
  -6  -9   4    1.49    0.31
   6   9  -4    1.58    0.30
  -6  -9   3    0.55    0.23
   6   9  -3    0.21    0.17
  -6  -9   2   -0.13    0.13
   6   9  -2    0.18    0.15
  -6  -9   1    0.19    0.23
   6   9  -1    0.36    0.19
   6   9  -1    0.71    0.28
  -6  -9   0    2.25    0.41
   6   9   0    2.25    0.37
   6   9   0    2.36    0.39
   6   9   0    1.91    0.40
  -6  -9  -1   11.39    0.79
   6   9   1   12.46    0.78
   6   9   1   11.31    0.74
   6   9   1   11.59    0.80
   6   9   1   11.92    0.76
   6   9   2    0.43    0.29
   6   9   3    0.88    0.33
   6   9   4    1.68    0.38
   6   9   4    1.73    0.64
   6   9   5   -0.03    0.21
   6   9   5    0.17    0.47
   6   9   6    0.16    0.50
   6   9   7   -0.31    0.45
   6   8  -8    1.24    0.25
   6   8  -7    1.81    0.30
   6   8  -6    1.16    0.25
  -6  -8   5    2.16    0.29
   6   8  -5    2.33    0.32
  -6  -8   4    0.28    0.17
   6   8  -4    0.31    0.17
  -6  -8   3   17.73    0.95
   6   8  -3   18.19    0.88
  -6  -8   2    0.30    0.21
   6   8  -2    0.09    0.13
   6   8  -1    3.52    0.42
   6   8  -1    3.62    0.52
   6   8  -1    4.14    0.48
   6   8  -1    3.58    0.44
  -6  -8   0    1.64    0.16
   6   8   0    1.18    0.27
   6   8   0    1.67    0.34
   6   8   0    1.66    0.33
   6   8   0    1.57    0.28
   6   8   1    5.44    0.54
   6   8   1    6.97    0.62
   6   8   1    6.59    0.61
   6   8   1    6.09    0.60
  -6  -8  -2    0.23    0.15
  -6  -8  -2    0.18    0.20
   6   8   2    0.04    0.16
   6   8   2    0.21    0.16
   6   8   2   -0.04    0.14
   6   8   2    0.05    0.25
   6   8   3    0.79    0.50
   6   8   3    0.73    0.29
  -6  -8  -4    4.47    0.85
   6   8   4    4.46    0.89
   6   8   4    4.78    0.51
  -6  -8  -5    2.15    0.60
   6   8   5    1.82    0.28
   6   8   5    1.96    0.63
  -6  -8  -6    5.79    1.02
   6   8   6    6.11    1.07
  -6  -8  -7    0.47    0.45
   6   8   7    0.26    0.49
  -6  -8  -8   -0.23    0.41
   6   8   8   -0.12    0.42
   6   7  -8    0.66    0.18
   6   7  -7    5.46    0.41
   6   7  -6    0.13    0.13
  -6  -7   5    0.57    0.15
   6   7  -5    0.72    0.19
  -6  -7   4    0.39    0.15
   6   7  -4    0.25    0.14
  -6  -7   3    4.40    0.32
  -6  -7   3    3.34    0.42
   6   7  -3    4.20    0.41
   6   7  -3    4.69    0.38
   6   7  -2    1.01    0.26
   6   7  -2    1.06    0.22
   6   7  -2    1.09    0.22
   6   7  -2    1.14    0.23
   6   7  -1    5.36    0.52
   6   7  -1    4.05    0.41
   6   7  -1    5.83    0.49
   6   7  -1    4.78    0.46
   6   7   0    2.52    0.34
   6   7   0    2.94    0.39
   6   7   0    3.10    0.40
   6   7   0    3.29    0.38
   6   7   0    1.86    0.46
  -6  -7  -1   14.13    0.72
  -6  -7  -1   13.52    1.04
   6   7   1   14.45    1.13
   6   7   1   14.83    0.76
   6   7   1   13.66    0.99
   6   7   1   15.04    0.78
   6   7   1   15.37    0.79
   6   7   1   13.92    0.74
  -6  -7  -2    2.31    0.56
  -6  -7  -2    1.92    0.48
   6   7   2    3.91    0.61
   6   7   2    3.17    0.38
   6   7   2    2.35    0.37
   6   7   2    3.41    0.40
   6   7   2    1.82    0.54
   6   7   2    4.22    0.46
  -6  -7  -3    0.58    0.36
  -6  -7  -3    1.13    0.47
  -6  -7  -3    0.67    0.23
   6   7   3    0.61    0.43
   6   7   3    0.38    0.20
   6   7   3    0.49    0.26
  -6  -7  -4    3.90    0.78
  -6  -7  -4    5.65    0.86
   6   7   4    4.40    0.44
   6   7   4    4.54    0.85
  -6  -7  -5    0.18    0.37
  -6  -7  -5    0.72    0.40
   6   7   5    0.41    0.16
   6   7   5    0.33    0.41
  -6  -7  -6    3.89    0.79
   6   7   6    2.22    0.70
  -6  -7  -7   -0.14    0.35
   6   7   7   -0.48    0.33
  -6  -7  -8    1.71    0.66
   6   7   8    2.01    0.68
   6   6  -9    2.33    0.29
   6   6  -8   -0.05    0.11
   6   6  -7    5.53    0.39
   6   6  -6   -0.01    0.10
  -6  -6   5    2.45    0.22
   6   6  -5    1.44    0.23
  -6  -6   4    0.75    0.18
  -6  -6   4    0.95    0.19
   6   6  -4    1.06    0.28
   6   6  -4    0.73    0.17
   6   6  -4    0.46    0.15
  -6  -6   3    3.03    0.22
   6   6  -3    2.07    0.34
   6   6  -3    2.66    0.30
   6   6  -3    2.23    0.29
  -6  -6   2    0.32    0.20
   6   6  -2    0.27    0.13
   6   6  -2    0.47    0.16
   6   6  -2    0.40    0.15
   6   6  -2    0.19    0.15
   6   6  -2    0.20    0.20
  -6  -6   1    2.96    0.36
  -6  -6   1    3.74    0.52
   6   6  -1    4.33    0.46
   6   6  -1    4.58    0.36
   6   6  -1    4.59    0.57
   6   6  -1    4.12    0.36
   6   6  -1    4.30    0.35
  -6  -6   0    0.66    0.27
  -6  -6   0    0.68    0.19
  -6  -6   0    0.37    0.26
  -6  -6   0    0.72    0.19
  -6  -6   0    0.46    0.10
   6   6   0    0.46    0.27
   6   6   0    0.60    0.18
   6   6   0    0.54    0.16
   6   6   0    0.59    0.20
   6   6   0    0.51    0.27
   6   6   0    0.50    0.16
  -6  -6  -1    2.40    0.47
  -6  -6  -1    3.98    0.41
  -6  -6  -1    3.64    0.36
  -6  -6  -1    3.23    0.55
   6   6   1    3.52    0.55
   6   6   1    2.69    0.35
   6   6   1    2.74    0.54
   6   6   1    3.79    0.40
   6   6   1    2.75    0.34
   6   6   1    2.73    0.34
  -6  -6  -2    0.31    0.17
  -6  -6  -2    0.48    0.31
  -6  -6  -2    0.27    0.12
  -6  -6  -2    0.12    0.27
   6   6   2    0.33    0.16
   6   6   2    0.46    0.17
   6   6   2    0.37    0.21
   6   6   2    0.07    0.28
   6   6   2    0.39    0.17
   6   6   2   -0.07    0.22
  -6  -6  -3    6.39    0.49
  -6  -6  -3    6.91    0.85
  -6  -6  -3    5.45    0.73
  -6  -6  -3    6.24    0.38
  -6  -6  -3    6.14    0.49
   6   6   3    6.48    0.46
   6   6   3    5.62    0.43
   6   6   3    6.39    0.52
   6   6   3    4.82    0.74
   6   6   3    6.53    0.47
  -6  -6  -4    0.34    0.33
  -6  -6  -4    0.77    0.37
   6   6   4    1.22    0.26
   6   6   4    1.36    0.50
   6   6   4    1.24    0.24
  -6  -6  -5   31.67    1.79
  -6  -6  -5   34.44    1.81
   6   6   5   31.92    1.89
  -6  -6  -6    2.17    0.56
   6   6   6    2.13    0.60
  -6  -6  -7    0.37    0.37
   6   6   7    0.80    0.49
  -6  -6  -8    0.04    0.30
   6   6   8    0.06    0.36
  -6  -6  -9    0.06    0.40
   6   6   9    0.23    0.43
   6   5  -9    0.20    0.14
   6   5  -8    0.32    0.14
   6   5  -7    0.23    0.13
   6   5  -6    2.13    0.25
  -6  -5   5    2.17    0.16
   6   5  -5    1.34    0.32
   6   5  -5    1.61    0.23
   6   5  -5    1.48    0.22
  -6  -5   4    4.56    0.31
   6   5  -4    5.57    0.54
   6   5  -4    4.41    0.48
   6   5  -4    4.73    0.33
   6   5  -4    3.72    0.31
  -6  -5   3   12.45    0.62
  -6  -5   3   12.06    0.67
   6   5  -3   12.01    0.67
   6   5  -3   12.15    0.41
   6   5  -3   11.28    0.70
   6   5  -3   11.01    0.56
   6   5  -3   11.96    0.57
  -6  -5   2    0.78    0.16
  -6  -5   2    0.74    0.21
  -6  -5   2    0.82    0.20
  -6  -5   2    0.58    0.17
   6   5  -2    0.79    0.16
   6   5  -2    0.95    0.14
   6   5  -2    0.78    0.20
   6   5  -2    1.36    0.30
   6   5  -2    0.70    0.15
  -6  -5   1    0.23    0.14
  -6  -5   1    0.33    0.13
  -6  -5   1    0.29    0.19
   6   5  -1    0.27    0.12
   6   5  -1    0.52    0.22
   6   5  -1    0.30    0.13
   6   5  -1    0.35    0.13
   6   5  -1    0.12    0.12
  -6  -5   0   10.18    0.53
  -6  -5   0    9.65    0.68
  -6  -5   0    9.23    0.69
  -6  -5   0    9.51    0.52
   6   5   0    9.60    0.53
   6   5   0    9.45    0.67
   6   5   0    8.54    0.49
   6   5   0    8.95    0.69
   6   5   0   10.30    0.53
   6   5   0    9.41    0.49
  -6  -5  -1    0.97    0.20
  -6  -5  -1    0.39    0.24
  -6  -5  -1    1.17    0.30
  -6  -5  -1    0.85    0.18
   6   5   1    0.80    0.17
   6   5   1    0.86    0.19
   6   5   1    0.56    0.25
   6   5   1    0.97    0.21
   6   5   1    0.58    0.25
   6   5   1    1.15    0.20
  -6  -5  -2    0.25    0.22
  -6  -5  -2    0.46    0.13
  -6  -5  -2    0.39    0.16
  -6  -5  -2    0.36    0.24
   6   5   2    0.41    0.15
   6   5   2    0.45    0.19
   6   5   2    0.40    0.14
   6   5   2    0.51    0.26
   6   5   2    0.51    0.25
   6   5   2    0.33    0.15
  -6  -5  -3    1.01    0.33
  -6  -5  -3    0.56    0.29
  -6  -5  -3    0.75    0.14
  -6  -5  -3    0.81    0.20
   6   5   3    0.50    0.17
   6   5   3    1.17    0.21
   6   5   3    0.91    0.22
   6   5   3    0.79    0.18
   6   5   3    1.10    0.38
   6   5   3    1.02    0.29
  -6  -5  -4   22.74    0.81
  -6  -5  -4   22.99    1.32
  -6  -5  -4   21.08    1.26
  -6  -5  -4   22.46    0.99
   6   5   4   22.34    1.37
   6   5   4   23.15    0.85
   6   5   4   21.96    0.95
   6   5   4   22.01    0.80
   6   5   4   23.19    0.96
  -6  -5  -5    2.08    0.51
  -6  -5  -5    2.62    0.52
   6   5   5    2.47    0.55
  -6  -5  -6    0.71    0.35
  -6  -5  -6    0.56    0.39
   6   5   6    0.08    0.30
  -6  -5  -7    0.28    0.35
   6   5   7    0.07    0.30
  -6  -5  -8    0.20    0.33
   6   5   8    0.07    0.32
  -6  -5  -9   -0.14    0.33
   6   5   9    0.32    0.43
   6   4 -10    0.72    0.22
   6   4  -9    1.14    0.23
   6   4  -8    0.05    0.13
   6   4  -7    2.74    0.29
   6   4  -6    0.05    0.11
   6   4  -6    0.21    0.14
   6   4  -6    0.16    0.17
   6   4  -6    0.11    0.11
   6   4  -6    0.26    0.12
   6   4  -5   25.29    1.12
   6   4  -5   26.16    1.03
   6   4  -5   26.90    0.96
   6   4  -5   26.30    0.96
   6   4  -5   25.57    1.01
  -6  -4   4    0.00    0.11
  -6  -4   4   -0.04    0.07
   6   4  -4    0.01    0.09
   6   4  -4    0.08    0.09
   6   4  -4    0.07    0.13
   6   4  -4    0.11    0.13
   6   4  -4    0.15    0.15
  -6  -4   3   16.85    0.74
   6   4  -3   17.76    0.72
   6   4  -3   18.40    0.83
   6   4  -3   18.88    0.83
   6   4  -3   17.90    0.83
   6   4  -3   17.21    0.71
  -6  -4   2   23.40    0.97
  -6  -4   2   23.92    1.01
  -6  -4   2   25.10    1.01
  -6  -4   2   26.32    0.92
  -6  -4   2   24.85    1.00
   6   4  -2   24.32    1.06
   6   4  -2   24.56    1.00
   6   4  -2   24.07    0.92
   6   4  -2   25.67    0.76
   6   4  -2   25.81    0.94
  -6  -4   1    6.46    0.50
  -6  -4   1    6.93    0.44
  -6  -4   1    7.58    0.44
  -6  -4   1    7.75    0.42
   6   4  -1    7.29    0.40
   6   4  -1    7.58    0.53
   6   4  -1    7.49    0.35
   6   4  -1    7.76    0.42
   6   4  -1    7.45    0.45
  -6  -4   0   44.26    1.49
  -6  -4   0   45.99    1.72
  -6  -4   0   43.58    1.66
  -6  -4   0   44.07    1.68
  -6  -4   0   44.05    1.51
   6   4   0   45.00    1.79
   6   4   0   44.10    1.50
   6   4   0   44.68    1.36
   6   4   0   45.06    1.50
   6   4   0   43.76    1.49
   6   4   0   42.76    1.67
  -6  -4  -1   49.91    1.67
  -6  -4  -1   53.62    1.75
  -6  -4  -1   51.13    1.93
  -6  -4  -1   54.27    1.98
  -6  -4  -1   50.14    1.97
   6   4   1   51.14    1.92
   6   4   1   52.15    1.72
   6   4   1   52.83    1.60
   6   4   1   52.07    1.70
   6   4   1   52.01    1.73
   6   4   1   54.84    2.10
  -6  -4  -2   14.54    0.75
  -6  -4  -2   14.15    0.66
  -6  -4  -2   14.26    0.59
  -6  -4  -2   13.51    0.84
  -6  -4  -2   13.66    0.83
   6   4   2   13.27    0.61
   6   4   2   13.98    0.88
   6   4   2   14.71    0.80
   6   4   2   13.69    0.61
   6   4   2   14.26    0.63
   6   4   2   14.65    0.65
  -6  -4  -3    2.07    0.39
  -6  -4  -3    2.14    0.27
  -6  -4  -3    2.27    0.34
  -6  -4  -3    2.10    0.38
  -6  -4  -3    2.22    0.22
   6   4   3    2.76    0.27
   6   4   3    2.27    0.25
   6   4   3    2.00    0.24
   6   4   3    2.24    0.42
   6   4   3    2.21    0.34
   6   4   3    2.05    0.25
  -6  -4  -4    5.26    0.63
  -6  -4  -4    4.60    0.28
  -6  -4  -4    4.70    0.39
  -6  -4  -4    4.70    0.59
  -6  -4  -4    4.61    0.37
   6   4   4    4.31    0.60
   6   4   4    4.77    0.31
   6   4   4    4.09    0.32
   6   4   4    4.07    0.32
  -6  -4  -5    0.40    0.29
  -6  -4  -5   -0.05    0.21
  -6  -4  -5    0.39    0.11
   6   4   5    0.56    0.10
   6   4   5    0.45    0.15
   6   4   5    0.75    0.34
  -6  -4  -6    7.98    0.87
  -6  -4  -6    7.17    0.82
   6   4   6    8.05    0.90
  -6  -4  -7   -0.04    0.26
   6   4   7   -0.09    0.24
  -6  -4  -8    0.07    0.28
   6   4   8   -0.09    0.28
  -6  -4  -9    0.36    0.34
   6   4   9    0.71    0.41
  -6  -4 -10    0.88    0.47
   6   4  10    1.17    0.43
   6   3 -10    0.44    0.23
   6   3  -9    0.63    0.22
   6   3  -8    0.06    0.14
   6   3  -7    6.79    0.40
   6   3  -7    5.95    0.35
   6   3  -7    6.63    0.52
   6   3  -7    7.09    0.43
  -6  -3   6    6.82    0.56
   6   3  -6    8.24    0.39
   6   3  -6    7.68    0.54
   6   3  -6    7.69    0.41
   6   3  -6    7.51    0.41
   6   3  -6    7.52    0.43
  -6  -3   5    2.81    0.35
   6   3  -5    3.34    0.30
   6   3  -5    2.64    0.34
   6   3  -5    2.85    0.27
   6   3  -5    3.36    0.28
   6   3  -5    2.95    0.27
  -6  -3   4    8.13    0.38
  -6  -3   4    9.11    0.52
   6   3  -4    9.71    0.46
   6   3  -4    9.09    0.44
   6   3  -4   10.10    0.47
   6   3  -4    8.81    0.47
   6   3  -4    9.55    0.54
  -6  -3   3    2.08    0.21
  -6  -3   3    1.81    0.24
  -6  -3   3    1.85    0.20
   6   3  -3    1.94    0.21
   6   3  -3    1.72    0.24
   6   3  -3    1.88    0.24
   6   3  -3    1.71    0.21
   6   3  -3    2.09    0.29
  -6  -3   2    0.01    0.09
  -6  -3   2   -0.01    0.07
  -6  -3   2    0.09    0.08
  -6  -3   2    0.08    0.07
  -6  -3   2    0.02    0.10
   6   3  -2    0.04    0.07
   6   3  -2   -0.02    0.06
   6   3  -2    0.00    0.04
   6   3  -2    0.06    0.11
   6   3  -2    0.14    0.10
  -6  -3   1   35.54    1.31
  -6  -3   1   35.54    1.22
  -6  -3   1   34.34    1.30
  -6  -3   1   35.43    1.20
   6   3  -1   35.18    1.03
   6   3  -1   34.23    1.22
   6   3  -1   34.65    1.19
   6   3  -1   35.29    1.31
   6   3  -1   36.48    1.20
  -6  -3   0   30.81    1.18
  -6  -3   0   30.08    1.20
  -6  -3   0   30.18    1.05
  -6  -3   0   31.78    1.08
  -6  -3   0   31.74    1.22
   6   3   0   31.14    1.07
   6   3   0   28.73    1.05
   6   3   0   28.40    1.05
   6   3   0   30.88    0.95
   6   3   0   29.33    1.24
   6   3   0   31.18    1.19
  -6  -3  -1    0.76    0.15
  -6  -3  -1    0.50    0.13
  -6  -3  -1    0.43    0.19
  -6  -3  -1    0.96    0.19
  -6  -3  -1    0.60    0.20
   6   3   1    0.81    0.15
   6   3   1    0.64    0.13
   6   3   1    0.78    0.22
   6   3   1    0.52    0.13
   6   3   1    0.74    0.21
   6   3   1    0.72    0.15
  -6  -3  -2  100.86    3.28
  -6  -3  -2  102.39    3.30
  -6  -3  -2  100.57    3.08
  -6  -3  -2  100.03    2.98
  -6  -3  -2  102.31    3.41
   6   3   2  106.81    3.23
   6   3   2   98.14    2.78
   6   3   2  102.16    3.05
   6   3   2   95.21    3.52
   6   3   2   97.28    3.05
   6   3   2  101.85    2.99
  -6  -3  -3   85.76    2.97
  -6  -3  -3   84.56    2.55
  -6  -3  -3   85.63    2.68
  -6  -3  -3   83.01    2.88
  -6  -3  -3   83.61    2.90
   6   3   3   84.95    3.15
   6   3   3   85.46    2.30
   6   3   3   86.73    2.57
   6   3   3   87.13    2.34
   6   3   3   90.14    2.80
  -6  -3  -4  100.10    3.10
  -6  -3  -4  101.52    2.95
  -6  -3  -4   93.65    3.32
  -6  -3  -4  100.40    3.12
  -6  -3  -4  105.56    3.40
   6   3   4  100.91    3.16
   6   3   4  101.22    3.04
   6   3   4   97.96    3.03
   6   3   4   99.37    2.93
   6   3   4   98.68    3.65
  -6  -3  -5    8.68    0.69
  -6  -3  -5    8.22    0.41
  -6  -3  -5    7.50    0.64
  -6  -3  -5    9.00    0.50
   6   3   5    8.37    0.72
   6   3   5    8.15    0.37
   6   3   5    8.50    0.42
  -6  -3  -6   14.36    0.94
  -6  -3  -6   16.43    1.00
   6   3   6   14.91    0.57
   6   3   6   15.10    1.01
  -6  -3  -7   -0.19    0.20
   6   3   7    0.16    0.24
  -6  -3  -8    0.89    0.37
   6   3   8    0.48    0.32
  -6  -3  -9    0.54    0.36
   6   3   9    0.81    0.36
  -6  -3 -10    1.10    0.46
   6   3  10    1.97    0.35
   6   2 -10    0.92    0.32
   6   2  -9    0.02    0.19
   6   2  -8    0.76    0.22
  -6  -2   7    8.57    0.54
  -6  -2   7    8.78    0.42
   6   2  -7    8.14    0.48
   6   2  -7    7.89    0.55
   6   2  -7    8.76    0.53
   6   2  -7    8.73    0.41
  -6  -2   6   -0.05    0.11
   6   2  -6   -0.03    0.07
   6   2  -6    0.16    0.10
   6   2  -6    0.00    0.13
   6   2  -6    0.04    0.14
   6   2  -6   -0.10    0.10
  -6  -2   5    2.06    0.28
   6   2  -5    2.82    0.25
   6   2  -5    2.20    0.21
   6   2  -5    2.43    0.25
   6   2  -5    3.02    0.30
   6   2  -5    2.76    0.33
  -6  -2   4    8.73    0.37
  -6  -2   4    8.72    0.48
   6   2  -4    8.51    0.42
   6   2  -4    8.61    0.48
   6   2  -4    8.48    0.44
   6   2  -4    8.71    0.42
  -6  -2   3   20.21    0.82
  -6  -2   3   22.11    0.85
  -6  -2   3   22.91    0.87
   6   2  -3   23.82    0.85
   6   2  -3   22.38    0.88
   6   2  -3   26.24    0.84
   6   2  -3   22.14    0.84
   6   2  -3   22.79    0.84
  -6  -2   2   65.47    2.10
  -6  -2   2   65.60    2.25
  -6  -2   2   69.07    2.07
  -6  -2   2   67.41    2.24
  -6  -2   2   66.16    2.07
   6   2  -2   69.27    2.13
   6   2  -2   68.77    2.11
   6   2  -2   67.63    2.09
   6   2  -2   68.02    2.10
  -6  -2   1   18.44    0.71
  -6  -2   1   18.74    0.76
  -6  -2   1   18.27    0.50
  -6  -2   1   19.67    0.77
  -6  -2   1   17.96    0.70
   6   2  -1   18.46    0.70
   6   2  -1   18.61    0.72
   6   2  -1   18.81    0.70
   6   2  -1   18.25    0.57
   6   2  -1   20.06    0.77
  -6  -2   0   35.78    1.28
  -6  -2   0   37.89    1.33
  -6  -2   0   35.31    1.18
  -6  -2   0   35.54    1.20
  -6  -2   0   37.12    1.28
   6   2   0   34.72    1.05
   6   2   0   37.20    1.35
   6   2   0   33.46    1.18
   6   2   0   35.42    1.26
   6   2   0   36.00    1.19
  -6  -2  -1   13.05    0.64
  -6  -2  -1   14.01    0.63
  -6  -2  -1   13.75    0.56
  -6  -2  -1   11.83    0.61
  -6  -2  -1   13.71    0.54
   6   2   1   13.49    0.55
   6   2   1   13.92    0.54
   6   2   1   12.96    0.49
   6   2   1   13.50    0.66
   6   2   1   13.27    0.62
   6   2   1   13.27    0.54
  -6  -2  -2   10.70    0.55
  -6  -2  -2   10.14    0.45
  -6  -2  -2   10.76    0.48
  -6  -2  -2   10.18    0.57
  -6  -2  -2    9.26    0.54
   6   2   2   10.06    0.59
   6   2   2   11.35    0.54
   6   2   2   10.36    0.45
   6   2   2   10.37    0.41
   6   2   2   10.49    0.46
  -6  -2  -3    7.47    0.38
  -6  -2  -3    6.88    0.47
  -6  -2  -3    8.25    0.52
  -6  -2  -3    7.21    0.39
   6   2   3    7.35    0.36
   6   2   3    8.08    0.55
   6   2   3    7.93    0.43
   6   2   3    7.11    0.36
  -6  -2  -4   11.20    0.66
  -6  -2  -4   12.08    0.54
  -6  -2  -4   11.67    0.52
  -6  -2  -4   11.78    0.65
   6   2   4   11.34    0.48
   6   2   4   12.48    0.74
   6   2   4   12.06    0.53
   6   2   4   11.13    0.47
   6   2   4   12.11    0.63
  -6  -2  -5    4.04    0.30
  -6  -2  -5    4.47    0.33
  -6  -2  -5    3.10    0.40
  -6  -2  -5    4.00    0.47
   6   2   5    4.73    0.56
   6   2   5    4.16    0.22
   6   2   5    4.04    0.23
   6   2   5    4.38    0.38
   6   2   5    4.25    0.27
  -6  -2  -6   34.98    1.49
  -6  -2  -6   38.19    1.27
  -6  -2  -6   37.78    1.56
   6   2   6   36.29    1.65
   6   2   6   36.83    1.48
  -6  -2  -7    9.22    0.71
   6   2   7   10.98    0.77
  -6  -2  -8    7.35    0.76
   6   2   8    6.37    0.66
  -6  -2  -9    0.17    0.26
   6   2   9    0.28    0.19
  -6  -2 -10    0.11    0.32
   6   1 -10    2.36    0.45
   6   1  -9    1.85    0.38
   6   1  -8    4.77    0.51
  -6  -1   7    0.67    0.14
  -6  -1   7    0.51    0.16
   6   1  -7    1.25    0.26
   6   1  -7    0.69    0.21
   6   1  -7    1.06    0.26
  -6  -1   6    1.16    0.21
  -6  -1   6    0.86    0.15
   6   1  -6    1.04    0.16
   6   1  -6    1.10    0.24
   6   1  -6    1.00    0.16
   6   1  -6    1.04    0.22
   6   1  -6    1.30    0.24
  -6  -1   5    1.13    0.13
  -6  -1   5    0.97    0.18
   6   1  -5    1.27    0.17
   6   1  -5    1.26    0.21
   6   1  -5    1.24    0.16
   6   1  -5    0.95    0.19
   6   1  -5    1.09    0.22
  -6  -1   4   15.92    0.65
  -6  -1   4   16.28    0.68
   6   1  -4   17.26    0.70
   6   1  -4   18.29    0.64
   6   1  -4   16.42    0.61
   6   1  -4   16.28    0.69
   6   1  -4   15.03    0.69
  -6  -1   3    3.92    0.27
  -6  -1   3    3.89    0.26
   6   1  -3    4.17    0.25
   6   1  -3    3.93    0.28
   6   1  -3    3.96    0.30
   6   1  -3    4.02    0.29
   6   1  -3    3.99    0.25
  -6  -1   2   40.36    1.42
  -6  -1   2   38.89    1.31
  -6  -1   2   40.04    1.30
  -6  -1   2   39.35    1.27
   6   1  -2   40.50    1.30
   6   1  -2   40.75    1.34
   6   1  -2   40.96    1.31
   6   1  -2   38.68    1.33
  -6  -1   1   13.86    0.61
  -6  -1   1   14.73    0.56
  -6  -1   1   13.35    0.58
   6   1  -1   13.07    0.57
   6   1  -1   14.36    0.58
   6   1  -1   14.26    0.57
   6   1  -1   14.34    0.44
   6   1  -1   13.39    0.57
  -6  -1   0   14.84    0.60
  -6  -1   0   14.41    0.58
  -6  -1   0   14.23    0.60
  -6  -1   0   13.53    0.56
  -6  -1   0   14.42    0.64
   6   1   0   15.36    0.59
   6   1   0   15.04    0.57
   6   1   0   13.98    0.48
   6   1   0   14.41    0.59
   6   1   0   14.38    0.62
   6   1   0   14.62    0.57
  -6  -1  -1    0.16    0.12
  -6  -1  -1    0.36    0.12
  -6  -1  -1    0.50    0.15
  -6  -1  -1    0.21    0.13
  -6  -1  -1    0.47    0.18
   6   1   1    0.27    0.09
   6   1   1    0.54    0.16
   6   1   1    0.37    0.14
   6   1   1    0.29    0.10
   6   1   1    0.27    0.16
   6   1   1    0.37    0.11
   6   1   1    0.14    0.10
  -6  -1  -2    0.81    0.16
  -6  -1  -2    1.02    0.16
  -6  -1  -2    0.99    0.14
  -6  -1  -2    1.08    0.17
   6   1   2    0.90    0.15
   6   1   2    1.16    0.13
   6   1   2    0.76    0.14
   6   1   2    0.74    0.16
  -6  -1  -3   20.51    0.84
  -6  -1  -3   21.18    0.77
  -6  -1  -3   21.97    0.83
  -6  -1  -3   21.16    0.64
  -6  -1  -3   21.25    0.76
   6   1   3   21.69    0.93
   6   1   3   22.24    0.89
   6   1   3   20.59    0.75
   6   1   3   20.10    0.71
   6   1   3   21.13    0.75
  -6  -1  -4   49.49    1.57
  -6  -1  -4   49.60    1.32
  -6  -1  -4   47.67    1.66
  -6  -1  -4   50.10    1.56
  -6  -1  -4   49.62    1.58
  -6  -1  -4   51.23    1.70
   6   1   4   48.92    1.56
   6   1   4   48.18    1.85
   6   1   4   50.02    1.47
   6   1   4   48.45    1.77
   6   1   4   49.30    1.46
  -6  -1  -5    5.25    0.36
  -6  -1  -5    5.50    0.31
  -6  -1  -5    4.65    0.37
  -6  -1  -5    6.04    0.33
  -6  -1  -5    5.11    0.41
   6   1   5    5.16    0.38
   6   1   5    4.70    0.43
   6   1   5    5.36    0.33
  -6  -1  -6    0.24    0.16
  -6  -1  -6    0.28    0.16
  -6  -1  -6    0.08    0.16
  -6  -1  -6    0.22    0.11
   6   1   6    0.26    0.14
   6   1   6    0.47    0.21
  -6  -1  -7    3.97    0.44
   6   1   7    3.61    0.40
   6   1   7    2.99    0.32
  -6  -1  -8    6.82    0.57
  -6  -1  -9    0.45    0.28
  -6  -1 -10    1.35    0.41
   6   0 -10    1.18    0.40
   6   0  -9    0.05    0.25
   6   0  -8    3.70    0.51
   6   0  -7    0.10    0.20
   6   0  -7   -0.09    0.18
  -6   0   6    1.77    0.22
  -6   0   6    2.79    0.23
  -6   0   6    2.08    0.18
  -6   0   6    1.96    0.23
   6   0  -6    2.19    0.35
   6   0  -6    1.95    0.22
   6   0  -6    2.17    0.34
   6   0  -6    1.80    0.25
   6   0  -6    1.95    0.22
  -6   0   5    0.10    0.09
  -6   0   5    0.10    0.09
  -6   0   5    0.08    0.08
   6   0  -5    0.25    0.15
   6   0  -5    0.05    0.08
   6   0  -5    0.08    0.09
   6   0  -5    0.00    0.10
   6   0  -5    0.14    0.17
  -6   0   4    0.97    0.15
  -6   0   4    1.04    0.14
  -6   0   4    1.06    0.19
  -6   0   4    0.68    0.12
   6   0  -4    0.99    0.14
   6   0  -4    0.90    0.14
   6   0  -4    0.78    0.15
   6   0  -4    0.74    0.19
   6   0  -4    0.63    0.18
  -6   0   3    0.29    0.10
  -6   0   3    0.12    0.09
  -6   0   3    0.11    0.07
  -6   0   3    0.06    0.11
  -6   0   3    0.15    0.07
   6   0  -3    0.20    0.09
   6   0  -3    0.11    0.12
   6   0  -3    0.29    0.10
   6   0  -3    0.13    0.10
   6   0  -3   -0.10    0.10
  -6   0   2   98.77    3.01
  -6   0   2   97.90    2.92
  -6   0   2   93.12    2.88
   6   0  -2  101.15    3.04
   6   0  -2   99.44    2.89
   6   0  -2   97.95    2.93
   6   0  -2   99.21    3.04
  -6   0   1    0.07    0.10
  -6   0   1    0.11    0.10
  -6   0   1   -0.01    0.09
   6   0  -1   -0.10    0.08
   6   0  -1   -0.08    0.08
   6   0  -1   -0.02    0.05
   6   0  -1    0.01    0.11
  -6   0   0  133.32    3.87
  -6   0   0  130.56    3.90
  -6   0   0  129.28    4.27
  -6   0   0  131.10    3.81
  -6   0   0  131.31    3.87
   6   0   0  131.16    3.89
   6   0   0  138.80    3.87
   6   0   0  128.62    3.81
   6   0   0  134.00    3.88
   6   0   0  133.25    3.46
   6   0   0  131.70    4.22
  -6   0  -1   -0.02    0.07
  -6   0  -1    0.11    0.08
  -6   0  -1    0.17    0.13
  -6   0  -1    0.07    0.07
  -6   0  -1    0.11    0.08
   6   0   1   -0.11    0.10
   6   0   1    0.08    0.06
   6   0   1    0.10    0.07
   6   0   1    0.00    0.08
   6   0   1    0.10    0.07
  -6   0  -2   16.65    0.63
  -6   0  -2   17.12    0.63
  -6   0  -2   17.17    0.49
  -6   0  -2   17.13    0.61
  -6   0  -2   16.79    0.62
   6   0   2   15.81    0.56
   6   0   2   16.84    0.58
   6   0   2   16.03    0.62
   6   0   2   16.89    0.69
  -6   0  -3    0.02    0.05
  -6   0  -3   -0.03    0.05
  -6   0  -3    0.10    0.05
  -6   0  -3    0.02    0.06
  -6   0  -3   -0.01    0.07
   6   0   3   -0.02    0.07
   6   0   3    0.02    0.02
   6   0   3    0.07    0.07
   6   0   3    0.01    0.02
   6   0   3    0.00    0.02
   6   0   3    0.07    0.08
  -6   0  -4    2.83    0.23
  -6   0  -4    2.94    0.22
  -6   0  -4    2.72    0.19
  -6   0  -4    2.98    0.18
  -6   0  -4    3.19    0.25
   6   0   4    2.87    0.24
   6   0   4    2.71    0.28
   6   0   4    2.99    0.31
  -6   0  -5   -0.14    0.09
  -6   0  -5   -0.05    0.05
  -6   0  -5   -0.02    0.09
  -6   0  -5   -0.02    0.05
  -6   0  -5   -0.04    0.08
   6   0   5    0.05    0.10
   6   0   5    0.09    0.12
  -6   0  -6    4.18    0.32
  -6   0  -6    4.40    0.26
  -6   0  -6    4.25    0.27
  -6   0  -6    4.12    0.35
  -6   0  -6    4.20    0.34
   6   0   6    4.52    0.30
   6   0   6    3.91    0.27
  -6   0  -7   -0.06    0.13
  -6   0  -7    0.01    0.12
  -6   0  -7   -0.03    0.10
  -6   0  -7    0.32    0.15
  -6   0  -8    5.97    0.48
  -6   0  -9    0.47    0.23
  -6   0 -10    0.70    0.28
   6  -1 -10    2.14    0.51
   6  -1  -9    1.55    0.44
  -6   1   8    4.71    0.32
  -6   1   8    4.51    0.28
   6  -1  -8    3.98    0.60
  -6   1   7    0.78    0.16
  -6   1   7    0.51    0.19
   6  -1  -7    0.84    0.29
   6  -1  -7    0.55    0.27
  -6   1   6    0.79    0.14
  -6   1   6    0.90    0.23
  -6   1   6    0.95    0.18
   6  -1  -6    0.85    0.29
   6  -1  -6    1.09    0.19
   6  -1  -6    0.91    0.30
   6  -1  -6    0.84    0.18
  -6   1   5    1.13    0.26
  -6   1   5    1.16    0.18
  -6   1   5    1.19    0.15
   6  -1  -5    1.29    0.19
   6  -1  -5    0.96    0.27
   6  -1  -5    1.17    0.18
   6  -1  -5    0.84    0.26
   6  -1  -5    1.10    0.18
  -6   1   4   15.67    0.58
  -6   1   4   15.43    0.63
  -6   1   4   18.25    0.85
  -6   1   4   15.94    0.66
  -6   1   4   15.84    0.58
  -6   1   4   15.05    0.68
   6  -1  -4   15.95    0.81
   6  -1  -4   15.99    0.66
   6  -1  -4   15.75    0.83
   6  -1  -4   16.65    0.61
  -6   1   3    4.16    0.23
  -6   1   3    3.63    0.24
  -6   1   3    3.59    0.35
  -6   1   3    4.37    0.45
   6  -1  -3    4.05    0.27
   6  -1  -3    3.67    0.40
   6  -1  -3    4.21    0.25
   6  -1  -3    3.80    0.42
  -6   1   2   38.47    1.23
  -6   1   2   40.56    1.43
  -6   1   2   39.18    1.53
  -6   1   2   38.09    1.28
   6  -1  -2   39.35    1.44
   6  -1  -2   38.64    1.23
   6  -1  -2   40.49    1.29
   6  -1  -2   41.21    1.45
  -6   1   1   13.98    0.55
  -6   1   1   13.75    0.55
  -6   1   1   12.87    0.66
  -6   1   1   13.38    0.69
  -6   1   1   14.40    0.55
  -6   1   1   13.99    0.49
   6  -1  -1   13.79    0.46
   6  -1  -1   13.11    0.59
   6  -1  -1   14.32    0.55
   6  -1  -1   13.85    0.66
   6  -1  -1   14.53    0.67
   6  -1  -1   13.80    0.55
  -6   1   0   14.03    0.57
  -6   1   0   14.25    0.56
  -6   1   0   15.13    0.66
  -6   1   0   14.80    0.56
  -6   1   0   16.10    0.72
  -6   1   0   13.82    0.52
   6  -1   0   14.07    0.55
   6  -1   0   15.13    0.62
   6  -1   0   14.51    0.47
   6  -1   0   14.99    0.63
   6  -1   0   14.00    0.55
   6  -1   0   14.69    0.61
   6  -1   0   15.07    0.52
  -6   1  -1    0.08    0.12
  -6   1  -1    0.17    0.11
  -6   1  -1    0.24    0.10
  -6   1  -1    0.32    0.10
  -6   1  -1    0.33    0.13
   6  -1   1    0.35    0.12
   6  -1   1    0.42    0.09
   6  -1   1    0.40    0.11
   6  -1   1    0.10    0.11
  -6   1  -2    1.02    0.12
  -6   1  -2    0.75    0.11
  -6   1  -2    1.13    0.17
  -6   1  -2    1.03    0.12
  -6   1  -2    0.83    0.11
   6  -1   2    0.63    0.11
   6  -1   2    1.05    0.09
   6  -1   2    0.75    0.13
   6  -1   2    0.87    0.17
   6  -1   2    0.94    0.09
  -6   1  -3   21.86    0.80
  -6   1  -3   21.08    0.69
  -6   1  -3   20.68    0.71
  -6   1  -3   21.73    0.69
  -6   1  -3   21.84    0.71
   6  -1   3   19.62    0.84
   6  -1   3   20.94    0.80
   6  -1   3   19.70    0.79
  -6   1  -4   50.75    1.48
  -6   1  -4   50.06    1.64
  -6   1  -4   49.38    1.50
  -6   1  -4   49.97    1.51
  -6   1  -4   50.55    1.53
   6  -1   4   48.68    1.70
   6  -1   4   49.44    1.68
   6  -1   4   48.45    1.65
  -6   1  -5    5.26    0.25
  -6   1  -5    5.37    0.23
  -6   1  -5    5.38    0.28
  -6   1  -5    4.51    0.34
  -6   1  -5    5.26    0.25
  -6   1  -6    0.28    0.09
  -6   1  -6    0.10    0.10
  -6   1  -6    0.26    0.08
  -6   1  -6    0.54    0.17
  -6   1  -6    0.27    0.14
  -6   1  -6    0.39    0.08
  -6   1  -7    3.22    0.37
  -6   1  -7    3.60    0.26
  -6   1  -7    3.96    0.39
  -6   1  -7    2.98    0.29
  -6   1  -8    7.29    0.43
  -6   1  -9    0.56    0.20
  -6   1 -10    1.36    0.30
   6  -2 -10    0.63    0.39
  -6   2   9    0.24    0.18
   6  -2  -9   -0.06    0.29
  -6   2   8    0.87    0.27
   6  -2  -8    0.29    0.29
  -6   2   7    8.37    0.65
   6  -2  -7    7.40    0.81
  -6   2   6    0.21    0.20
   6  -2  -6   -0.10    0.22
   6  -2  -6   -0.12    0.19
  -6   2   5    2.22    0.15
  -6   2   5    2.69    0.21
  -6   2   5    3.22    0.46
  -6   2   5    2.60    0.29
  -6   2   5    2.88    0.29
   6  -2  -5    2.71    0.21
   6  -2  -5    2.89    0.46
   6  -2  -5    2.79    0.29
   6  -2  -5    2.67    0.45
  -6   2   4    9.22    0.43
  -6   2   4    8.31    0.46
  -6   2   4    8.06    0.52
  -6   2   4    8.47    0.34
  -6   2   4    7.96    0.62
   6  -2  -4    9.11    0.64
   6  -2  -4    8.26    0.45
   6  -2  -4    8.24    0.64
   6  -2  -4    8.68    0.36
  -6   2   3   23.17    0.74
  -6   2   3   20.76    1.09
  -6   2   3   23.13    1.01
  -6   2   3   22.91    0.84
   6  -2  -3   22.13    1.04
   6  -2  -3   22.62    0.86
   6  -2  -3   21.89    1.05
   6  -2  -3   21.60    0.84
   6  -2  -3   22.38    0.74
  -6   2   2   71.07    2.17
  -6   2   2   68.32    2.07
  -6   2   2   70.06    2.58
  -6   2   2   68.19    2.16
  -6   2   2   67.97    2.37
  -6   2   2   67.75    1.92
   6  -2  -2   70.61    2.05
   6  -2  -2   72.11    2.40
   6  -2  -2   70.12    2.20
   6  -2  -2   70.48    2.17
   6  -2  -2   72.68    2.42
   6  -2  -2   66.80    2.37
  -6   2   1   18.50    0.93
  -6   2   1   17.39    0.69
  -6   2   1   17.88    0.66
  -6   2   1   17.75    0.70
  -6   2   1   19.02    0.87
   6  -2  -1   19.16    0.60
   6  -2  -1   18.63    0.72
   6  -2  -1   18.90    0.85
   6  -2  -1   19.02    0.65
   6  -2  -1   18.55    0.78
   6  -2  -1   19.53    0.86
   6  -2  -1   18.93    0.70
  -6   2   0   36.48    1.33
  -6   2   0   34.98    1.17
  -6   2   0   36.59    1.45
  -6   2   0   35.07    1.16
  -6   2   0   35.80    1.09
  -6   2   0   34.84    1.18
   6  -2   0   34.58    1.29
   6  -2   0   35.74    1.16
   6  -2   0   37.32    1.31
   6  -2   0   36.47    1.20
   6  -2   0   36.95    1.07
   6  -2   0   34.88    1.16
   6  -2   0   34.96    1.01
   6  -2   0   36.64    1.28
  -6   2  -1   13.61    0.47
  -6   2  -1   13.77    0.62
  -6   2  -1   13.16    0.52
  -6   2  -1   13.23    0.52
  -6   2  -1   13.87    0.56
   6  -2   1   13.05    0.55
   6  -2   1   12.90    0.54
   6  -2   1   13.42    0.50
   6  -2   1   14.37    0.57
  -6   2  -2   10.12    0.48
  -6   2  -2   10.11    0.44
  -6   2  -2   11.02    0.48
  -6   2  -2   10.65    0.41
  -6   2  -2   10.16    0.41
   6  -2   2   10.26    0.56
   6  -2   2   10.19    0.36
   6  -2   2    9.98    0.43
   6  -2   2    9.84    0.35
   6  -2   2   10.35    0.46
   6  -2   2   10.98    0.51
  -6   2  -3    7.20    0.42
  -6   2  -3    7.89    0.32
  -6   2  -3    7.47    0.30
  -6   2  -3    7.05    0.34
  -6   2  -3    8.01    0.32
   6  -2   3    7.45    0.43
   6  -2   3    7.61    0.44
   6  -2   3    7.71    0.35
   6  -2   3    7.51    0.36
  -6   2  -4   11.44    0.58
  -6   2  -4   11.78    0.40
  -6   2  -4   11.68    0.40
  -6   2  -4   12.85    0.44
  -6   2  -4   12.15    0.44
   6  -2   4   11.10    0.47
   6  -2   4   11.24    0.44
  -6   2  -5    4.00    0.20
  -6   2  -5    3.84    0.17
  -6   2  -5    4.20    0.17
  -6   2  -5    3.85    0.38
  -6   2  -5    3.97    0.21
  -6   2  -5    3.72    0.37
  -6   2  -6   38.71    1.42
  -6   2  -6   36.76    1.11
  -6   2  -6   37.40    1.11
  -6   2  -6   38.12    1.17
  -6   2  -6   36.65    1.15
  -6   2  -6   35.82    1.39
  -6   2  -7   10.14    0.42
  -6   2  -7   10.50    0.40
  -6   2  -7   10.87    0.64
  -6   2  -7   11.16    0.46
  -6   2  -7   10.75    0.39
  -6   2  -8    5.94    0.32
  -6   2  -9    0.08    0.11
  -6   2 -10    0.03    0.15
  -6   3  10    0.23    0.23
   6  -3 -10    0.53    0.38
  -6   3   9    0.66    0.33
   6  -3  -9    0.98    0.46
  -6   3   8    0.23    0.28
   6  -3  -8    0.58    0.36
  -6   3   7    6.38    0.73
   6  -3  -7    6.09    0.77
  -6   3   6    6.97    0.38
  -6   3   6    7.77    0.82
   6  -3  -6    6.18    0.77
   6  -3  -6    6.10    0.75
  -6   3   5    3.28    0.53
  -6   3   5    2.72    0.29
   6  -3  -5    2.22    0.45
   6  -3  -5    4.17    0.59
   6  -3  -5    2.84    0.33
  -6   3   4    8.99    0.34
  -6   3   4    9.39    0.49
  -6   3   4    9.42    0.64
  -6   3   4    8.93    0.73
   6  -3  -4    9.24    0.33
   6  -3  -4    9.36    0.51
   6  -3  -4   11.87    0.81
   6  -3  -4   10.37    0.75
   6  -3  -4    9.52    0.52
  -6   3   3    1.32    0.30
  -6   3   3    2.18    0.42
  -6   3   3    1.60    0.17
  -6   3   3    1.54    0.22
  -6   3   3    1.83    0.17
   6  -3  -3    2.15    0.41
   6  -3  -3    1.82    0.24
   6  -3  -3    2.01    0.25
   6  -3  -3    1.89    0.14
   6  -3  -3    1.97    0.37
   6  -3  -3    2.06    0.28
  -6   3   2    0.08    0.08
  -6   3   2   -0.21    0.14
  -6   3   2    0.01    0.10
  -6   3   2   -0.08    0.07
  -6   3   2    0.06    0.15
  -6   3   2    0.10    0.09
   6  -3  -2    0.00    0.06
   6  -3  -2    0.09    0.17
   6  -3  -2   -0.08    0.14
   6  -3  -2    0.24    0.12
   6  -3  -2   -0.02    0.07
   6  -3  -2    0.11    0.06
  -6   3   1   34.97    1.22
  -6   3   1   34.39    1.45
  -6   3   1   36.09    1.56
  -6   3   1   34.84    1.21
  -6   3   1   35.66    1.14
  -6   3   1   34.43    1.15
   6  -3  -1   34.61    1.15
   6  -3  -1   36.43    1.35
   6  -3  -1   37.52    1.26
   6  -3  -1   34.87    1.21
   6  -3  -1   35.79    1.05
   6  -3  -1   34.59    1.42
   6  -3  -1   35.76    1.43
  -6   3   0   31.64    0.99
  -6   3   0   27.75    1.04
  -6   3   0   29.32    1.34
  -6   3   0   31.42    1.06
  -6   3   0   23.90    1.19
  -6   3   0   29.70    1.03
   6  -3   0   30.31    1.04
   6  -3   0   32.95    1.23
   6  -3   0   30.10    0.88
   6  -3   0   31.33    1.08
   6  -3   0   31.24    1.04
   6  -3   0   30.59    0.93
   6  -3   0   28.96    1.16
  -6   3  -1    0.72    0.13
  -6   3  -1    0.59    0.12
  -6   3  -1    0.90    0.22
  -6   3  -1    0.56    0.11
  -6   3  -1    0.71    0.15
   6  -3   1    0.73    0.11
   6  -3   1    0.48    0.13
   6  -3   1    0.52    0.13
   6  -3   1    0.57    0.12
   6  -3   1    0.48    0.15
  -6   3  -2  101.92    3.03
  -6   3  -2  105.34    3.16
  -6   3  -2  101.09    3.11
  -6   3  -2  104.47    3.18
  -6   3  -2  100.61    2.64
   6  -3   2  101.03    3.09
   6  -3   2   99.78    2.98
   6  -3   2  102.27    2.94
   6  -3   2  101.42    3.49
  -6   3  -3   87.54    2.64
  -6   3  -3   91.01    2.59
  -6   3  -3   86.23    2.68
  -6   3  -3   84.17    2.72
   6  -3   3   88.36    2.95
   6  -3   3   84.30    2.64
   6  -3   3   86.20    2.83
  -6   3  -4  103.60    2.85
  -6   3  -4   83.75    3.00
  -6   3  -4   96.26    2.85
  -6   3  -4   99.25    2.90
  -6   3  -4  102.53    3.07
   6  -3   4  100.03    2.93
   6  -3   4   92.55    3.06
   6  -3   4   95.88    3.09
  -6   3  -5    8.09    0.33
  -6   3  -5    7.74    0.35
  -6   3  -5    7.95    0.31
  -6   3  -5    7.15    0.50
  -6   3  -5    8.89    0.55
  -6   3  -5    8.18    0.30
  -6   3  -6   15.76    0.56
  -6   3  -6   16.43    0.81
  -6   3  -6   14.99    0.54
  -6   3  -7    0.10    0.07
  -6   3  -7    0.17    0.08
  -6   3  -7    0.09    0.16
  -6   3  -8    0.55    0.09
  -6   3  -9    0.63    0.13
  -6   3 -10    2.42    0.26
  -6   4  10    0.84    0.37
   6  -4 -10    0.10    0.38
  -6   4   9    1.24    0.44
   6  -4  -9    1.39    0.53
  -6   4   8    0.01    0.26
   6  -4  -8    0.10    0.31
  -6   4   7    3.59    0.63
   6  -4  -7    2.33    0.56
  -6   4   6    0.02    0.26
   6  -4  -6   -0.11    0.24
   6  -4  -6   -0.31    0.25
  -6   4   5   25.78    1.03
  -6   4   5   25.21    1.46
   6  -4  -5   25.49    1.42
   6  -4  -5   25.76    1.44
  -6   4   4    0.04    0.04
  -6   4   4    0.28    0.28
  -6   4   4    0.12    0.07
  -6   4   4    0.00    0.04
   6  -4  -4   -0.09    0.10
   6  -4  -4   -0.06    0.11
   6  -4  -4    0.01    0.11
   6  -4  -4    0.20    0.24
   6  -4  -4   -0.05    0.23
  -6   4   3   18.22    0.69
  -6   4   3   18.69    0.79
  -6   4   3   17.90    0.79
  -6   4   3   16.90    1.10
  -6   4   3   18.02    1.03
  -6   4   3   18.23    0.65
   6  -4  -3   16.61    1.03
   6  -4  -3   17.61    0.81
   6  -4  -3   18.81    1.09
   6  -4  -3   18.58    0.89
   6  -4  -3   17.65    0.79
  -6   4   2   24.96    0.87
  -6   4   2   26.37    1.27
  -6   4   2   25.20    0.92
  -6   4   2   25.32    0.99
  -6   4   2   24.36    0.97
  -6   4   2   23.53    1.33
   6  -4  -2   23.58    1.22
   6  -4  -2   25.94    1.09
   6  -4  -2   26.08    0.99
   6  -4  -2   26.12    1.03
   6  -4  -2   25.69    1.27
   6  -4  -2   25.18    0.98
  -6   4   1    6.36    0.41
  -6   4   1    8.23    0.66
  -6   4   1    7.07    0.42
  -6   4   1    7.18    0.66
  -6   4   1    8.02    0.46
  -6   4   1    7.26    0.38
   6  -4  -1    7.25    0.42
   6  -4  -1    8.14    0.62
   6  -4  -1    7.49    0.48
   6  -4  -1    7.01    0.43
   6  -4  -1    7.65    0.42
   6  -4  -1    7.13    0.59
   6  -4  -1    7.82    0.35
  -6   4   0   44.40    1.47
  -6   4   0   42.43    1.49
  -6   4   0   44.55    1.90
  -6   4   0   47.12    1.80
  -6   4   0   45.11    1.40
  -6   4   0   43.17    1.48
   6  -4   0   44.43    1.53
   6  -4   0   43.48    1.64
   6  -4   0   43.54    1.29
   6  -4   0   43.13    1.68
   6  -4   0   43.21    1.25
   6  -4   0   43.82    1.46
   6  -4   0   44.61    1.67
  -6   4  -1   51.97    1.67
  -6   4  -1   51.28    1.70
  -6   4  -1   52.17    1.52
  -6   4  -1   46.52    1.89
   6  -4   1   52.92    1.62
   6  -4   1   51.23    1.78
   6  -4   1   48.69    1.69
  -6   4  -2   13.94    0.59
  -6   4  -2   13.30    0.75
  -6   4  -2   14.29    0.49
  -6   4  -2   13.91    0.67
   6  -4   2   13.68    0.51
   6  -4   2   14.29    0.62
   6  -4   2   14.81    0.58
   6  -4   2   14.42    0.79
  -6   4  -3    2.29    0.29
  -6   4  -3    1.67    0.28
  -6   4  -3    2.87    0.34
  -6   4  -3    2.62    0.20
  -6   4  -3    2.46    0.23
  -6   4  -3    2.46    0.32
   6  -4   3    2.78    0.34
   6  -4   3    1.82    0.22
   6  -4   3    2.59    0.26
  -6   4  -4    5.24    0.41
  -6   4  -4    4.76    0.27
  -6   4  -4    4.55    0.33
  -6   4  -4    3.91    0.41
  -6   4  -4    4.83    0.26
  -6   4  -4    4.67    0.36
   6  -4   4    4.55    0.30
   6  -4   4    4.86    0.27
   6  -4   4    4.84    0.31
  -6   4  -5    0.40    0.10
  -6   4  -5    0.50    0.09
  -6   4  -5    0.38    0.19
  -6   4  -5    0.49    0.15
  -6   4  -5    0.42    0.12
   6  -4   5    0.40    0.11
  -6   4  -6    7.22    0.33
  -6   4  -6    7.73    0.34
  -6   4  -6    8.36    0.57
  -6   4  -6    6.74    0.38
  -6   4  -6    7.46    0.30
   6  -4   6    6.38    0.36
  -6   4  -7   -0.03    0.06
  -6   4  -8    0.12    0.06
  -6   4  -9    0.43    0.10
  -6   4 -10    1.62    0.19
  -6   5   9   -0.50    0.26
   6  -5  -9    0.14    0.37
  -6   5   8    0.52    0.37
   6  -5  -8    0.08    0.36
  -6   5   7    0.48    0.36
   6  -5  -7    0.11    0.31
  -6   5   6    1.81    0.52
   6  -5  -6    1.55    0.52
   6  -5  -6    1.84    0.51
  -6   5   5    1.58    0.50
   6  -5  -5    0.88    0.40
   6  -5  -5    1.50    0.49
  -6   5   4    4.99    0.41
  -6   5   4    4.51    0.27
  -6   5   4    4.09    0.67
  -6   5   4    4.93    0.23
  -6   5   4    4.93    0.34
   6  -5  -4    4.56    0.73
   6  -5  -4    4.40    0.43
   6  -5  -4    4.47    0.45
   6  -5  -4    4.73    0.69
  -6   5   3   12.49    0.61
  -6   5   3   11.79    0.49
  -6   5   3   11.48    0.63
  -6   5   3   11.89    0.63
  -6   5   3   10.24    0.84
  -6   5   3   11.78    0.49
  -6   5   3   12.24    0.97
   6  -5  -3   10.95    0.91
   6  -5  -3   12.75    0.93
   6  -5  -3   12.02    0.72
   6  -5  -3   12.05    0.67
   6  -5  -3   11.47    0.62
   6  -5  -3   12.60    0.65
  -6   5   2    0.89    0.15
  -6   5   2    0.77    0.33
  -6   5   2    1.16    0.24
  -6   5   2    0.96    0.16
  -6   5   2    0.84    0.35
  -6   5   2    0.50    0.15
  -6   5   2    0.93    0.19
   6  -5  -2    0.62    0.17
   6  -5  -2    0.49    0.30
   6  -5  -2    0.44    0.25
   6  -5  -2    0.87    0.21
   6  -5  -2    0.97    0.24
  -6   5   1    0.27    0.11
  -6   5   1    0.20    0.23
  -6   5   1    0.32    0.13
  -6   5   1    0.17    0.17
  -6   5   1    0.36    0.13
  -6   5   1    0.50    0.29
  -6   5   1    0.13    0.09
   6  -5  -1    0.41    0.15
   6  -5  -1    0.59    0.28
   6  -5  -1    0.27    0.10
   6  -5  -1    0.33    0.23
   6  -5  -1    0.31    0.12
   6  -5  -1    0.30    0.16
  -6   5   0    9.21    0.51
  -6   5   0   10.18    0.77
  -6   5   0    9.13    0.52
  -6   5   0    8.68    0.49
  -6   5   0    9.67    0.51
  -6   5   0    9.44    0.50
  -6   5   0    9.04    0.76
   6  -5   0    9.08    0.64
   6  -5   0   10.37    0.38
   6  -5   0    8.86    0.47
   6  -5   0    7.37    0.54
   6  -5   0    9.80    0.54
   6  -5   0    9.46    0.40
   6  -5   0    8.59    0.65
  -6   5  -1    1.18    0.23
  -6   5  -1    0.29    0.14
  -6   5  -1    1.01    0.31
  -6   5  -1    0.66    0.16
  -6   5  -1    0.56    0.16
   6  -5   1    0.83    0.15
   6  -5   1    0.64    0.16
   6  -5   1    1.16    0.26
   6  -5   1    0.20    0.14
  -6   5  -2    0.36    0.13
  -6   5  -2    0.28    0.23
  -6   5  -2    0.25    0.11
  -6   5  -2    0.32    0.15
  -6   5  -2    0.18    0.12
   6  -5   2    0.06    0.11
   6  -5   2    0.36    0.13
   6  -5   2    0.33    0.09
   6  -5   2    0.10    0.18
   6  -5   2    0.23    0.12
  -6   5  -3    0.86    0.27
  -6   5  -3    0.95    0.16
  -6   5  -3    0.66    0.19
  -6   5  -3    0.79    0.15
  -6   5  -3    0.81    0.22
   6  -5   3    0.83    0.23
   6  -5   3    0.77    0.16
   6  -5   3    0.80    0.19
  -6   5  -4   21.85    0.83
  -6   5  -4   21.50    0.81
  -6   5  -4   23.83    1.05
   6  -5   4   21.71    0.87
   6  -5   4   21.86    0.93
  -6   5  -5    2.66    0.24
  -6   5  -5    2.60    0.38
  -6   5  -5    2.52    0.21
   6  -5   5    2.34    0.27
  -6   5  -6    0.40    0.10
   6  -5   6    0.36    0.12
  -6   5  -9    0.04    0.08
  -6   6   9    1.84    0.63
   6  -6  -9    2.08    0.70
  -6   6   8    0.13    0.35
   6  -6  -8   -0.11    0.35
  -6   6   7    4.93    0.86
   6  -6  -7    4.33    0.80
  -6   6   6   -0.03    0.31
   6  -6  -6    0.21    0.32
  -6   6   5    1.55    0.52
   6  -6  -5    0.85    0.42
   6  -6  -5    0.81    0.45
  -6   6   4    0.55    0.22
  -6   6   4    0.92    0.43
   6  -6  -4    1.58    0.49
   6  -6  -4    1.10    0.44
   6  -6  -4    0.84    0.23
  -6   6   3    2.77    0.37
  -6   6   3    2.69    0.26
  -6   6   3    2.58    0.35
  -6   6   3    2.45    0.61
  -6   6   3    2.68    0.26
  -6   6   3    3.04    0.36
   6  -6  -3    3.04    0.45
   6  -6  -3    2.56    0.57
   6  -6  -3    2.69    0.37
   6  -6  -3    3.15    0.58
   6  -6  -3    2.62    0.36
  -6   6   2    0.40    0.34
  -6   6   2    0.63    0.20
  -6   6   2    0.27    0.31
  -6   6   2    0.38    0.12
  -6   6   2    0.31    0.16
  -6   6   2    0.20    0.22
  -6   6   2    0.20    0.11
   6  -6  -2    0.45    0.21
   6  -6  -2    0.18    0.28
   6  -6  -2    0.22    0.15
   6  -6  -2    0.13    0.15
   6  -6  -2    0.13    0.30
  -6   6   1    4.03    0.62
  -6   6   1    4.06    0.32
  -6   6   1    4.41    0.71
  -6   6   1    4.39    0.43
  -6   6   1    3.43    0.38
  -6   6   1    3.91    0.41
  -6   6   1    4.38    0.34
   6  -6  -1    5.10    0.67
   6  -6  -1    4.11    0.39
   6  -6  -1    3.73    0.27
   6  -6  -1    2.63    0.49
   6  -6  -1    4.55    0.46
   6  -6  -1    4.12    0.47
  -6   6   0    0.44    0.15
  -6   6   0    0.81    0.34
  -6   6   0    0.45    0.14
  -6   6   0    0.96    0.34
  -6   6   0    0.38    0.15
  -6   6   0    0.76    0.24
   6  -6   0    0.56    0.15
   6  -6   0    0.67    0.20
   6  -6   0    0.47    0.10
   6  -6   0    0.78    0.22
   6  -6   0    0.76    0.27
   6  -6   0    0.88    0.28
   6  -6   0    0.43    0.11
  -6   6  -1    3.71    0.60
  -6   6  -1    3.64    0.38
  -6   6  -1    2.62    0.34
  -6   6  -1    3.40    0.36
  -6   6  -1    2.78    0.35
   6  -6   1    3.20    0.44
   6  -6   1    3.17    0.37
   6  -6   1    3.27    0.40
  -6   6  -2    0.35    0.27
  -6   6  -2    0.57    0.21
  -6   6  -2    0.52    0.16
  -6   6  -2    0.31    0.16
   6  -6   2    0.24    0.14
   6  -6   2    0.26    0.15
   6  -6   2    0.30    0.17
  -6   6  -3    5.92    0.39
  -6   6  -3    6.02    0.40
  -6   6  -3    5.53    0.55
   6  -6   3    6.86    0.45
   6  -6   3    6.69    0.56
  -6   6  -4    0.96    0.26
  -6   6  -4    0.65    0.16
  -6   6  -4    0.86    0.17
   6  -6   4    0.56    0.17
   6  -6   4    0.95    0.24
   6  -6   4    0.95    0.20
  -6   6  -5   30.05    1.10
   6  -6   5   30.70    1.17
   6  -6   5   30.38    1.03
  -6   6  -6    2.28    0.25
   6  -6   6    2.78    0.30
   6  -6   7    1.12    0.19
  -6   6  -9   -0.03    0.10
  -6   7   8    0.36    0.48
   6  -7  -8    0.67    0.48
  -6   7   7    4.94    0.93
   6  -7  -7    6.43    1.06
  -6   7   6    0.36    0.39
   6  -7  -6    0.50    0.43
  -6   7   5    0.79    0.19
  -6   7   5    1.72    0.60
   6  -7  -5    0.58    0.40
   6  -7  -5    0.57    0.47
  -6   7   4    0.03    0.20
  -6   7   4    0.57    0.44
   6  -7  -4    0.08    0.30
   6  -7  -4   -0.10    0.29
  -6   7   3    5.09    0.84
  -6   7   3    3.64    0.44
   6  -7  -3    5.38    0.80
   6  -7  -3    3.09    0.64
   6  -7  -3    3.81    0.52
   6  -7  -3    3.80    0.44
  -6   7   2    0.94    0.31
  -6   7   2    0.94    0.38
  -6   7   2    0.82    0.19
  -6   7   2    1.31    0.22
  -6   7   2    0.59    0.21
  -6   7   2    0.49    0.39
  -6   7   2    0.71    0.22
   6  -7  -2    0.64    0.33
   6  -7  -2    0.82    0.26
   6  -7  -2    1.06    0.19
   6  -7  -2    0.95    0.41
   6  -7  -2    0.91    0.26
  -6   7   1    4.34    0.46
  -6   7   1    4.34    0.48
  -6   7   1    4.65    0.38
  -6   7   1    5.88    0.81
  -6   7   1    4.03    0.44
  -6   7   1    4.82    0.78
  -6   7   1    5.32    0.40
   6  -7  -1    5.44    0.74
   6  -7  -1    5.09    0.32
   6  -7  -1    4.79    0.51
   6  -7  -1    5.97    0.52
  -6   7   0    2.42    0.37
  -6   7   0    2.41    0.34
  -6   7   0    3.10    0.38
  -6   7   0    2.08    0.50
  -6   7   0    2.65    0.34
   6  -7   0    2.51    0.19
   6  -7   0    2.61    0.39
   6  -7   0    2.61    0.41
  -6   7  -1   15.26    0.77
  -6   7  -1   14.28    0.76
  -6   7  -1   15.06    0.79
   6  -7   1   14.68    0.85
   6  -7   1   14.92    0.80
  -6   7  -2    2.46    0.34
  -6   7  -2    2.90    0.39
  -6   7  -2    2.83    0.35
   6  -7   2    2.75    0.36
   6  -7   2    2.92    0.41
  -6   7  -3    0.76    0.20
   6  -7   3    0.69    0.21
  -6   7  -4    4.13    0.34
   6  -7   4    3.64    0.39
   6  -7   4    5.03    0.40
  -6   7  -5    0.29    0.13
   6  -7   5    0.60    0.14
   6  -7   5    0.56    0.18
   6  -7   5    0.44    0.16
  -6   7  -6    2.20    0.28
   6  -7   6    2.11    0.30
   6  -7   7    0.08    0.12
   6  -7   8    1.72    0.25
  -6   8   8    1.34    0.61
   6  -8  -8    1.52    0.65
  -6   8   7    2.33    0.70
   6  -8  -7    1.13    0.59
  -6   8   6    1.02    0.56
   6  -8  -6    1.14    0.52
  -6   8   5    2.41    0.32
  -6   8   5    3.58    0.84
   6  -8  -5    1.79    0.56
  -6   8   4    0.19    0.22
  -6   8   4    0.91    0.54
   6  -8  -4    0.68    0.40
  -6   8   3   18.88    0.95
  -6   8   3   19.23    1.52
   6  -8  -3   16.94    1.10
  -6   8   2    0.15    0.16
  -6   8   2    0.15    0.14
  -6   8   2    0.43    0.28
  -6   8   2    0.04    0.14
   6  -8  -2   -0.07    0.14
   6  -8  -2    0.25    0.14
   6  -8  -2    0.07    0.18
  -6   8   1    4.02    0.44
  -6   8   1    3.72    0.41
  -6   8   1    3.51    0.45
  -6   8   1    4.44    0.50
  -6   8   1    3.42    0.48
   6  -8  -1    2.91    0.43
   6  -8  -1    3.73    0.50
   6  -8  -1    3.53    0.29
  -6   8   0    1.56    0.31
  -6   8   0    1.48    0.30
  -6   8   0    1.94    0.37
   6  -8   0    1.25    0.31
   6  -8   0    2.11    0.37
   6  -8   0    1.50    0.13
  -6   8  -1    6.45    0.61
  -6   8  -1    6.78    0.52
  -6   8  -1    5.75    0.56
   6  -8   1    5.91    0.59
   6  -8   1    6.63    0.58
   6  -8   2    0.45    0.20
   6  -8   2    0.40    0.22
   6  -8   3   -0.08    0.14
   6  -8   3    0.62    0.22
   6  -8   4    3.30    0.42
   6  -8   4    5.10    0.49
   6  -8   5    2.24    0.34
   6  -8   6    4.85    0.47
   6  -8   7    0.18    0.14
   6  -8   8   -0.16    0.12
  -6   9   7    1.12    0.60
  -6   9   6    4.68    1.02
  -6   9   5    2.96    0.85
  -6   9   5    2.23    0.35
  -6   9   4    2.72    0.78
  -6   9   4    1.60    0.37
  -6   9   3    0.37    0.28
   6  -9  -3    0.26    0.17
  -6   9   2   -0.15    0.27
   6  -9  -2    0.11    0.14
   6  -9  -2    0.09    0.21
  -6   9   1    0.20    0.18
  -6   9   1    0.13    0.17
  -6   9   1    0.52    0.21
  -6   9   1    0.24    0.28
   6  -9  -1    0.24    0.21
   6  -9  -1    0.30    0.25
   6  -9  -1    0.24    0.12
  -6   9   0    2.39    0.38
  -6   9   0    2.11    0.37
  -6   9   0    2.53    0.46
   6  -9   0    2.22    0.43
   6  -9   0    2.49    0.42
   6  -9   1   11.25    0.77
   6  -9   1   11.43    0.82
   6  -9   2    0.32    0.22
   6  -9   2    0.27    0.20
   6  -9   3    0.30    0.21
   6  -9   3    1.43    0.32
   6  -9   4    4.48    0.49
   6  -9   5    0.25    0.19
   6  -9   5    0.24    0.17
   6  -9   6    0.40    0.20
   6  -9   7    0.50    0.21
  -6  10   6    0.16    0.57
  -6  10   5    1.26    0.32
  -6  10   4    0.60    0.33
   6 -10  -4    0.81    0.24
  -6  10   3    0.56    0.34
   6 -10  -3    0.63    0.21
  -6  10   2   -0.49    0.30
   6 -10  -2    0.33    0.15
   6 -10  -2    0.27    0.26
  -6  10   1    0.07    0.31
  -6  10   1    0.53    0.27
   6 -10  -1    0.20    0.22
   6 -10  -1   -0.02    0.17
   6 -10  -1    0.20    0.11
  -6  10   0    0.43    0.24
  -6  10   0    0.34    0.32
   6 -10   0    0.50    0.26
   6 -10   0   -0.02    0.20
  -6  10  -1    1.40    0.42
   6 -10   1    1.76    0.41
   6 -10   1    2.39    0.45
   6 -10   2    0.07    0.21
   6 -10   2    0.20    0.22
   6 -10   3   -0.10    0.19
   6 -10   3    0.06    0.16
   6 -10   4   -0.13    0.19
   6 -10   4    0.38    0.21
   6 -10   5    0.67    0.25
   6 -10   5    0.10    0.17
   6 -10   6    0.14    0.18
  -6  11   4    0.36    0.33
   6 -11  -4   -0.14    0.17
  -6  11   3    0.25    0.36
   6 -11  -3   -0.04    0.16
  -6  11   2    0.82    0.40
   6 -11  -2    0.82    0.19
   6 -11  -2    1.23    0.40
  -6  11   1    0.21    0.35
   6 -11  -1    0.61    0.32
  -6  11   0    0.13    0.21
  -6  11   0    0.18    0.35
   6 -11   0    0.28    0.27
   6 -11   0    0.09    0.24
  -6  11  -1    1.39    0.34
  -6  11  -1    1.35    0.46
   6 -11   1    0.84    0.34
   6 -11   1    1.19    0.35
   6 -11   2    0.52    0.28
   6 -11   2    0.32    0.28
   6 -11   3    1.14    0.34
   6 -11   4   -0.24    0.16
   6 -11   4   -0.10    0.20
  -6  12   1    0.29    0.41
   6 -12  -1    0.12    0.25
  -6  12   0    1.19    0.48
  -6  12   0    0.59    0.29
   6 -12   0    0.40    0.31
   6 -12   0    1.02    0.37
  -6  12  -1    2.69    0.50
   6 -12   1    2.37    0.51
   6 -12   1    2.43    0.51
  -7 -12   1    3.42    0.60
  -7 -12   1    2.67    0.52
   7  12  -1    3.73    0.63
   7  12  -1    3.55    0.55
  -7 -12   0    0.59    0.32
   7  12   0    0.60    0.42
  -7 -12  -1    1.16    0.40
   7  12   1    0.38    0.42
  -7 -11   4    0.07    0.20
  -7 -11   4    0.06    0.19
   7  11  -4   -0.05    0.16
  -7 -11   3   -0.03    0.18
  -7 -11   3    0.14    0.21
   7  11  -3   -0.10    0.15
  -7 -11   2    0.44    0.28
  -7 -11   2    0.50    0.28
   7  11  -2    0.25    0.20
  -7 -11   1    0.19    0.23
  -7 -11   1    0.34    0.28
   7  11  -1    0.20    0.19
   7  11  -1    0.02    0.28
  -7 -11   0    0.19    0.26
  -7 -11   0    0.20    0.26
   7  11   0   -0.09    0.31
   7  11   0    0.49    0.26
  -7 -11  -1    1.07    0.38
   7  11   1    1.20    0.44
  -7 -11  -2    0.32    0.15
   7  11   2   -0.17    0.32
   7  11   3   -0.22    0.31
   7  11   4   -0.60    0.29
  -7 -10   6    0.52    0.26
  -7 -10   6    0.18    0.12
   7  10  -6    0.52    0.21
  -7 -10   5    1.73    0.31
   7  10  -5    1.54    0.34
  -7 -10   4    1.11    0.31
   7  10  -4    0.86    0.26
  -7 -10   3    0.52    0.25
   7  10  -3    0.33    0.19
  -7 -10   2    0.93    0.30
   7  10  -2    1.00    0.27
  -7 -10   1    0.15    0.23
  -7 -10   1    0.36    0.25
   7  10  -1    0.69    0.25
   7  10  -1    0.29    0.28
  -7 -10   0    2.17    0.46
  -7 -10   0    1.52    0.37
   7  10   0    1.53    0.33
   7  10   0    1.00    0.34
  -7 -10  -1    0.88    0.16
  -7 -10  -1    1.01    0.37
  -7 -10  -1    1.34    0.35
   7  10   1    0.65    0.25
   7  10   1    0.81    0.35
   7  10   2   -0.03    0.30
   7  10   3    0.23    0.31
   7  10   4    0.19    0.29
   7  10   5   -0.26    0.23
   7  10   6    0.22    0.56
   7   9  -7    0.27    0.18
   7   9  -6    1.13    0.27
  -7  -9   5    2.67    0.35
   7   9  -5    2.41    0.38
  -7  -9   4    0.09    0.16
   7   9  -4   -0.03    0.13
  -7  -9   3    0.17    0.20
   7   9  -3    0.28    0.17
  -7  -9   2    0.30    0.22
   7   9  -2    0.36    0.19
   7   9  -1    3.79    0.47
   7   9  -1    4.29    0.52
   7   9   0    5.13    0.57
   7   9   0    5.43    0.59
   7   9   0    5.31    0.58
  -7  -9  -1    0.45    0.24
   7   9   1    0.39    0.21
   7   9   1    0.35    0.25
   7   9   1    1.07    0.34
   7   9   1    0.45    0.21
   7   9   2    1.12    0.36
   7   9   3   -0.23    0.26
   7   9   4    0.23    0.46
   7   9   4   -0.03    0.25
   7   9   5    3.40    0.41
   7   9   5    2.30    0.75
   7   9   6    2.06    0.76
   7   9   7    0.37    0.57
   7   8  -8    0.21    0.16
   7   8  -7    0.36    0.16
   7   8  -6    6.51    0.49
  -7  -8   5    0.78    0.19
   7   8  -5    0.83    0.22
  -7  -8   4    0.99    0.24
   7   8  -4    0.77    0.22
  -7  -8   3   26.45    1.23
   7   8  -3   23.56    1.09
   7   8  -2    0.39    0.17
   7   8  -1    2.54    0.37
   7   8  -1    2.13    0.34
   7   8  -1    2.53    0.37
  -7  -8   0    9.15    0.37
   7   8   0    9.55    0.63
   7   8   0    8.21    0.63
   7   8   0    9.45    0.66
   7   8   0    9.53    0.62
   7   8   1    2.88    0.42
   7   8   1    2.73    0.40
   7   8   1    2.57    0.39
   7   8   1    2.37    0.42
  -7  -8  -2    1.23    0.32
   7   8   2    0.60    0.23
   7   8   2    0.87    0.24
   7   8   2    0.93    0.31
   7   8   3    0.22    0.42
   7   8   3   -0.12    0.23
  -7  -8  -4    0.12    0.33
   7   8   4   -0.13    0.22
   7   8   4    0.26    0.39
  -7  -8  -5    0.81    0.46
   7   8   5    0.30    0.20
   7   8   5    0.24    0.45
  -7  -8  -6    1.20    0.54
   7   8   6    2.60    0.76
  -7  -8  -7   -0.21    0.33
   7   8   7    0.24    0.44
  -7  -8  -8    0.63    0.53
   7   8   8    0.14    0.45
   7   7  -8    0.91    0.22
   7   7  -7    1.05    0.23
   7   7  -6    4.08    0.42
  -7  -7   5    1.07    0.20
   7   7  -5    1.20    0.23
  -7  -7   4    0.46    0.17
   7   7  -4    0.34    0.15
   7   7  -3    0.32    0.16
   7   7  -3    0.35    0.15
   7   7  -2    8.66    0.51
   7   7  -2    7.70    0.60
   7   7  -2    8.20    0.53
   7   7  -2    8.92    0.55
   7   7  -1   29.63    1.12
   7   7  -1   28.75    1.19
   7   7  -1   27.27    1.18
   7   7  -1   29.72    1.26
   7   7   0    7.14    0.52
   7   7   0    8.27    0.57
   7   7   0    8.46    0.58
   7   7   0    7.41    0.80
   7   7   0    7.56    0.52
  -7  -7  -1    1.96    0.30
  -7  -7  -1    1.68    0.46
   7   7   1    1.93    0.36
   7   7   1    1.85    0.32
   7   7   1    2.00    0.46
   7   7   1    1.51    0.28
   7   7   1    1.74    0.32
   7   7   1    0.96    0.42
  -7  -7  -2    0.82    0.20
  -7  -7  -2    0.21    0.31
  -7  -7  -2    0.10    0.28
   7   7   2    0.25    0.19
   7   7   2    0.36    0.18
   7   7   2    0.62    0.35
   7   7   2    0.06    0.23
   7   7   2    0.14    0.34
   7   7   2    0.30    0.16
  -7  -7  -3   12.86    1.06
  -7  -7  -3   13.23    0.78
  -7  -7  -3   13.99    1.13
   7   7   3   13.59    1.14
   7   7   3   12.55    0.68
   7   7   3   12.31    0.74
  -7  -7  -4    0.97    0.45
  -7  -7  -4    0.11    0.33
   7   7   4    0.80    0.48
   7   7   4    0.91    0.27
  -7  -7  -5   -0.02    0.34
  -7  -7  -5   -0.18    0.27
   7   7   5    0.11    0.14
   7   7   5   -0.20    0.31
  -7  -7  -6   -0.41    0.24
   7   7   6    0.33    0.43
  -7  -7  -7    2.81    0.74
   7   7   7    1.93    0.68
  -7  -7  -8    0.59    0.50
   7   7   8    0.67    0.49
   7   6  -9    2.42    0.32
   7   6  -8    3.02    0.34
   7   6  -7    1.17    0.22
   7   6  -6    0.46    0.16
  -7  -6   5    1.71    0.21
   7   6  -5    3.01    0.32
  -7  -6   4    2.58    0.32
   7   6  -4    2.69    0.31
   7   6  -4    2.64    0.32
  -7  -6   3    0.12    0.10
   7   6  -3    0.24    0.12
   7   6  -3    0.01    0.09
   7   6  -3    0.03    0.15
  -7  -6   2    2.65    0.42
   7   6  -2    2.95    0.34
   7   6  -2    2.26    0.29
   7   6  -2    3.21    0.40
   7   6  -2    3.58    0.31
   7   6  -2    3.27    0.49
  -7  -6   1    0.02    0.13
  -7  -6   1    0.37    0.23
   7   6  -1    0.00    0.09
   7   6  -1   -0.03    0.10
   7   6  -1   -0.15    0.14
   7   6  -1   -0.14    0.13
   7   6  -1   -0.12    0.12
  -7  -6   0    1.21    0.34
  -7  -6   0    0.67    0.28
  -7  -6   0    0.72    0.13
  -7  -6   0    1.35    0.24
   7   6   0    0.92    0.20
   7   6   0    0.96    0.34
   7   6   0    0.90    0.30
   7   6   0    0.82    0.21
   7   6   0    0.96    0.24
   7   6   0    0.69    0.18
  -7  -6  -1    4.77    0.47
  -7  -6  -1    4.45    0.64
  -7  -6  -1    3.78    0.38
  -7  -6  -1    4.49    0.62
   7   6   1    5.28    0.48
   7   6   1    4.55    0.45
   7   6   1    5.54    0.75
   7   6   1    5.16    0.47
   7   6   1    4.08    0.41
   7   6   1    5.22    0.66
  -7  -6  -2   12.21    0.68
  -7  -6  -2   11.73    0.94
  -7  -6  -2   11.52    0.59
  -7  -6  -2   11.31    0.90
   7   6   2   12.20    0.67
   7   6   2   11.95    0.66
   7   6   2   11.66    0.64
   7   6   2   11.72    0.97
   7   6   2   10.23    0.81
   7   6   2   11.95    0.63
  -7  -6  -3    3.56    0.34
  -7  -6  -3    4.14    0.65
  -7  -6  -3    3.56    0.41
  -7  -6  -3    3.25    0.59
   7   6   3    3.42    0.39
   7   6   3    4.24    0.40
   7   6   3    4.82    0.74
   7   6   3    3.58    0.40
   7   6   3    4.31    0.44
  -7  -6  -4    6.96    0.88
  -7  -6  -4    5.57    0.77
   7   6   4    7.67    0.50
   7   6   4    7.13    0.48
   7   6   4    8.39    1.01
  -7  -6  -5    5.95    0.85
  -7  -6  -5    4.30    0.74
   7   6   5    4.87    0.82
  -7  -6  -6    0.55    0.35
   7   6   6    0.09    0.34
  -7  -6  -7    1.25    0.45
   7   6   7    0.54    0.43
  -7  -6  -8    0.21    0.37
   7   6   8    0.97    0.49
  -7  -6  -9   -0.52    0.30
   7   6   9   -0.47    0.39
   7   5  -9   -0.06    0.12
   7   5  -8    0.77    0.19
   7   5  -7    0.07    0.12
   7   5  -6    6.29    0.40
  -7  -5   5    1.19    0.15
   7   5  -5    1.18    0.21
   7   5  -5    1.31    0.22
   7   5  -5    0.67    0.23
  -7  -5   4   14.62    0.66
   7   5  -4   13.57    0.65
   7   5  -4   14.35    0.66
   7   5  -4   14.80    0.80
   7   5  -4   15.04    0.81
  -7  -5   3    0.06    0.08
  -7  -5   3    0.07    0.11
  -7  -5   3    0.09    0.08
   7   5  -3    0.22    0.18
   7   5  -3   -0.01    0.07
   7   5  -3    0.01    0.09
   7   5  -3    0.22    0.16
   7   5  -3    0.02    0.10
  -7  -5   2    1.77    0.30
  -7  -5   2    1.59    0.27
  -7  -5   2    1.66    0.24
  -7  -5   2    2.10    0.30
   7   5  -2    1.59    0.24
   7   5  -2    1.91    0.20
   7   5  -2    1.52    0.22
   7   5  -2    1.25    0.29
   7   5  -2    2.21    0.32
  -7  -5   1   13.37    0.80
  -7  -5   1   12.85    0.63
  -7  -5   1   13.09    0.66
  -7  -5   1   13.69    0.72
   7   5  -1   13.91    0.81
   7   5  -1   14.08    0.84
   7   5  -1   13.07    0.64
   7   5  -1   13.29    0.68
   7   5  -1   13.05    0.57
   7   5  -1   12.82    0.62
  -7  -5   0   15.26    0.93
  -7  -5   0   17.27    0.75
  -7  -5   0   15.37    0.91
  -7  -5   0   15.17    0.82
  -7  -5   0   16.83    0.76
   7   5   0   16.89    0.93
   7   5   0   17.17    0.78
   7   5   0   16.75    0.75
   7   5   0   17.55    0.71
   7   5   0   16.84    0.75
   7   5   0   17.69    1.00
  -7  -5  -1    0.12    0.14
  -7  -5  -1    0.13    0.11
  -7  -5  -1    0.44    0.23
  -7  -5  -1    0.29    0.15
  -7  -5  -1    0.15    0.19
   7   5   1    0.17    0.15
   7   5   1    0.11    0.09
   7   5   1    0.31    0.13
   7   5   1    0.23    0.21
   7   5   1    0.33    0.15
   7   5   1   -0.02    0.17
  -7  -5  -2    2.69    0.38
  -7  -5  -2    2.50    0.27
  -7  -5  -2    2.11    0.45
  -7  -5  -2    3.10    0.51
  -7  -5  -2    2.87    0.34
   7   5   2    2.41    0.29
   7   5   2    2.33    0.49
   7   5   2    2.85    0.32
   7   5   2    2.30    0.29
   7   5   2    2.56    0.43
   7   5   2    3.09    0.34
  -7  -5  -3   -0.05    0.24
  -7  -5  -3    0.09    0.10
  -7  -5  -3    0.01    0.13
  -7  -5  -3   -0.02    0.13
  -7  -5  -3   -0.16    0.17
   7   5   3   -0.24    0.16
   7   5   3    0.02    0.21
   7   5   3    0.14    0.17
   7   5   3   -0.01    0.11
   7   5   3    0.20    0.12
   7   5   3    0.09    0.16
  -7  -5  -4    0.08    0.10
  -7  -5  -4    0.28    0.28
  -7  -5  -4    0.36    0.19
  -7  -5  -4    0.21    0.29
   7   5   4    0.25    0.13
   7   5   4    0.01    0.15
   7   5   4    0.33    0.17
   7   5   4    0.17    0.28
  -7  -5  -5    1.08    0.41
  -7  -5  -5    0.36    0.34
   7   5   5    0.22    0.32
  -7  -5  -6    0.67    0.35
   7   5   6    1.49    0.48
  -7  -5  -7    0.51    0.35
   7   5   7    0.89    0.41
  -7  -5  -8    0.36    0.35
   7   5   8    0.16    0.33
  -7  -5  -9    0.23    0.39
   7   5   9   -0.68    0.32
   7   4 -10   -0.19    0.15
   7   4  -9   -0.01    0.15
   7   4  -8    1.49    0.25
   7   4  -7    0.24    0.13
   7   4  -6    6.38    0.40
   7   4  -6    5.30    0.55
   7   4  -6    6.07    0.39
  -7  -4   5   13.36    0.50
   7   4  -5   14.75    0.77
   7   4  -5   13.04    0.61
   7   4  -5   13.53    0.68
   7   4  -5   13.30    0.67
   7   4  -5   13.21    0.62
  -7  -4   4    2.57    0.24
  -7  -4   4    2.89    0.35
   7   4  -4    3.53    0.38
   7   4  -4    3.41    0.28
   7   4  -4    3.33    0.32
   7   4  -4    2.43    0.36
   7   4  -4    3.21    0.36
  -7  -4   3    1.38    0.25
  -7  -4   3    1.39    0.21
  -7  -4   3    1.58    0.22
   7   4  -3    1.45    0.21
   7   4  -3    1.47    0.27
   7   4  -3    1.76    0.23
   7   4  -3    1.50    0.26
   7   4  -3    2.00    0.30
   7   4  -3    1.44    0.10
  -7  -4   2  114.74    3.72
  -7  -4   2  121.31    3.68
  -7  -4   2  126.34    3.64
  -7  -4   2  119.97    3.98
  -7  -4   2  119.02    3.99
   7   4  -2  119.18    3.64
   7   4  -2  121.35    3.20
   7   4  -2  119.91    3.80
   7   4  -2  120.28    3.64
   7   4  -2  121.11    3.70
  -7  -4   1    7.28    0.22
  -7  -4   1    8.49    0.45
  -7  -4   1    7.82    0.47
  -7  -4   1    7.58    0.44
  -7  -4   1    7.06    0.53
   7   4  -1    6.88    0.41
   7   4  -1    7.83    0.36
   7   4  -1    7.07    0.52
   7   4  -1    7.35    0.41
   7   4  -1    7.64    0.46
  -7  -4   0    1.69    0.32
  -7  -4   0    2.28    0.36
  -7  -4   0    1.55    0.22
  -7  -4   0    1.92    0.25
  -7  -4   0    1.78    0.27
   7   4   0    2.35    0.25
   7   4   0    2.06    0.26
   7   4   0    2.10    0.33
   7   4   0    2.25    0.27
   7   4   0    2.16    0.26
   7   4   0    2.17    0.36
  -7  -4  -1    2.95    0.45
  -7  -4  -1    3.64    0.49
  -7  -4  -1    2.68    0.28
  -7  -4  -1    3.17    0.32
  -7  -4  -1    2.63    0.34
   7   4   1    2.48    0.27
   7   4   1    2.50    0.38
   7   4   1    3.03    0.31
   7   4   1    3.79    0.50
   7   4   1    2.94    0.29
   7   4   1    2.12    0.25
  -7  -4  -2    8.38    0.55
  -7  -4  -2    8.78    0.50
  -7  -4  -2    8.40    0.64
  -7  -4  -2    8.32    0.43
  -7  -4  -2    9.25    0.68
   7   4   2    8.76    0.61
   7   4   2    8.40    0.46
   7   4   2    8.46    0.47
   7   4   2    8.69    0.47
   7   4   2    8.49    0.46
   7   4   2    9.27    0.69
  -7  -4  -3    5.13    0.31
  -7  -4  -3    4.85    0.37
  -7  -4  -3    5.00    0.58
  -7  -4  -3    5.54    0.64
  -7  -4  -3    4.46    0.41
   7   4   3    4.23    0.31
   7   4   3    3.74    0.45
   7   4   3    3.94    0.32
   7   4   3    4.39    0.35
   7   4   3    4.54    0.34
   7   4   3    6.20    0.68
  -7  -4  -4    4.37    0.36
  -7  -4  -4    3.64    0.54
  -7  -4  -4    3.59    0.27
  -7  -4  -4    3.41    0.53
   7   4   4    3.65    0.31
   7   4   4    3.02    0.52
   7   4   4    3.42    0.15
   7   4   4    2.97    0.32
  -7  -4  -5    5.99    0.70
  -7  -4  -5    6.31    0.74
  -7  -4  -5    6.29    0.35
   7   4   5    6.60    0.79
   7   4   5    6.51    0.34
  -7  -4  -6    4.41    0.67
  -7  -4  -6    4.68    0.66
   7   4   6    6.59    0.82
  -7  -4  -7    3.12    0.58
   7   4   7    3.07    0.59
  -7  -4  -8    7.31    0.94
   7   4   8    6.84    0.90
  -7  -4  -9    0.20    0.38
   7   4   9   -0.07    0.32
  -7  -4 -10    0.51    0.42
   7   4  10    0.50    0.41
   7   3 -10   -0.09    0.19
   7   3  -9    0.28    0.20
   7   3  -8    0.47    0.20
   7   3  -7    1.05    0.22
   7   3  -7    1.33    0.29
   7   3  -6   13.28    0.61
   7   3  -6   12.67    0.57
   7   3  -6   12.12    0.70
   7   3  -6   12.48    0.58
   7   3  -6   12.56    0.62
  -7  -3   5    0.07    0.13
   7   3  -5    0.26    0.15
   7   3  -5    0.17    0.12
   7   3  -5    0.23    0.12
   7   3  -5    0.16    0.12
   7   3  -5    0.14    0.12
  -7  -3   4    5.30    0.30
  -7  -3   4    4.95    0.38
   7   3  -4    5.58    0.35
   7   3  -4    5.01    0.35
   7   3  -4    5.44    0.42
   7   3  -4    5.22    0.37
   7   3  -4    5.88    0.37
  -7  -3   3   21.27    0.89
  -7  -3   3   22.67    0.87
  -7  -3   3   22.53    0.88
   7   3  -3   22.23    0.85
   7   3  -3   21.63    0.88
   7   3  -3   22.39    0.85
   7   3  -3   21.76    0.90
   7   3  -3   22.09    0.92
  -7  -3   2    0.17    0.11
  -7  -3   2    0.06    0.09
  -7  -3   2    0.00    0.08
  -7  -3   2    0.14    0.09
  -7  -3   2    0.02    0.08
   7   3  -2    0.15    0.12
   7   3  -2    0.21    0.12
   7   3  -2    0.15    0.09
   7   3  -2    0.08    0.07
   7   3  -2    0.07    0.05
  -7  -3   1    5.98    0.37
  -7  -3   1    6.23    0.43
  -7  -3   1    5.61    0.35
  -7  -3   1    5.89    0.20
  -7  -3   1    6.05    0.38
   7   3  -1    6.12    0.35
   7   3  -1    5.78    0.28
   7   3  -1    6.12    0.35
   7   3  -1    5.13    0.36
   7   3  -1    5.69    0.42
  -7  -3   0  166.75    4.87
  -7  -3   0  165.56    5.09
  -7  -3   0  168.18    4.94
  -7  -3   0  159.91    5.41
  -7  -3   0  164.09    5.09
   7   3   0  169.92    4.45
   7   3   0  168.54    4.88
   7   3   0  165.62    4.92
   7   3   0  169.98    5.50
   7   3   0  168.96    5.07
   7   3   0  169.44    4.93
  -7  -3  -1   52.82    1.97
  -7  -3  -1   54.17    1.95
  -7  -3  -1   54.80    1.95
  -7  -3  -1   53.73    1.73
   7   3   1   54.26    1.76
   7   3   1   54.96    2.07
   7   3   1   55.51    1.62
   7   3   1   55.86    1.92
   7   3   1   55.98    1.76
   7   3   1   52.89    1.74
  -7  -3  -2   91.22    2.82
  -7  -3  -2   80.33    2.79
  -7  -3  -2   84.12    2.52
  -7  -3  -2   81.99    2.60
  -7  -3  -2   83.40    2.89
   7   3   2   81.89    2.57
   7   3   2   82.95    2.53
   7   3   2   83.11    2.72
   7   3   2   79.04    2.99
   7   3   2   83.20    2.35
   7   3   2   83.01    2.56
  -7  -3  -3    1.24    0.20
  -7  -3  -3    1.48    0.31
  -7  -3  -3    1.05    0.22
  -7  -3  -3    1.00    0.17
  -7  -3  -3    1.14    0.27
   7   3   3    1.03    0.15
   7   3   3    1.04    0.12
   7   3   3    1.19    0.20
   7   3   3    1.30    0.31
   7   3   3    0.98    0.23
  -7  -3  -4    0.20    0.20
  -7  -3  -4    0.10    0.18
  -7  -3  -4    0.31    0.13
  -7  -3  -4    0.10    0.12
   7   3   4    0.49    0.13
   7   3   4    0.40    0.16
   7   3   4    0.44    0.12
   7   3   4    0.39    0.24
  -7  -3  -5    2.09    0.24
  -7  -3  -5    2.45    0.41
  -7  -3  -5    2.13    0.28
  -7  -3  -5    2.60    0.44
   7   3   5    1.90    0.20
   7   3   5    2.31    0.23
   7   3   5    2.01    0.41
  -7  -3  -6   16.48    0.99
  -7  -3  -6   13.75    0.95
   7   3   6   14.43    0.56
   7   3   6   13.56    0.97
  -7  -3  -7    0.03    0.23
   7   3   7    0.22    0.26
  -7  -3  -8    1.15    0.40
   7   3   8    1.05    0.40
  -7  -3  -9    2.30    0.53
   7   3   9    1.80    0.44
  -7  -3 -10    0.14    0.33
   7   3  10   -0.12    0.23
   7   2 -10    0.21    0.24
   7   2  -9    6.05    0.59
   7   2  -8    2.31    0.34
  -7  -2   7   -0.03    0.07
  -7  -2   7   -0.01    0.12
   7   2  -7    0.11    0.15
   7   2  -7   -0.12    0.13
   7   2  -7    0.05    0.14
  -7  -2   6    0.96    0.23
   7   2  -6    0.92    0.24
   7   2  -6    0.80    0.16
   7   2  -6    0.94    0.21
   7   2  -6    0.81    0.21
   7   2  -6    0.72    0.15
  -7  -2   5    0.06    0.05
  -7  -2   5   -0.01    0.10
  -7  -2   5    0.03    0.04
   7   2  -5   -0.03    0.08
   7   2  -5    0.04    0.09
   7   2  -5   -0.08    0.12
   7   2  -5    0.05    0.13
   7   2  -5    0.09    0.12
  -7  -2   4    1.85    0.26
  -7  -2   4    2.03    0.18
   7   2  -4    1.91    0.26
   7   2  -4    2.13    0.23
   7   2  -4    1.88    0.25
   7   2  -4    2.00    0.25
   7   2  -4    2.75    0.26
  -7  -2   3   63.32    1.91
  -7  -2   3   55.68    1.92
  -7  -2   3   55.10    1.82
   7   2  -3   55.18    1.81
   7   2  -3   55.38    1.81
   7   2  -3   54.53    1.82
   7   2  -3   54.81    1.82
   7   2  -3   54.95    1.84
  -7  -2   2   51.88    1.77
  -7  -2   2   49.83    1.64
  -7  -2   2   49.77    1.65
  -7  -2   2   47.59    1.63
   7   2  -2   52.31    1.66
   7   2  -2   51.83    1.35
   7   2  -2   51.92    1.66
   7   2  -2   49.53    1.64
   7   2  -2   50.27    1.67
  -7  -2   1    7.75    0.41
  -7  -2   1    8.02    0.42
  -7  -2   1    8.13    0.44
   7   2  -1    8.11    0.45
   7   2  -1    8.23    0.40
   7   2  -1    7.95    0.42
   7   2  -1    7.73    0.31
   7   2  -1    7.91    0.41
  -7  -2   0   44.63    1.50
  -7  -2   0   46.82    1.57
  -7  -2   0   47.19    1.59
  -7  -2   0   43.90    1.47
  -7  -2   0   47.32    1.66
   7   2   0   45.12    1.32
   7   2   0   44.89    1.49
   7   2   0   46.01    1.49
   7   2   0   45.86    1.49
   7   2   0   46.21    1.57
   7   2   0   45.86    1.67
  -7  -2  -1   11.07    0.56
  -7  -2  -1   11.37    0.50
  -7  -2  -1    9.89    0.56
  -7  -2  -1   11.78    0.58
  -7  -2  -1   10.36    0.48
   7   2   1   10.68    0.48
   7   2   1   10.20    0.58
   7   2   1   10.28    0.43
   7   2   1   11.69    0.51
   7   2   1   11.31    0.56
   7   2   1   10.69    0.47
  -7  -2  -2   13.89    0.70
  -7  -2  -2   14.66    0.61
  -7  -2  -2   10.47    0.64
  -7  -2  -2   15.53    0.70
  -7  -2  -2   14.71    0.59
   7   2   2   13.92    0.65
   7   2   2   14.61    0.60
   7   2   2   14.25    0.52
   7   2   2   13.26    0.72
   7   2   2   15.10    0.49
   7   2   2   14.82    0.58
  -7  -2  -3  127.83    3.71
  -7  -2  -3  123.65    3.94
  -7  -2  -3  128.29    3.79
  -7  -2  -3  121.66    3.92
   7   2   3  124.98    4.29
   7   2   3  128.39    3.82
   7   2   3  125.18    3.73
   7   2   3  128.64    3.69
  -7  -2  -4    3.05    0.39
  -7  -2  -4    3.90    0.29
  -7  -2  -4    3.20    0.38
  -7  -2  -4    3.65    0.30
   7   2   4    3.29    0.27
   7   2   4    4.02    0.47
   7   2   4    3.96    0.26
   7   2   4    3.60    0.24
   7   2   4    3.58    0.23
[truncated: 734,825 more chars]
