# Supplementary material for: Crystal structure of mandipropamid
Source: Acta Crystallogr E Crystallogr Commun. 2015 Sep 12;71(Pt 10):o727–8. doi: 10.1107/S2056989015016643 (PMC4647438; doi:10.1107/S2056989015016643)
Supplement: Supplementary file 2 [file e-71-0o727-Isup2.hkl]

#
# h,k,l, Fc-squared, Fo-squared, sigma(Fo-squared), status flag
#
data_I
_shelx_title ' JK691a in P2(1)/c'
_shelx_refln_list_code          4
_shelx_F_calc_maximum      221.71
_exptl_crystal_F_000       864.00
_reflns_d_resolution_high  0.7679

loop_
 _space_group_symop_operation_xyz
 'x, y, z'
 '-x, y+1/2, -z+1/2'
 '-x, -y, -z'
 'x, -y-1/2, z-1/2'

_cell_length_a    26.3733
_cell_length_b     9.4740
_cell_length_c     8.4882
_cell_angle_alpha  90.000
_cell_angle_beta   91.013
_cell_angle_gamma  90.000

_shelx_F_squared_multiplier     1.000

loop_
 _refln_index_h
 _refln_index_k
 _refln_index_l
 _refln_F_squared_calc
 _refln_F_squared_meas
 _refln_F_squared_sigma
 _refln_observed_status
   3   0   0        151.22        130.28         1.99 o
   4   0   0       1580.45       1468.71        12.64 o
   5   0   0       7805.13       8538.15        70.66 o
   6   0   0       6357.22       6503.73        57.54 o
   7   0   0       3173.33       3350.18        31.25 o
   8   0   0       9638.72       9931.63        87.35 o
   9   0   0        425.62        439.58         6.72 o
  10   0   0       1661.61       1597.01        17.37 o
  11   0   0        202.24        153.17         4.50 o
  12   0   0        319.39        290.62         7.23 o
  13   0   0       2015.47       2156.60        23.29 o
  14   0   0       1855.93       2162.74        23.73 o
  15   0   0       3456.51       3716.49        37.51 o
  16   0   0       1124.20       1293.48        16.75 o
  17   0   0         72.37        104.56         5.22 o
  18   0   0        178.76        219.81         7.17 o
  19   0   0       1632.89       1648.79        22.06 o
  20   0   0          0.61         39.74         3.90 o
  21   0   0          0.23         24.23         3.73 o
  22   0   0        310.26        355.16        11.29 o
  23   0   0        792.72        860.27        22.62 o
  24   0   0        250.80        332.89        17.75 o
  25   0   0        582.67        636.84        27.66 o
  26   0   0         11.51         39.12         9.37 o
  27   0   0        169.62        166.34        16.61 o
  28   0   0        281.18        252.83        24.10 o
  29   0   0        127.21        152.49        19.68 o
  30   0   0         12.62         11.81        11.31 o
  31   0   0        402.96        440.24        31.48 o
  32   0   0        366.80        406.30        30.99 o
  33   0   0        165.16        188.39        24.10 o
  34   0   0         10.01         11.31        12.79 o
   1   1   0        862.93        784.42         5.53 o
   2   1   0      12780.67      12636.78        81.65 o
   3   1   0      11451.47      11063.93        68.94 o
   4   1   0         37.52         57.52         1.27 o
   5   1   0       2570.92       2760.75        16.75 o
   6   1   0        692.79        715.22         5.76 o
   7   1   0       5756.16       5865.06        36.29 o
   8   1   0       2448.54       2709.60        18.09 o
   9   1   0        571.62        543.83         5.34 o
  10   1   0        463.77        549.04         5.53 o
  11   1   0       4055.36       4242.91        27.87 o
  12   1   0         25.85         29.35         1.68 o
  13   1   0        547.73        557.50         6.18 o
  14   1   0       1122.49       1128.11        10.04 o
  15   1   0        782.99        728.93         7.69 o
  16   1   0       2306.68       2376.54        18.67 o
  17   1   0          0.71          4.51         1.61 o
  18   1   0        176.95        159.78         4.77 o
  19   1   0        740.37        724.79         9.19 o
  20   1   0        370.03        370.41         6.85 o
  21   1   0        599.41        619.89         9.10 o
  22   1   0          2.58          6.06         2.75 o
  23   1   0          1.09          1.96         3.69 o
  24   1   0         30.23         40.66         5.65 o
  25   1   0        129.64        141.01        13.93 o
  26   1   0        211.65        224.91        13.46 o
  27   1   0        108.05        122.65        11.16 o
  28   1   0       1197.68       1203.15        32.69 o
  29   1   0         23.66         30.67         7.82 o
  30   1   0        104.66        113.22        12.69 o
  31   1   0         18.94         19.25         8.61 o
  32   1   0          2.70          1.97         7.56 o
  33   1   0        177.41        176.69        16.34 o
  34   1   0          3.13         -7.63         7.63 o
   0   2   0       8680.87       8574.42        80.30 o
   1   2   0       1003.23       1087.15         8.02 o
   2   2   0       5666.20       5658.32        35.24 o
   3   2   0        380.55        343.25         3.37 o
   4   2   0      11375.21      11121.44        66.98 o
   5   2   0        496.00        465.69         4.26 o
   6   2   0       1781.56       1759.34        12.07 o
   7   2   0       2414.18       2255.25        15.19 o
   8   2   0         10.17         26.58         1.37 o
   9   2   0        111.33        103.59         2.65 o
  10   2   0        740.89        718.59         6.82 o
  11   2   0        438.82        479.62         5.44 o
  12   2   0       4092.04       4392.15        29.26 o
  13   2   0       2048.63       1887.15        14.63 o
  14   2   0        317.29        299.22         4.68 o
  15   2   0       1283.97       1340.03        11.76 o
  16   2   0         35.74         28.64         2.14 o
  17   2   0        152.37        124.02         3.74 o
  18   2   0         58.29         42.63         2.71 o
  19   2   0        566.30        598.75         8.31 o
  20   2   0         77.73         86.95         3.97 o
  21   2   0       1121.16       1073.31        13.72 o
  22   2   0        900.38        872.03        15.23 o
  23   2   0        570.33        541.10        12.96 o
  24   2   0        155.79        158.27         9.03 o
  25   2   0        339.01        339.33        14.76 o
  26   2   0        133.74        118.18         9.96 o
  27   2   0          9.67         14.00         6.57 o
  28   2   0         40.67         35.02         7.86 o
  29   2   0        378.93        357.36        18.42 o
  30   2   0        106.01        109.21        11.50 o
  31   2   0        143.60        140.39        17.46 o
  32   2   0         93.76         91.13        13.04 o
  33   2   0         83.30         98.87        21.15 o
   1   3   0       4659.42       4396.00        27.95 o
   2   3   0       1096.59       1000.23        10.42 o
   3   3   0       4945.99       4880.84        29.81 o
   4   3   0       4205.16       3946.99        24.69 o
   5   3   0       2754.93       2993.61        18.67 o
   6   3   0       1563.46       1489.07        12.83 o
   7   3   0       8701.05       8142.21        50.31 o
   8   3   0       1673.21       1519.81        11.73 o
   9   3   0         54.05        139.21         3.41 o
  10   3   0       1397.44       1344.19        10.94 o
  11   3   0        646.51        671.27         6.92 o
  12   3   0        676.01        652.57         6.85 o
  13   3   0        763.51        852.34         8.47 o
  14   3   0         72.88         73.36         2.80 o
  15   3   0       2221.29       2183.31        17.14 o
  16   3   0        786.73        724.13         8.23 o
  17   3   0         98.56         90.38         3.56 o
  18   3   0        857.71        892.17        10.50 o
  19   3   0         14.51         11.79         2.29 o
  20   3   0        168.05        175.69         5.83 o
  21   3   0         13.38         26.22         3.38 o
  22   3   0       1449.24       1437.92        20.52 o
  23   3   0        696.17        643.12        13.84 o
  24   3   0         19.82         23.36         5.20 o
  25   3   0         22.62         30.31         5.72 o
  26   3   0         93.25         93.02         9.11 o
  27   3   0          5.37         12.36         7.51 o
  28   3   0         24.33         23.02         7.16 o
  29   3   0        110.59        122.11        16.20 o
  30   3   0        655.94        684.85        24.24 o
  31   3   0         22.67         25.38         9.10 o
  32   3   0          0.37          5.85         7.68 o
  33   3   0          3.09         21.27         9.09 o
   0   4   0        469.44        414.07         6.09 o
   1   4   0       2300.41       2205.73        15.33 o
   2   4   0       6149.56       6191.57        38.44 o
   3   4   0        117.58        139.91         2.55 o
   4   4   0         62.31         62.61         1.92 o
   5   4   0        107.71        151.33         2.97 o
   6   4   0       2218.88       2170.84        15.41 o
   7   4   0        115.46         97.50         2.50 o
   8   4   0        121.20        149.72         3.22 o
   9   4   0        281.30        273.85         4.26 o
  10   4   0       2513.63       2419.49        17.52 o
  11   4   0        531.75        443.73         5.68 o
  12   4   0        173.88        208.16         5.27 o
  13   4   0         19.55         21.63         1.88 o
  14   4   0          7.16         10.76         1.67 o
  15   4   0        836.09        827.27         9.47 o
  16   4   0        182.61        162.75         5.53 o
  17   4   0         89.61        105.99         4.24 o
  18   4   0          4.12          7.13         2.33 o
  19   4   0         91.26         87.50         4.51 o
  20   4   0          4.07          7.07         2.70 o
  21   4   0       2145.28       2089.42        27.60 o
  22   4   0        549.88        537.08        11.99 o
  23   4   0        244.72        238.88         9.42 o
  24   4   0          3.00         -4.21         4.21 o
  25   4   0          0.12          6.83         4.29 o
  26   4   0        145.49        154.25        14.79 o
  27   4   0         22.25         26.38         6.74 o
  28   4   0         19.15         22.86         7.48 o
  29   4   0        248.86        256.29        16.03 o
  30   4   0         46.42         36.37        11.02 o
  31   4   0         24.46         20.42         7.74 o
  32   4   0         16.79         13.46         8.10 o
   1   5   0        227.94        186.95         4.45 o
   2   5   0         22.53         52.53         2.08 o
   3   5   0          5.30         10.22         1.10 o
   4   5   0          5.13         57.38         2.05 o
   5   5   0       2554.02       2389.82        16.90 o
   6   5   0        392.08        462.62         5.38 o
   7   5   0        787.83        824.73         8.02 o
   8   5   0        191.84        223.06         3.94 o
   9   5   0          8.85         10.08         1.55 o
  10   5   0        449.36        395.24         5.21 o
  11   5   0        513.31        514.48         6.12 o
  12   5   0        107.36        103.36         3.41 o
  13   5   0        859.25        763.19         9.21 o
  14   5   0       2364.57       2182.15        19.42 o
  15   5   0        292.93        311.90         6.62 o
  16   5   0         13.24         18.59         2.70 o
  17   5   0        133.23        136.39         5.57 o
  18   5   0       2257.67       2174.45        26.38 o
  19   5   0        173.25        169.80         7.26 o
  20   5   0          2.17          3.72         2.95 o
  21   5   0        106.77         96.64         5.97 o
  22   5   0         13.90          9.00         3.31 o
  23   5   0         19.00         25.56         4.51 o
  24   5   0         10.11          6.45         4.25 o
  25   5   0          2.51         -0.29         4.06 o
  26   5   0        117.11        130.99         9.92 o
  27   5   0         10.24         18.73         5.33 o
  28   5   0        137.23        123.27         9.94 o
  29   5   0        118.21        126.02        14.75 o
  30   5   0         96.88        120.75        20.66 o
  31   5   0          2.37          6.07        10.98 o
   0   6   0       2247.73       2161.11        20.65 o
   1   6   0        863.87        954.24         8.08 o
   2   6   0        156.49        187.05         3.38 o
   3   6   0          2.88          6.03         1.17 o
   4   6   0        246.56        213.07         4.18 o
   5   6   0        161.06        129.61         3.20 o
   6   6   0         10.20         27.54         1.72 o
   7   6   0         48.39         44.53         2.23 o
   8   6   0        746.78        729.74         9.80 o
   9   6   0        103.53        103.89         3.73 o
  10   6   0        171.20        196.95         5.68 o
  11   6   0         20.46         32.89         2.70 o
  12   6   0       1005.73       1007.33        13.51 o
  13   6   0         51.53         67.85         3.96 o
  14   6   0        806.49        772.01        12.06 o
  15   6   0       1695.24       1677.35        19.85 o
  16   6   0        113.40        135.01         5.75 o
  17   6   0         92.67         97.71         5.88 o
  18   6   0        247.98        278.33         8.99 o
  19   6   0          0.01         -0.48         2.64 o
  20   6   0         41.51         37.22         4.43 o
  21   6   0        179.61        195.59         8.42 o
  22   6   0         87.96         82.76         6.30 o
  23   6   0        125.86        125.15        10.01 o
  24   6   0          8.81          8.32         4.38 o
  25   6   0          8.19          6.77         4.29 o
  26   6   0          2.29         15.77         7.07 o
  27   6   0          7.06         20.50         7.27 o
  28   6   0         64.56         69.45        10.28 o
  29   6   0          7.10          9.99         8.36 o
   1   7   0        202.50        192.36         4.47 o
   2   7   0        337.15        357.06         5.84 o
   3   7   0        177.47        179.66         6.07 o
   4   7   0       1415.68       1368.85        14.02 o
   5   7   0        123.97        118.53         4.68 o
   6   7   0        141.54        131.03         4.71 o
   7   7   0        384.83        364.82         7.13 o
   8   7   0          6.19         14.06         2.44 o
   9   7   0        443.10        462.30         8.68 o
  10   7   0        324.53        358.74         8.34 o
  11   7   0        313.29        325.14         7.85 o
  12   7   0         73.40         57.16         3.81 o
  13   7   0        160.56        171.69         7.97 o
  14   7   0        310.17        305.67         8.68 o
  15   7   0         91.17         88.97         6.19 o
  16   7   0          0.03         -1.46         2.35 o
  17   7   0         63.82         58.37         4.31 o
  18   7   0        128.76        141.14         6.70 o
  19   7   0         36.79         34.05         4.89 o
  20   7   0        387.17        378.32        11.88 o
  21   7   0          6.71          9.98         4.63 o
  22   7   0          2.46          5.36         5.54 o
  23   7   0          3.31          2.58         5.12 o
  24   7   0         81.13         63.18         9.84 o
  25   7   0          0.88         -5.36         5.36 o
  26   7   0        166.33        209.93        15.91 o
  27   7   0         37.80         43.08        11.51 o
  28   7   0        129.05        133.71        13.60 o
   0   8   0        481.43        496.05        12.47 o
   1   8   0          6.71          7.30         1.83 o
   2   8   0          9.91         17.62         1.96 o
   3   8   0         27.33         27.12         2.28 o
   4   8   0          0.01          5.98         1.80 o
   5   8   0         82.52         83.09         3.64 o
   6   8   0         79.33         77.65         3.58 o
   7   8   0        441.30        426.13        10.27 o
   8   8   0          0.20         18.85         2.27 o
   9   8   0       1083.36       1120.80        15.28 o
  10   8   0          2.79         26.95         2.91 o
  11   8   0         77.97         88.55         4.59 o
  12   8   0        215.54        195.52         7.34 o
  13   8   0        127.02        137.77         9.29 o
  14   8   0        216.72        215.82        10.23 o
  15   8   0          6.86          2.95         3.24 o
  16   8   0         26.96         21.69         4.91 o
  17   8   0          0.13         -0.31         3.90 o
  18   8   0         28.12         25.60         6.42 o
  19   8   0         85.81         89.98        11.88 o
  20   8   0        183.62        192.40        12.79 o
  21   8   0         59.56         49.66         7.38 o
  22   8   0          1.22         -0.83         5.54 o
  23   8   0          1.11         -1.54         6.34 o
  24   8   0          7.02         -2.29         6.37 o
  25   8   0          4.88         10.14         7.38 o
  26   8   0          4.24         10.23         8.88 o
   1   9   0         16.89         10.42         2.72 o
   2   9   0         36.00         22.20         3.37 o
   3   9   0        355.92        356.32         9.75 o
   4   9   0         19.13         29.71         4.11 o
   5   9   0          0.69          1.24         2.78 o
   6   9   0        111.35        112.29         6.57 o
   7   9   0        222.70        254.99        10.18 o
   8   9   0        898.74        878.87        17.36 o
   9   9   0        319.40        342.98        12.42 o
  10   9   0          0.35         11.49         4.24 o
  11   9   0         74.83         64.15         7.46 o
  12   9   0         53.46         43.35         6.33 o
  13   9   0         71.38         76.31        12.25 o
  14   9   0          0.95          2.35         4.11 o
  15   9   0         63.79         80.77         8.59 o
  16   9   0         80.58         93.36         8.70 o
  17   9   0         64.01         62.72         7.70 o
  18   9   0          0.34          0.48         5.15 o
  19   9   0          1.09          0.68         5.07 o
  20   9   0          1.81         -4.52         5.19 o
  21   9   0          4.85         10.06         7.88 o
  22   9   0          8.27          5.66         7.01 o
  23   9   0          0.40          8.55         7.42 o
   0  10   0         56.14         63.12         8.75 o
   1  10   0         14.50          2.86         4.89 o
   2  10   0          4.52          0.41         3.79 o
   3  10   0         31.21         27.87         5.13 o
   4  10   0         13.72         14.08         4.42 o
   5  10   0          0.00          3.53         4.03 o
   6  10   0         38.29         17.90         4.34 o
   7  10   0         67.56         80.05         6.69 o
   8  10   0         10.22          6.19         4.25 o
   9  10   0         37.06         39.18         8.55 o
  10  10   0          0.09          5.89         4.73 o
  11  10   0          3.12          6.76         4.54 o
  12  10   0         60.12         46.09         8.16 o
  13  10   0          3.26         13.01         5.19 o
  14  10   0          7.77          4.52         4.64 o
  15  10   0          7.42         16.63         5.71 o
  16  10   0         12.46         20.26         6.78 o
  17  10   0          1.47         -5.19         5.19 o
  18  10   0          0.23          2.30         8.91 o
  19  10   0         13.67          2.58        11.10 o
  20  10   0          2.73          3.68        12.11 o
   1  11   0         12.78         13.40         4.94 o
   2  11   0          0.53          5.05         4.01 o
   3  11   0          6.77          6.26         4.40 o
   4  11   0        154.60        188.29        11.07 o
   5  11   0         21.25         29.30         6.63 o
   6  11   0          0.50          2.67         3.84 o
   7  11   0         17.81         11.98         4.60 o
   8  11   0         13.82         24.90         5.25 o
   9  11   0         40.75         38.99         5.95 o
  10  11   0        128.47        115.96         8.29 o
  11  11   0          0.11          5.86         4.66 o
  12  11   0          0.08          3.46         5.92 o
  13  11   0         29.27         22.63        11.12 o
  14  11   0         13.77         14.33        12.74 o
  15  11   0          7.31         -7.12         9.38 o
   0  12   0          0.17         -3.89        11.93 o
   1  12   0          9.42          2.14         5.29 o
   2  12   0          1.59         -4.79         4.79 o
   3  12   0         26.59         30.95         6.51 o
   4  12   0          9.06          3.68         4.51 o
   5  12   0          1.26         -0.03         4.79 o
   6  12   0         11.12         26.06         7.92 o
   7  12   0         33.05         34.96         8.29 o
 -34   1   1         70.60         43.95        12.05 o
 -33   1   1          3.20          1.93        12.30 o
 -32   1   1        132.48        110.78        14.08 o
 -31   1   1        117.73         97.35        12.81 o
 -30   1   1         11.93         12.31         8.52 o
 -29   1   1          7.87          5.60         8.97 o
 -28   1   1        162.22        170.26        13.73 o
 -27   1   1        107.78        118.25        11.43 o
 -26   1   1          6.02         12.18         5.63 o
 -25   1   1        513.45        482.64        16.02 o
 -24   1   1         88.39         91.61         6.98 o
 -23   1   1         75.14         72.56         5.22 o
 -22   1   1        230.05        219.83         7.23 o
 -21   1   1        265.94        267.60         7.99 o
 -20   1   1        430.92        466.83         7.71 o
 -19   1   1          0.92         -0.35         1.75 o
 -18   1   1        516.76        510.21         7.28 o
 -17   1   1        185.39        212.63         4.97 o
 -16   1   1        246.50        251.58         5.04 o
 -15   1   1        135.05        146.51         3.91 o
 -14   1   1          5.17          6.21         1.43 o
 -13   1   1        988.76       1001.25         9.37 o
 -12   1   1        466.02        492.61         5.82 o
 -11   1   1       4948.52       5297.33        35.15 o
 -10   1   1       2881.37       3000.40        20.35 o
  -9   1   1        125.75        130.34         2.67 o
  -8   1   1       8238.76       8342.56        51.75 o
  -7   1   1        503.33        569.32         5.29 o
  -6   1   1        663.99        684.14         6.18 o
  -5   1   1       8633.61       8739.24        56.38 o
  -4   1   1       2705.75       2340.32        16.95 o
  -3   1   1       7686.97       7760.91        52.75 o
  -2   1   1        702.12        763.53         6.13 o
  -1   1   1        772.71        854.50         7.91 o
   0   1   1       2025.16       2070.98        16.80 o
   1   1   1       6991.16       6541.49        58.93 o
   2   1   1        123.13         79.37         1.63 o
   3   1   1       2831.59       3047.15        21.78 o
   4   1   1       2412.44       2397.13        17.26 o
   5   1   1       5408.04       5221.74        35.97 o
   6   1   1         23.26         14.85         1.24 o
   7   1   1       2130.48       2198.39        14.86 o
   8   1   1       3963.28       3865.24        25.56 o
   9   1   1         45.83         31.72         1.48 o
  10   1   1         11.81         16.35         1.27 o
  11   1   1        399.81        384.23         4.43 o
  12   1   1        216.08        221.31         3.50 o
  13   1   1       2875.63       2948.42        20.01 o
  14   1   1         88.70        125.27         3.24 o
  15   1   1        435.07        448.84         5.73 o
  16   1   1        270.56        261.20         4.92 o
  17   1   1        256.05        280.51         5.02 o
  18   1   1         68.67         76.57         3.19 o
  19   1   1        369.68        333.70         6.60 o
  20   1   1        172.00        145.09         5.05 o
  21   1   1        642.22        598.57        10.24 o
  22   1   1        152.64        156.77         7.17 o
  23   1   1        157.55        149.39         7.75 o
  24   1   1        235.70        238.77         9.91 o
  25   1   1        358.94        353.83        12.31 o
  26   1   1        447.39        471.18        16.03 o
  27   1   1          4.26         10.49         4.88 o
  28   1   1         71.00         77.37         8.39 o
  29   1   1         31.21         23.88         6.63 o
  30   1   1         16.63         13.52         6.17 o
  31   1   1          0.47         -0.86         5.93 o
  32   1   1         33.69         45.53         8.86 o
  33   1   1          9.12          6.24        10.05 o
 -33   2   1         42.53         29.92        10.57 o
 -32   2   1         12.19         31.29         9.84 o
 -31   2   1         87.82         73.78        11.91 o
 -30   2   1         65.66         50.88        11.43 o
 -29   2   1        138.01        116.96        11.89 o
 -28   2   1        157.46        139.45        15.01 o
 -27   2   1         45.22         48.44         8.55 o
 -26   2   1         54.99         48.41         7.23 o
 -25   2   1         34.35         26.76         5.33 o
 -24   2   1        416.84        402.57        12.72 o
 -23   2   1        122.90        104.68         7.11 o
 -22   2   1        170.46        167.96         7.11 o
 -21   2   1        851.44        846.54        12.97 o
 -20   2   1        367.91        370.05         7.27 o
 -19   2   1         45.83         37.78         3.13 o
 -18   2   1        104.56        109.83         4.53 o
 -17   2   1         53.93         65.97         3.10 o
 -16   2   1        923.41        948.84         9.55 o
 -15   2   1         65.56         57.79         2.56 o
 -14   2   1        622.96        614.65         6.92 o
 -13   2   1         81.05         93.85         2.93 o
 -12   2   1        751.49        801.78         7.48 o
 -11   2   1       2396.79       2459.99        17.11 o
 -10   2   1         52.06         51.01         1.89 o
  -9   2   1       1839.81       1730.61        14.28 o
  -8   2   1         25.64         50.21         1.70 o
  -7   2   1        350.93        396.62         4.83 o
  -6   2   1       1076.51        915.91         7.36 o
  -5   2   1         31.23         53.08         1.64 o
  -4   2   1       8578.07       8420.54        54.89 o
  -3   2   1       4500.17       5020.12        32.54 o
  -2   2   1       2981.28       2984.33        21.13 o
  -1   2   1        301.36        226.27         3.63 o
   0   2   1       2651.25       2901.01        20.86 o
   1   2   1         34.38         29.57         1.62 o
   2   2   1      15907.44      15162.54       100.56 o
   3   2   1        238.40        271.31         3.46 o
   4   2   1        261.60        233.49         3.15 o
   5   2   1         85.39        112.69         1.98 o
   6   2   1        648.73        660.37         6.10 o
   7   2   1        544.72        528.60         5.39 o
   8   2   1        717.47        888.67         7.20 o
   9   2   1       1013.46       1070.22         9.23 o
  10   2   1       2696.93       2925.51        20.26 o
  11   2   1        768.91        866.59         7.90 o
  12   2   1        242.53        302.38         4.16 o
  13   2   1        585.05        618.19         6.54 o
  14   2   1         11.36         11.68         1.44 o
  15   2   1       1590.64       1639.47        13.05 o
  16   2   1       1045.02       1114.38        10.94 o
  17   2   1        932.84        934.19         9.62 o
  18   2   1          8.12         10.25         1.99 o
  19   2   1        247.83        256.06         6.13 o
  20   2   1          3.79          9.56         2.36 o
  21   2   1          2.30          4.78         2.52 o
  22   2   1        176.35        186.55         7.47 o
  23   2   1       1055.43       1069.86        19.32 o
  24   2   1         13.14         16.55         4.26 o
  25   2   1        293.41        303.55        12.83 o
  26   2   1        219.73        225.93        11.77 o
  27   2   1         25.57         31.17         6.06 o
  28   2   1         61.66         76.08        11.08 o
  29   2   1         83.80         86.24         9.61 o
  30   2   1         32.09         26.62         7.20 o
  31   2   1         53.51         63.91        16.59 o
  32   2   1         11.20         -8.79         8.79 o
  33   2   1          5.38          0.71         9.91 o
 -33   3   1          4.34          9.00         8.74 o
 -32   3   1          2.52          5.49         8.12 o
 -31   3   1          0.09         -0.26         6.78 o
 -30   3   1          7.02          2.97         6.64 o
 -29   3   1        303.21        318.93        18.66 o
 -28   3   1          0.91         -0.33         6.65 o
 -27   3   1          3.31          7.00         6.22 o
 -26   3   1         55.81         59.36         7.36 o
 -25   3   1         16.50         17.40         5.28 o
 -24   3   1        102.20        107.04         7.95 o
 -23   3   1        138.03        161.69        11.47 o
 -22   3   1        330.11        387.20        15.46 o
 -21   3   1         69.34         57.04         4.55 o
 -20   3   1          3.79          9.89         2.55 o
 -19   3   1         92.13         94.45         4.41 o
 -18   3   1        797.04        724.50         9.48 o
 -17   3   1        437.32        440.42         7.09 o
 -16   3   1        323.76        347.23         5.82 o
 -15   3   1        175.29        158.05         4.66 o
 -14   3   1        166.36        192.72         4.21 o
 -13   3   1        621.88        645.82         6.85 o
 -12   3   1          7.57          6.59         1.20 o
 -11   3   1       1018.35       1169.71         9.95 o
 -10   3   1       1712.28       1756.89        13.35 o
  -9   3   1       2769.08       2791.34        19.31 o
  -8   3   1        856.13        874.83         8.41 o
  -7   3   1        249.65        294.68         3.63 o
  -6   3   1       1782.75       1736.70        12.96 o
  -5   3   1        641.58        662.16         6.36 o
  -4   3   1       1337.70       1414.93        11.09 o
  -3   3   1        453.02        430.77         4.67 o
  -2   3   1         48.69         40.45         1.55 o
  -1   3   1         19.95         24.73         1.22 o
   0   3   1        294.11        331.34         3.78 o
   1   3   1       3893.21       3882.74        26.54 o
   2   3   1         32.29         32.48         1.51 o
   3   3   1       2814.70       2861.01        19.81 o
   4   3   1        377.60        400.18         4.49 o
   5   3   1        468.38        379.22         4.71 o
   6   3   1         19.60         32.17         1.54 o
   7   3   1       2544.78       2707.69        19.84 o
   8   3   1       3016.47       3384.09        23.81 o
   9   3   1        529.67        581.00         5.72 o
  10   3   1          2.07          7.97         1.15 o
  11   3   1         15.62         15.19         1.24 o
  12   3   1        436.40        504.01         5.93 o
  13   3   1        639.00        612.43         6.74 o
  14   3   1        829.95        813.13         8.12 o
  15   3   1          1.74          3.21         1.38 o
  16   3   1          3.61          6.18         1.71 o
  17   3   1          0.09         -0.62         1.67 o
  18   3   1         57.39         49.88         3.10 o
  19   3   1         34.25         34.55         3.00 o
  20   3   1        127.31        138.97         5.92 o
  21   3   1        209.74        223.70         8.08 o
  22   3   1        721.38        731.26        14.06 o
  23   3   1        274.64        312.57        10.97 o
  24   3   1        128.05        126.22         7.40 o
  25   3   1          4.17          4.95         3.75 o
  26   3   1         28.96         26.24         5.67 o
  27   3   1         86.99         81.73         7.95 o
  28   3   1         18.49         15.16         5.31 o
  29   3   1         25.64         37.73         7.20 o
  30   3   1         44.76         61.97        13.65 o
  31   3   1         39.48         25.69        10.95 o
  32   3   1          0.01         12.46        18.94 o
  33   3   1         16.29          4.77        13.28 o
 -32   4   1          4.21          5.20         8.26 o
 -31   4   1          1.64         -6.44         6.44 o
 -30   4   1          0.81          7.14         6.84 o
 -29   4   1          5.47         -5.05         6.00 o
 -28   4   1         22.07         19.79         7.22 o
 -27   4   1        105.29        113.24        11.45 o
 -26   4   1        248.30        233.39        12.60 o
 -25   4   1         81.59         72.60         7.60 o
 -24   4   1          3.58          1.64         3.82 o
 -23   4   1         32.99         27.91         6.13 o
 -22   4   1        292.40        319.46        10.74 o
 -21   4   1        126.65        131.52         6.71 o
 -20   4   1         27.13         29.90         3.55 o
 -19   4   1         26.82         23.20         3.39 o
 -18   4   1        172.01        163.89         5.63 o
 -17   4   1         97.82         88.87         4.16 o
 -16   4   1          1.92          8.68         2.06 o
 -15   4   1         74.03         93.67         4.37 o
 -14   4   1        380.03        377.77         5.60 o
 -13   4   1        613.16        576.44         6.51 o
 -12   4   1        883.30        719.00         7.40 o
 -11   4   1         20.54         36.69         2.10 o
 -10   4   1         18.94         10.38         1.31 o
  -9   4   1        407.45        375.12         4.72 o
  -8   4   1       1064.99       1082.49         9.06 o
  -7   4   1        308.02        373.18         4.30 o
  -6   4   1        373.12        364.60         4.67 o
  -5   4   1        226.36        301.89         4.30 o
  -4   4   1       1625.44       1523.52        12.95 o
  -3   4   1        137.53        100.47         2.75 o
  -2   4   1        442.91        493.04         5.73 o
  -1   4   1        371.02        502.79         5.62 o
   0   4   1         12.72         32.50         1.60 o
   1   4   1        335.60        319.49         5.40 o
   2   4   1       3463.74       3472.72        25.99 o
   3   4   1        234.73        205.54         3.50 o
   4   4   1         85.25        111.40         2.70 o
   5   4   1          1.55          5.32         1.11 o
   6   4   1       2608.47       2541.46        20.36 o
   7   4   1        110.93        136.42         4.11 o
   8   4   1        238.49        318.72         5.03 o
   9   4   1        677.37        653.31         7.10 o
  10   4   1       2707.97       2809.52        20.32 o
  11   4   1        887.77        916.57         8.42 o
  12   4   1        358.98        320.31         5.52 o
  13   4   1        253.46        320.22         4.81 o
  14   4   1        163.94        125.55         3.38 o
  15   4   1         13.24         14.70         1.74 o
  16   4   1         55.67         41.60         2.77 o
  17   4   1        911.08        845.21        11.08 o
  18   4   1          6.14         14.58         2.48 o
  19   4   1          0.92         -0.61         2.16 o
  20   4   1        516.83        464.74        10.38 o
  21   4   1          5.97         12.22         3.63 o
  22   4   1          5.44          9.19         3.22 o
  23   4   1         36.41         36.48         4.32 o
  24   4   1          0.03         -0.58         3.33 o
  25   4   1          0.17          6.80         3.72 o
  26   4   1        186.63        152.72        12.15 o
  27   4   1         34.88         40.60         7.95 o
  28   4   1         39.28         31.82         7.52 o
  29   4   1         59.62         78.25        14.36 o
  30   4   1         21.16          4.26        13.04 o
  31   4   1          0.30          0.34         9.52 o
  32   4   1          1.16         -3.10         9.69 o
 -31   5   1         41.18         46.42        10.04 o
 -30   5   1          0.02          9.93         7.33 o
 -29   5   1         41.75         39.16         8.52 o
 -28   5   1          0.14          0.63         6.14 o
 -27   5   1          0.05         -3.72         5.18 o
 -26   5   1         17.62         22.42         5.93 o
 -25   5   1        226.67        230.63        11.32 o
 -24   5   1         53.70         54.03         6.24 o
 -23   5   1         15.75         22.59         4.53 o
 -22   5   1        126.53        140.60         8.07 o
 -21   5   1          0.81         17.87         3.82 o
 -20   5   1       1040.96       1039.25        17.25 o
 -19   5   1          0.34          3.96         2.54 o
 -18   5   1         90.28         91.03         5.01 o
 -17   5   1         13.79         22.40         2.97 o
 -16   5   1         45.09         38.34         3.21 o
 -15   5   1        112.69        107.95         5.40 o
 -14   5   1        128.89        129.80         5.02 o
 -13   5   1       2481.93       2340.54        20.26 o
 -12   5   1        918.00        941.46        10.06 o
 -11   5   1          0.99          8.03         1.29 o
 -10   5   1        408.75        459.84         6.33 o
  -9   5   1         68.33         80.77         2.40 o
  -8   5   1        820.70        770.79         8.05 o
  -7   5   1        627.66        649.79         7.23 o
  -6   5   1         10.94         14.40         1.49 o
  -5   5   1         10.47         15.90         1.63 o
  -4   5   1       1007.19       1093.48        10.23 o
  -3   5   1         30.71         58.20         2.43 o
  -2   5   1        568.10        590.59         7.03 o
  -1   5   1       1789.27       1929.93        15.42 o
   0   5   1       2502.21       2602.48        19.50 o
   1   5   1          0.80          6.56         1.30 o
   2   5   1        595.53        595.48         7.33 o
   3   5   1         68.08         62.99         2.81 o
   4   5   1          0.25          9.61         1.30 o
   5   5   1        195.51        203.99         4.08 o
   6   5   1         80.84         38.88         2.87 o
   7   5   1         15.11          8.11         1.42 o
   8   5   1         34.59         41.53         2.33 o
   9   5   1        312.51        279.43         5.07 o
  10   5   1       1118.65       1053.84        11.29 o
  11   5   1        488.08        507.38         7.15 o
  12   5   1        164.23        194.16         5.00 o
  13   5   1        394.10        396.88         6.78 o
  14   5   1         23.20         23.41         2.58 o
  15   5   1       1354.92       1253.56        15.14 o
  16   5   1        240.02        254.18         7.23 o
  17   5   1          8.07         11.82         2.84 o
  18   5   1        258.13        258.65         9.08 o
  19   5   1       1025.80        973.61        18.48 o
  20   5   1        180.93        178.62        10.07 o
  21   5   1          5.33          8.93         4.43 o
  22   5   1        151.46        130.85         9.14 o
  23   5   1          7.73          6.24         5.24 o
  24   5   1        547.49        526.71        19.41 o
  25   5   1         68.17         94.04        10.13 o
  26   5   1        123.55        104.57        10.65 o
  27   5   1         62.34         42.36         8.38 o
  28   5   1        164.09        176.13        16.59 o
  29   5   1         54.91         70.07        11.41 o
  30   5   1          0.89         -1.31         7.49 o
  31   5   1          4.70          0.92        10.01 o
 -29   6   1        112.29         89.99        11.08 o
 -28   6   1         47.01         46.87         7.98 o
 -27   6   1          0.27         -2.35         4.96 o
 -26   6   1         84.38         98.22         8.86 o
 -25   6   1          5.98         10.20         4.68 o
 -24   6   1         10.76         11.57         4.49 o
 -23   6   1        754.84        745.54        18.11 o
 -22   6   1        250.08        219.60        16.50 o
 -21   6   1         11.30         10.10         4.12 o
 -20   6   1        100.13        105.18         6.60 o
 -19   6   1        229.50        247.40         9.26 o
 -18   6   1        311.58        283.33        10.32 o
 -17   6   1          6.26          7.43         2.49 o
 -16   6   1         37.11         30.00         3.42 o
 -15   6   1          0.24          6.42         2.47 o
 -14   6   1        297.85        294.25         7.63 o
 -13   6   1        418.06        408.62         9.46 o
 -12   6   1        175.10        196.51         6.69 o
 -11   6   1        289.24        282.39         6.53 o
 -10   6   1         20.08         17.11         2.25 o
  -9   6   1        135.86        167.62         4.75 o
  -8   6   1         11.04         10.13         1.73 o
  -7   6   1          0.45          1.20         1.42 o
  -6   6   1        234.33        200.59         4.61 o
  -5   6   1        348.00        340.64         6.36 o
  -4   6   1       1193.48       1293.43        12.86 o
  -3   6   1         27.07         23.25         2.02 o
  -2   6   1         36.11         63.76         2.73 o
  -1   6   1         89.35         70.24         2.72 o
   0   6   1        254.82        217.14         5.44 o
   1   6   1          7.99         17.73         1.70 o
   2   6   1         46.26         31.13         2.07 o
   3   6   1        667.55        636.64         7.50 o
   4   6   1         87.05         72.14         2.97 o
   5   6   1          6.57          3.93         1.62 o
   6   6   1        146.22        157.75         4.71 o
   7   6   1        238.52        215.55         5.46 o
   8   6   1       3421.62       3293.16        27.12 o
   9   6   1          2.58         21.70         2.27 o
  10   6   1         80.50         65.73         3.65 o
  11   6   1          0.65         -0.49         1.92 o
  12   6   1        383.63        404.87         8.71 o
  13   6   1        138.25        130.80         5.75 o
  14   6   1       2056.85       1979.11        23.31 o
  15   6   1          2.28         14.56         2.91 o
  16   6   1        249.66        223.68         8.18 o
  17   6   1        721.50        739.63        14.39 o
  18   6   1        385.44        410.53        11.55 o
  19   6   1         46.97         65.94         6.73 o
  20   6   1          0.31          1.36         4.39 o
  21   6   1        602.85        555.96        19.20 o
  22   6   1         21.92         24.38         6.29 o
  23   6   1         28.14         34.73         7.07 o
  24   6   1         55.25         52.72         8.79 o
  25   6   1          0.53          3.41         6.06 o
  26   6   1         22.71         23.22         7.38 o
  27   6   1         22.22         26.25         7.88 o
  28   6   1          6.18         -3.95         7.19 o
  29   6   1         21.64         14.60         8.79 o
 -28   7   1          2.26          1.96         5.58 o
 -27   7   1          9.55          0.48         5.96 o
 -26   7   1         15.79         11.85         5.51 o
 -25   7   1        146.33        139.83        10.00 o
 -24   7   1         66.62         65.93         8.36 o
 -23   7   1          6.94          8.71         4.69 o
 -22   7   1        101.15         87.32         7.32 o
 -21   7   1        104.23         93.88        12.01 o
 -20   7   1        514.50        534.72        15.80 o
 -19   7   1        366.78        361.15        18.77 o
 -18   7   1          4.56          1.73         3.12 o
 -17   7   1        197.96        195.46         8.97 o
 -16   7   1         27.90         30.55         3.83 o
 -15   7   1          7.21          7.72         2.90 o
 -14   7   1        220.96        226.88         8.09 o
 -13   7   1        276.73        279.83        10.57 o
 -12   7   1       1768.15       1728.34        23.10 o
 -11   7   1        140.81        149.77         5.57 o
 -10   7   1       1359.32       1350.23        16.31 o
  -9   7   1         74.57         92.61         4.38 o
  -8   7   1        472.92        507.42        12.28 o
  -7   7   1       1406.70       1386.46        15.57 o
  -6   7   1        252.70        243.80         7.05 o
  -5   7   1        270.01        258.87         6.04 o
  -4   7   1        134.57        143.74         4.97 o
  -3   7   1        126.73        139.54         4.57 o
  -2   7   1         60.19         52.09         3.11 o
  -1   7   1         22.43         24.79         2.42 o
   0   7   1         12.29         10.38         1.94 o
   1   7   1          8.97          4.21         1.93 o
   2   7   1        499.01        484.68         7.59 o
   3   7   1        335.79        340.29         6.42 o
   4   7   1         10.11         15.04         2.20 o
   5   7   1       1394.53       1449.73        18.03 o
   6   7   1        735.58        719.30        11.16 o
   7   7   1         52.54         76.14         4.43 o
   8   7   1        684.31        648.84        10.48 o
   9   7   1        328.26        326.11         8.32 o
  10   7   1        861.77        847.66        14.01 o
  11   7   1        277.17        266.09         8.41 o
  12   7   1        795.50        745.71        13.19 o
  13   7   1        161.47        211.96         8.08 o
  14   7   1         38.61         42.19         4.30 o
  15   7   1        215.84        224.75         9.41 o
  16   7   1        211.40        219.85        10.19 o
  17   7   1        223.86        213.25        15.48 o
  18   7   1          5.71          1.73         4.51 o
  19   7   1          6.71          8.98         4.59 o
  20   7   1         29.93         41.48         7.49 o
  21   7   1         67.12         70.08         8.53 o
  22   7   1         56.26         66.58         9.62 o
  23   7   1         35.88         39.08         8.25 o
  24   7   1         59.51         35.44        12.21 o
  25   7   1         76.63         93.92        11.00 o
  26   7   1          1.74          6.11         6.73 o
  27   7   1         81.13         91.90        24.21 o
  28   7   1        114.08        170.31        19.59 o
 -25   8   1         26.18         41.58         9.18 o
 -24   8   1         41.47         56.36        16.47 o
 -23   8   1        111.82        120.09         8.59 o
 -22   8   1         12.15         16.10         4.95 o
 -21   8   1         52.17         45.33         7.27 o
 -20   8   1          0.36         -0.76         4.00 o
 -19   8   1          0.34         10.00         4.30 o
 -18   8   1         12.15         17.04         4.87 o
 -17   8   1          8.82          2.03         3.53 o
 -16   8   1        114.95        103.55         7.04 o
 -15   8   1        105.81        111.37         7.52 o
 -14   8   1         40.98         49.91         8.28 o
 -13   8   1        124.84        144.02         8.81 o
 -12   8   1       1481.41       1509.34        21.34 o
 -11   8   1        318.28        327.46         8.94 o
 -10   8   1        119.06        117.38         6.80 o
  -9   8   1          0.03         10.44         2.72 o
  -8   8   1         56.17         64.31         5.04 o
  -7   8   1        139.69        120.28         5.52 o
  -6   8   1        176.63        180.89         6.12 o
  -5   8   1        131.71        118.18         5.00 o
  -4   8   1          2.38          4.97         2.14 o
  -3   8   1         81.04         76.75         3.94 o
  -2   8   1         45.16         65.96         3.70 o
  -1   8   1        160.08        174.42         5.62 o
   0   8   1        530.12        483.82         8.22 o
   1   8   1          5.57          1.96         1.95 o
   2   8   1         62.00         48.02         3.51 o
   3   8   1        503.17        448.37         8.55 o
   4   8   1        223.56        190.54         6.79 o
   5   8   1         19.10         20.55         3.40 o
   6   8   1        303.22        310.51         9.48 o
   7   8   1        129.86        122.08         6.36 o
   8   8   1        935.53        945.06        16.10 o
   9   8   1       1736.94       1703.09        25.09 o
  10   8   1         56.65         60.75         5.27 o
  11   8   1        129.75        141.67         8.02 o
  12   8   1         22.16         27.45         4.53 o
  13   8   1          2.45         -1.24         3.61 o
  14   8   1         70.89         87.64         7.46 o
  15   8   1          0.07         -0.77         3.51 o
  16   8   1         48.15         68.81         7.42 o
  17   8   1        198.42        202.59        12.61 o
  18   8   1          1.63          1.60         4.40 o
  19   8   1          3.88          4.11         4.82 o
  20   8   1          0.45          3.84         4.73 o
  21   8   1        122.89        135.47        11.21 o
  22   8   1         18.73         15.31         6.26 o
  23   8   1         10.37          5.66         6.40 o
  24   8   1         10.40         10.21         7.41 o
  25   8   1         46.37         38.52        12.21 o
 -23   9   1         64.21         44.17        13.84 o
 -22   9   1        153.39        135.06        22.00 o
 -21   9   1         26.17         14.10         7.59 o
 -20   9   1         28.48         27.10         6.97 o
 -19   9   1          0.45          2.78         5.95 o
 -18   9   1         12.25         19.65         4.73 o
 -17   9   1         51.41         47.67         9.94 o
 -16   9   1          1.39          0.79         3.94 o
 -15   9   1          3.59          3.39         3.82 o
 -14   9   1          5.50          2.44         3.59 o
 -13   9   1          2.84          1.03         3.79 o
 -12   9   1         43.78         36.95         5.59 o
 -11   9   1        125.92        135.19         7.52 o
 -10   9   1        333.41        346.61        12.26 o
  -9   9   1          1.38         10.66         3.20 o
  -8   9   1       1173.49       1141.80        18.06 o
  -7   9   1        220.08        208.66         7.89 o
  -6   9   1         11.37         14.55         3.00 o
  -5   9   1         71.96         66.09         4.36 o
  -4   9   1         73.42         63.98         4.53 o
  -3   9   1          9.60         11.35         3.46 o
  -2   9   1          5.63          4.91         2.65 o
  -1   9   1        145.53        144.45         6.58 o
   0   9   1        126.84        115.33         5.29 o
   1   9   1        436.38        490.42        11.43 o
   2   9   1         75.36         92.45         5.03 o
   3   9   1        213.30        179.88         7.98 o
   4   9   1        227.73        224.02         7.67 o
   5   9   1        113.30        127.23         7.43 o
   6   9   1        552.55        572.31        14.48 o
   7   9   1          5.91         23.41         3.91 o
   8   9   1         21.31         34.88         5.68 o
   9   9   1        261.04        283.06        22.36 o
  10   9   1         95.12        123.22         9.43 o
  11   9   1         94.00         92.75        11.74 o
  12   9   1         46.92         33.88         5.75 o
  13   9   1         52.64         38.92         9.87 o
  14   9   1          0.23          2.33         5.08 o
  15   9   1        315.64        360.10        26.47 o
  16   9   1          1.71          7.75         5.79 o
  17   9   1        110.69        103.44        10.91 o
  18   9   1          4.43          7.97         5.61 o
  19   9   1          0.04         -2.03         6.15 o
  20   9   1         44.01         38.23         7.10 o
  21   9   1         21.11         23.74         6.72 o
  22   9   1          0.53         -7.20         7.74 o
  23   9   1         66.10         63.19        14.06 o
 -19  10   1          5.23          5.50         6.73 o
 -18  10   1         12.89         20.18         7.62 o
 -17  10   1          0.20          8.20         6.78 o
 -16  10   1         27.88         28.99         7.95 o
 -15  10   1        209.42        202.93        16.58 o
 -14  10   1         64.00         70.13        19.67 o
 -13  10   1        206.39        222.72        18.64 o
 -12  10   1          7.76         13.82         8.73 o
 -11  10   1          7.51          7.61         5.23 o
 -10  10   1         13.40         14.02         5.06 o
  -9  10   1          0.69          1.10         3.20 o
  -8  10   1         48.37         59.16         6.11 o
  -7  10   1          3.57          7.49         3.13 o
  -6  10   1          7.20          9.95         3.14 o
  -5  10   1         85.37         98.16         5.82 o
  -4  10   1        187.50        204.82         8.01 o
  -3  10   1        155.35        141.25         7.15 o
  -2  10   1        256.94        271.31         9.48 o
  -1  10   1         84.64         79.88         5.79 o
   0  10   1          0.16          3.72         3.02 o
   1  10   1         35.09         34.24         4.01 o
   2  10   1         50.08         45.81         4.50 o
   3  10   1          0.31          4.42         2.94 o
   4  10   1         15.14         18.01         3.68 o
   5  10   1         46.44         59.14         5.17 o
   6  10   1         66.60         88.98         6.85 o
   7  10   1         48.98         43.18         4.40 o
   8  10   1         40.97         33.60         4.36 o
   9  10   1          0.44          3.97         3.77 o
  10  10   1        269.55        346.10        18.30 o
  11  10   1         35.03         20.11         5.99 o
  12  10   1         58.31         40.76         9.16 o
  13  10   1         64.30         31.60         9.43 o
  14  10   1          3.72          9.29         5.92 o
  15  10   1          9.62          4.38         5.99 o
  16  10   1         24.25         50.75         7.86 o
  17  10   1         24.31         19.25         6.93 o
  18  10   1        101.30         96.93        12.64 o
  19  10   1         74.52         86.68        11.71 o
 -15  11   1         12.78          5.38         7.25 o
 -14  11   1          3.31          2.08         6.60 o
 -13  11   1         15.88         23.44         9.71 o
 -12  11   1         37.54         57.58        11.03 o
 -11  11   1         20.53         29.81         7.20 o
 -10  11   1         20.15         15.47         5.68 o
  -9  11   1          1.45          1.01         4.90 o
  -8  11   1        124.35        184.18        11.67 o
  -7  11   1          2.65          2.63         4.71 o
  -6  11   1         23.75         22.89         5.81 o
  -5  11   1          3.79         12.87         5.59 o
  -4  11   1          1.60          5.81         4.62 o
  -3  11   1          9.74         13.17         5.11 o
  -2  11   1          0.03          3.15         4.69 o
  -1  11   1         18.80         29.70         5.92 o
   0  11   1          0.63          3.37         4.60 o
   1  11   1         71.67         78.14         8.90 o
   2  11   1         52.73         51.41         7.90 o
   3  11   1        149.18        165.82        12.22 o
   4  11   1          1.15          1.80         7.20 o
   5  11   1          9.64         -3.22         6.96 o
   6  11   1         52.90         62.17         7.75 o
   7  11   1         54.08         59.55         7.88 o
   8  11   1          0.00         -4.22         4.22 o
   9  11   1         19.73          8.85         5.32 o
  10  11   1         52.21         38.14         9.02 o
  11  11   1        118.27        147.11        13.33 o
  12  11   1          0.77          7.85         6.17 o
  13  11   1          8.98          1.58         6.25 o
  14  11   1         84.88         97.73        20.18 o
  15  11   1         36.88         20.47         7.75 o
  -7  12   1        147.15        171.68        12.04 o
  -6  12   1          2.53          7.12         5.46 o
  -5  12   1        108.14        123.97        10.78 o
  -4  12   1          5.75         14.60         6.36 o
  -3  12   1          1.00          1.92         5.28 o
  -2  12   1         13.90         13.78         6.08 o
  -1  12   1         43.42         73.63         8.76 o
   0  12   1        162.56        201.29        16.42 o
   1  12   1          3.86          8.21         7.08 o
   2  12   1          0.30         -0.44         6.31 o
   3  12   1          0.02         -4.59         6.58 o
   4  12   1         24.61         26.11         8.10 o
   5  12   1         17.48         13.81        12.19 o
   6  12   1        104.33        128.47        11.77 o
   7  12   1         37.48         42.42        11.44 o
 -33   0   2        220.04        276.93        29.51 o
 -32   0   2        266.00        260.70        28.53 o
 -31   0   2         22.15         51.16        13.10 o
 -30   0   2          0.77          3.88         9.22 o
 -29   0   2        351.03        322.01        24.72 o
 -28   0   2        594.05        574.44        29.21 o
 -27   0   2        267.47        231.39        33.20 o
 -26   0   2          1.29         -5.00         5.00 o
 -25   0   2         13.99         17.71         6.60 o
 -24   0   2       1055.34       1045.33        27.95 o
 -23   0   2         48.29         54.86         7.69 o
 -22   0   2         18.77         10.69         5.31 o
 -21   0   2        382.17        454.11        13.59 o
 -20   0   2        688.05        634.75        14.98 o
 -19   0   2        470.91        385.32        10.57 o
 -18   0   2        307.31        314.45         8.89 o
 -17   0   2       1383.11       1363.00        17.99 o
 -16   0   2       2817.50       2830.41        30.59 o
 -15   0   2       3922.73       3805.32        38.62 o
 -14   0   2        133.61        207.01         7.62 o
 -13   0   2        121.25        108.45         5.30 o
 -12   0   2        509.61        600.71         9.81 o
 -11   0   2        121.89         86.20         4.99 o
 -10   0   2        577.72        546.08        10.64 o
  -9   0   2       7868.54       7827.88        77.21 o
  -8   0   2        523.48        681.38        10.85 o
  -7   0   2      15743.90      15759.35       161.56 o
  -6   0   2       4449.95       4830.83        54.97 o
  -5   0   2      49154.32      46985.22       961.37 o
  -4   0   2       3544.12       3549.64        35.95 o
  -3   0   2      12475.04      12474.97       113.91 o
  -2   0   2      17299.87      18667.59       190.48 o
  -1   0   2      27012.73      27765.29       329.92 o
   0   0   2        296.27        396.09         7.26 o
   1   0   2         85.99         30.92         2.34 o
   2   0   2       2207.45       2327.72        26.52 o
   3   0   2      18203.49      17015.79       173.89 o
   4   0   2         81.05         46.29         2.02 o
   5   0   2       4493.54       4679.95        48.86 o
   6   0   2        863.27        823.11         9.77 o
   7   0   2         17.09          9.76         1.39 o
   8   0   2       6936.38       6956.78        67.86 o
   9   0   2        411.02        351.91         6.28 o
  10   0   2        257.77        260.01         5.56 o
  11   0   2       3071.69       2968.70        27.81 o
  12   0   2        656.39        643.62         8.61 o
  13   0   2        218.07        244.11         8.50 o
  14   0   2       1623.18       1606.13        19.09 o
  15   0   2       3424.21       3454.71        32.43 o
  16   0   2       5246.21       5313.80        50.43 o
  17   0   2       1349.09       1213.62        16.38 o
  18   0   2          7.41          6.62         3.03 o
  19   0   2          5.47          7.59         3.08 o
  20   0   2        695.07        725.33        16.43 o
  21   0   2          2.72          9.68         4.62 o
  22   0   2         49.48         47.02         6.63 o
  23   0   2         45.78         59.07         7.31 o
  24   0   2        321.37        328.49        14.86 o
  25   0   2          0.25          9.72         5.03 o
  26   0   2       1435.05       1376.82        32.62 o
  27   0   2         94.54         79.74         9.36 o
  28   0   2          1.46          6.45         5.49 o
  29   0   2         14.09          7.20         7.13 o
  30   0   2        255.68        305.31        19.84 o
  31   0   2          0.08          7.87        16.23 o
  32   0   2         19.95         11.81        16.72 o
  33   0   2          3.97         -0.49        15.74 o
 -33   1   2        225.38        233.43        19.65 o
 -32   1   2        138.93        155.08        14.77 o
 -31   1   2        140.51        137.05        17.67 o
 -30   1   2        181.43        201.62        14.40 o
 -29   1   2        199.58        174.26        13.29 o
 -28   1   2         95.02         95.74        10.07 o
 -27   1   2         21.60         28.49         6.16 o
 -26   1   2         39.45         52.32         7.84 o
 -25   1   2        399.97        394.61        13.52 o
 -24   1   2         20.10         17.34         4.33 o
 -23   1   2        174.31        176.97         8.66 o
 -22   1   2         77.74         96.51         6.69 o
 -21   1   2        603.17        575.67        11.39 o
 -20   1   2          2.09          1.14         2.36 o
 -19   1   2        107.94        112.27         4.74 o
 -18   1   2         37.42         33.24         2.72 o
 -17   1   2        368.93        372.89         6.09 o
 -16   1   2        286.62        301.72         5.70 o
 -15   1   2        316.09        322.76         5.36 o
 -14   1   2       1648.55       1716.35        15.32 o
 -13   1   2       2155.49       2254.16        18.19 o
 -12   1   2       4431.61       4495.57        32.22 o
 -11   1   2        877.13        891.04         8.70 o
 -10   1   2       1544.17       1601.38        13.12 o
  -9   1   2         40.03         37.29         1.90 o
  -8   1   2       4426.46       4519.95        34.93 o
  -7   1   2       1229.40       1259.89        12.12 o
  -6   1   2       2030.98       1952.78        16.40 o
  -5   1   2          4.83          7.24         0.96 o
  -4   1   2      18379.20      18631.51       130.16 o
  -3   1   2       2018.71       2196.57        17.86 o
  -2   1   2       1592.91       1497.21        14.06 o
  -1   1   2       1436.58       1457.43        15.85 o
   0   1   2       7149.23       7227.47        70.18 o
   1   1   2      16751.98      16851.32       152.57 o
   2   1   2      21961.49      21694.26       206.90 o
   3   1   2        412.86        426.94         4.41 o
   4   1   2      11743.94      12089.08        87.46 o
   5   1   2       2051.36       2029.34        15.12 o
   6   1   2         32.57         46.01         1.58 o
   7   1   2        214.68        211.78         2.81 o
   8   1   2         37.67         45.09         1.63 o
   9   1   2       2490.44       2475.26        18.70 o
  10   1   2         79.99        136.83         2.94 o
  11   1   2       3184.22       3236.11        23.19 o
  12   1   2        376.51        364.19         4.84 o
  13   1   2        848.37        864.12         8.32 o
  14   1   2          3.01          4.28         1.32 o
  15   1   2         34.76         41.99         1.83 o
  16   1   2       1434.09       1433.10        12.06 o
  17   1   2        944.36       1008.02        10.57 o
  18   1   2         75.56         66.19         4.18 o
  19   1   2         48.25         45.36         3.16 o
  20   1   2        154.69        164.98         5.87 o
  21   1   2        492.55        480.65        10.56 o
  22   1   2        118.84        131.75         6.66 o
  23   1   2       1934.65       1872.35        27.26 o
  24   1   2         47.33         63.85         5.26 o
  25   1   2         25.64         23.92         4.06 o
  26   1   2        356.72        363.63        13.20 o
  27   1   2         60.74         63.73         6.16 o
  28   1   2          6.88          7.34         5.75 o
  29   1   2         24.03         29.63         7.33 o
  30   1   2         80.61         76.82        16.48 o
  31   1   2         15.04         16.07        11.32 o
  32   1   2         83.63         83.34        19.04 o
  33   1   2        101.04         98.23        20.94 o
 -33   2   2          0.25         -6.01        10.23 o
 -32   2   2        273.94        291.75        30.27 o
 -31   2   2         53.98         57.23        10.14 o
 -30   2   2        369.89        364.38        24.67 o
 -29   2   2        181.96        195.65        15.40 o
 -28   2   2        345.45        319.92        16.20 o
 -27   2   2        196.15        204.45        13.68 o
 -26   2   2         78.00         85.09         8.55 o
 -25   2   2         71.17         67.84         7.07 o
 -24   2   2        204.02        222.80        10.65 o
 -23   2   2          0.13          0.06         3.18 o
 -22   2   2        378.17        352.04         9.90 o
 -21   2   2        234.90        224.81         8.08 o
 -20   2   2       1731.05       1698.04        20.37 o
 -19   2   2       1091.24       1125.70        14.17 o
 -18   2   2        755.85        724.62         9.91 o
 -17   2   2       1132.41       1142.78        12.58 o
 -16   2   2         15.38         23.05         2.16 o
 -15   2   2        325.23        275.58         5.28 o
 -14   2   2        336.97        371.49         5.75 o
 -13   2   2        463.70        439.70         5.90 o
 -12   2   2          9.14          3.49         1.31 o
 -11   2   2        178.50        212.70         4.06 o
 -10   2   2        497.69        457.59         5.54 o
  -9   2   2          1.45         10.51         1.17 o
  -8   2   2       1383.32       1579.12        12.63 o
  -7   2   2       2516.84       2499.85        17.88 o
  -6   2   2       3269.18       3379.77        23.37 o
  -5   2   2       3171.41       3175.42        22.70 o
  -4   2   2        132.54        133.80         2.47 o
  -3   2   2       7912.31       7511.61        53.56 o
  -2   2   2        245.72        167.05         4.03 o
  -1   2   2          1.22          5.67         0.91 o
   0   2   2       1166.15       1027.24        15.81 o
   1   2   2       4055.96       3927.12        35.87 o
   2   2   2       2342.30       2230.72        18.71 o
   3   2   2       4994.76       5286.18        40.29 o
   4   2   2       6279.33       6481.90        49.25 o
   5   2   2       4791.65       4582.18        34.89 o
   6   2   2        395.14        508.50         4.92 o
   7   2   2        774.19        695.42         6.45 o
   8   2   2        929.43        903.17         7.58 o
   9   2   2        349.48        356.15         5.37 o
  10   2   2       1185.31       1322.40        10.81 o
  11   2   2        991.26       1069.67         9.77 o
  12   2   2       1683.99       1790.44        14.70 o
  13   2   2         37.05         55.81         2.43 o
  14   2   2        218.58        208.91         4.42 o
  15   2   2        261.20        252.84         5.11 o
  16   2   2        920.30        969.05        10.87 o
  17   2   2        703.73        720.58         9.55 o
  18   2   2       1277.21       1250.17        14.79 o
  19   2   2         70.07         65.77         4.18 o
  20   2   2        902.61        864.95        14.87 o
  21   2   2         31.63         26.17         4.21 o
  22   2   2        126.45        129.01         7.52 o
  23   2   2        451.96        467.46        12.75 o
  24   2   2         49.04         49.28         5.52 o
  25   2   2        326.56        317.09        14.31 o
  26   2   2        173.80        192.84        16.38 o
  27   2   2        127.08        153.48        14.91 o
  28   2   2         21.26         29.79         7.52 o
  29   2   2        143.96        128.82        12.07 o
  30   2   2         26.20         24.62         8.46 o
  31   2   2          0.82         -6.01         6.65 o
  32   2   2          4.49          0.43         7.67 o
  33   2   2         16.53         10.41         9.37 o
 -32   3   2         65.22         61.85        10.95 o
 -31   3   2        176.87        226.84        39.67 o
 -30   3   2          2.22         -0.97         6.61 o
 -29   3   2         87.38         70.53        10.35 o
 -28   3   2          0.16         -2.18         5.35 o
 -27   3   2         77.55         75.01         8.93 o
 -26   3   2          0.43         -0.91         4.22 o
 -25   3   2          1.16          2.37         4.14 o
 -24   3   2         64.81         50.33         6.28 o
 -23   3   2          4.57         16.22         4.51 o
 -22   3   2        233.34        226.33         9.38 o
 -21   3   2        597.04        603.92        12.45 o
 -20   3   2        714.56        739.86        13.05 o
 -19   3   2         23.30         37.81         3.54 o
 -18   3   2        219.77        218.85         6.44 o
 -17   3   2       1008.37        989.31        11.98 o
 -16   3   2         32.77         40.14         2.72 o
 -15   3   2          2.72          2.45         1.72 o
 -14   3   2       1398.87       1341.06        12.41 o
 -13   3   2        367.79        357.25         5.88 o
 -12   3   2        225.71        214.32         5.04 o
 -11   3   2        159.48        195.76         4.00 o
 -10   3   2       3425.16       3248.44        23.82 o
  -9   3   2        248.48        188.39         3.47 o
  -8   3   2        370.48        278.96         4.24 o
  -7   3   2          2.08          4.72         0.96 o
  -6   3   2          0.18          1.49         0.81 o
  -5   3   2       1841.40       1943.89        13.82 o
  -4   3   2       2817.19       2858.53        20.77 o
  -3   3   2        129.66        176.90         3.06 o
  -2   3   2       1137.31       1149.68        10.06 o
  -1   3   2       1478.04       1566.55        12.53 o
   0   3   2       1933.65       1662.94        13.44 o
   1   3   2       4300.72       4055.28        28.70 o
   2   3   2        529.40        516.90         5.45 o
   3   3   2         91.47         99.39         2.35 o
   4   3   2        217.84        176.74         2.73 o
   5   3   2        967.73       1000.77         8.41 o
   6   3   2       4825.80       4982.54        34.01 o
   7   3   2       3810.09       4047.93        27.58 o
   8   3   2       5009.90       4986.88        32.92 o
   9   3   2       1538.85       1364.49        10.81 o
  10   3   2        509.46        465.14         5.37 o
  11   3   2        718.31        754.22         7.75 o
  12   3   2        401.71        445.50         5.92 o
  13   3   2        722.10        732.51         8.19 o
  14   3   2          0.51          6.60         1.63 o
  15   3   2       1036.45       1020.01        11.29 o
  16   3   2        104.60         99.92         3.91 o
  17   3   2        145.80        143.52         5.12 o
  18   3   2         62.61         47.53         3.78 o
  19   3   2        858.93        855.26        13.72 o
  20   3   2        279.90        285.72        11.85 o
  21   3   2         29.26         41.91         4.97 o
  22   3   2        248.00        203.63         9.15 o
  23   3   2       1148.69       1096.43        21.74 o
  24   3   2        109.81        139.81         9.40 o
  25   3   2        452.22        452.68        16.93 o
  26   3   2          4.68         13.96         5.56 o
  27   3   2         53.26         59.18         7.68 o
  28   3   2          0.15          2.44         5.80 o
  29   3   2        108.74         73.77        10.00 o
  30   3   2         24.39         12.44         7.93 o
  31   3   2         84.46         70.60        13.16 o
  32   3   2         48.91         53.61        16.48 o
 -31   4   2          1.36         -2.80         6.80 o
 -30   4   2         30.91         19.47         8.08 o
 -29   4   2          0.54          2.25         6.59 o
 -28   4   2        173.47        202.90        13.37 o
 -27   4   2         35.67         27.23         6.89 o
 -26   4   2        530.40        532.91        18.87 o
 -25   4   2        116.02        119.18        12.71 o
 -24   4   2          1.87         -0.33         4.18 o
 -23   4   2         55.03         47.74         6.02 o
 -22   4   2        186.76        176.59        14.26 o
 -21   4   2          0.28         -1.25         2.84 o
 -20   4   2         84.51         88.73         5.38 o
 -19   4   2          2.31          8.80         2.88 o
 -18   4   2       1881.00       1793.49        19.88 o
 -17   4   2        666.54        684.92         9.86 o
 -16   4   2         18.05         25.42         2.67 o
 -15   4   2        129.08        146.00         4.51 o
 -14   4   2       1032.80       1044.36        11.27 o
 -13   4   2       1309.88       1261.40        12.31 o
 -12   4   2         19.09         26.51         2.10 o
 -11   4   2         77.88         73.67         2.84 o
 -10   4   2        167.88        168.74         3.81 o
  -9   4   2        513.70        491.91         5.89 o
  -8   4   2        578.43        565.97         6.71 o
  -7   4   2       5875.79       5957.16        39.44 o
  -6   4   2       1267.10       1233.76        10.48 o
  -5   4   2        891.43        894.44         8.37 o
  -4   4   2        638.47        748.35         7.16 o
  -3   4   2       1952.44       1828.34        14.82 o
  -2   4   2         10.15         15.28         1.13 o
  -1   4   2        421.29        393.51         5.43 o
   0   4   2          6.92         11.44         1.13 o
   1   4   2       2375.59       2353.91        16.89 o
   2   4   2          6.56         12.12         1.11 o
   3   4   2          8.58         10.34         1.02 o
   4   4   2        677.48        616.90         6.13 o
   5   4   2       4624.93       4759.74        31.52 o
   6   4   2        763.03        693.19         7.33 o
   7   4   2        368.30        416.70         5.28 o
   8   4   2         50.75         48.79         2.09 o
   9   4   2        321.21        306.48         4.53 o
  10   4   2         60.58         42.44         2.09 o
  11   4   2        745.99        694.41         8.05 o
  12   4   2         24.42         48.55         2.56 o
  13   4   2          9.95         14.51         1.97 o
  14   4   2        586.07        601.26         8.33 o
  15   4   2        229.58        200.85         6.76 o
  16   4   2       2148.66       2044.86        21.76 o
  17   4   2         78.98         92.31         4.90 o
  18   4   2        777.30        746.61        13.33 o
  19   4   2        394.72        411.24        10.27 o
  20   4   2        152.16        146.15         8.17 o
  21   4   2          2.36          5.00         3.64 o
  22   4   2          1.09          5.70         4.43 o
  23   4   2         88.27        102.03         8.99 o
  24   4   2         22.99         24.22         6.15 o
  25   4   2         34.89         33.17         6.79 o
  26   4   2          0.12          1.05         5.75 o
  27   4   2         91.40         83.26         9.05 o
  28   4   2          0.67          1.65         5.79 o
  29   4   2          4.52         19.57         6.99 o
  30   4   2         25.89         35.37         9.86 o
  31   4   2        238.96        197.44        20.18 o
 -30   5   2          2.15         -6.22         6.56 o
 -29   5   2          1.07         -0.04         8.01 o
 -28   5   2          1.14          2.00         5.61 o
 -27   5   2          0.28         -2.04         4.98 o
 -26   5   2        170.20        156.29        11.81 o
 -25   5   2         69.40         89.61         9.23 o
 -24   5   2         17.40         29.30         6.42 o
 -23   5   2        149.06        157.87         9.84 o
 -22   5   2          0.84          4.64         3.99 o
 -21   5   2         98.93         98.06         6.46 o
 -20   5   2        422.89        427.87        12.44 o
 -19   5   2        116.22        110.80         6.08 o
 -18   5   2         11.88         19.59         3.44 o
 -17   5   2         55.91         75.36         4.60 o
 -16   5   2         29.45         23.69         2.93 o
 -15   5   2       1178.75       1187.60        14.87 o
 -14   5   2        339.70        341.54         6.63 o
 -13   5   2         64.08         55.43         3.02 o
 -12   5   2        324.02        268.79         5.56 o
 -11   5   2          1.50         11.70         1.82 o
 -10   5   2       2359.47       2380.33        19.56 o
  -9   5   2        205.79        230.56         4.60 o
  -8   5   2         65.55         62.28         2.59 o
  -7   5   2         94.42         85.67         2.93 o
  -6   5   2         62.14         40.68         2.04 o
  -5   5   2         31.92         39.97         2.05 o
  -4   5   2         13.83         48.72         2.14 o
  -3   5   2       1572.37       1489.07        14.05 o
  -2   5   2       1453.19       1386.85        12.01 o
  -1   5   2         10.04         12.32         1.51 o
   0   5   2        881.20        971.56         9.12 o
   1   5   2        311.18        328.18         4.43 o
   2   5   2       2738.34       2625.52        19.99 o
   3   5   2       3935.46       3917.22        28.24 o
   4   5   2        110.75        144.25         3.89 o
   5   5   2        452.52        514.04         6.38 o
   6   5   2         19.49         15.53         1.58 o
   7   5   2        116.69        125.71         3.46 o
   8   5   2        698.12        751.28         8.33 o
   9   5   2          0.22          3.11         1.42 o
  10   5   2        333.56        345.93         5.91 o
  11   5   2        902.27        857.56        10.44 o
  12   5   2        449.99        413.54         6.77 o
  13   5   2        167.82        168.84         4.98 o
  14   5   2         23.61         20.42         2.55 o
  15   5   2         95.81         94.27         4.51 o
  16   5   2         85.01         73.92         4.89 o
  17   5   2          1.05         -0.46         2.95 o
  18   5   2         20.03         27.16         4.18 o
  19   5   2         28.59         43.66         5.52 o
  20   5   2        160.59        164.01        10.58 o
  21   5   2        203.75        216.63        12.43 o
  22   5   2        111.09        158.94        14.32 o
  23   5   2        158.29        179.19        11.91 o
  24   5   2        145.34        160.99        13.67 o
  25   5   2         35.55         34.13         7.60 o
  26   5   2         73.67         69.98         9.29 o
  27   5   2        100.20         89.65        10.35 o
  28   5   2         49.96         46.97         8.77 o
  29   5   2         67.65         80.89        12.11 o
  30   5   2         85.70         93.49        11.14 o
 -29   6   2          4.73          3.23         7.21 o
 -28   6   2        181.55        197.68        23.90 o
 -27   6   2         46.87         55.39        10.29 o
 -26   6   2        122.81        136.81        11.37 o
 -25   6   2          7.97          0.07         5.21 o
 -24   6   2        211.63        209.74        13.93 o
 -23   6   2        291.89        342.10        14.23 o
 -22   6   2        160.21        152.17         9.81 o
 -21   6   2         26.58         19.91         5.02 o
 -20   6   2          3.18         -0.93         3.64 o
 -19   6   2        208.25        200.23         8.88 o
 -18   6   2          9.57         13.93         3.67 o
 -17   6   2        661.17        640.86        12.86 o
 -16   6   2         14.47         13.43         2.89 o
 -15   6   2        161.26        161.71         6.29 o
 -14   6   2        152.42        157.23         5.91 o
 -13   6   2        190.33        185.18         7.00 o
 -12   6   2        342.92        345.41         7.28 o
 -11   6   2         53.15         53.01         3.14 o
 -10   6   2        748.92        692.93         9.46 o
  -9   6   2         32.47         37.38         2.58 o
  -8   6   2        136.09        135.52         4.17 o
  -7   6   2        161.37        142.83         4.15 o
  -6   6   2         13.39         14.64         1.96 o
  -5   6   2        507.79        478.61         7.03 o
  -4   6   2        105.82        113.86         3.56 o
  -3   6   2        228.76        225.40         5.53 o
  -2   6   2        239.43        200.82         4.53 o
  -1   6   2        353.07        339.40         5.93 o
   0   6   2         42.34         67.88         2.89 o
   1   6   2        841.60        837.74         8.83 o
   2   6   2        176.02        156.35         4.51 o
   3   6   2        107.23        120.31         3.54 o
   4   6   2        154.64        148.91         4.49 o
   5   6   2          3.48          2.04         1.47 o
   6   6   2          6.57         15.57         2.12 o
   7   6   2        661.79        579.04         8.53 o
   8   6   2        476.71        445.35         8.99 o
   9   6   2          0.10         12.89         2.10 o
  10   6   2         23.28         37.85         2.85 o
  11   6   2       1403.42       1428.73        15.74 o
  12   6   2        478.34        476.66         9.99 o
  13   6   2        404.64        374.70         8.55 o
  14   6   2        617.99        646.18        11.27 o
  15   6   2         19.69         13.34         3.73 o
  16   6   2       1143.13       1097.41        19.58 o
  17   6   2         23.23         24.25         4.63 o
  18   6   2        207.26        216.81        11.53 o
  19   6   2         12.18         14.62         4.99 o
  20   6   2         72.84         63.47         8.61 o
  21   6   2          0.42         -1.94         5.02 o
  22   6   2          0.05          5.63         5.53 o
  23   6   2          7.34         13.85         6.57 o
  24   6   2         10.60          9.94         6.74 o
  25   6   2         84.69         78.23        10.36 o
  26   6   2         46.69         45.63         8.83 o
  27   6   2         64.58         66.72        10.95 o
  28   6   2          5.43          4.07         6.81 o
  29   6   2          8.45         12.14         7.48 o
 -27   7   2          2.30         10.77         6.34 o
 -26   7   2          9.17          5.10         5.35 o
 -25   7   2        345.53        389.00        17.91 o
 -24   7   2          3.06         11.09         5.14 o
 -23   7   2         16.87         22.42         5.77 o
 -22   7   2         13.58         13.68         5.60 o
 -21   7   2         22.34         30.74         5.82 o
 -20   7   2        377.41        406.54        18.08 o
 -19   7   2          3.23         11.26         4.34 o
 -18   7   2         91.13        104.75        10.01 o
 -17   7   2         82.01         83.95        10.12 o
 -16   7   2        114.14        100.87         8.61 o
 -15   7   2         76.84         84.44         7.00 o
 -14   7   2        441.19        430.14        14.13 o
 -13   7   2         35.64         38.87         6.26 o
 -12   7   2        500.55        534.71        11.83 o
 -11   7   2       1272.10       1271.58        16.32 o
 -10   7   2        349.30        326.06         7.43 o
  -9   7   2         59.76         67.04         3.88 o
  -8   7   2          1.10          5.19         2.01 o
  -7   7   2        442.43        432.53         7.58 o
  -6   7   2         53.68         47.36         3.03 o
  -5   7   2         41.75         54.36         3.42 o
  -4   7   2         28.74         18.98         2.33 o
  -3   7   2         36.56         40.81         2.90 o
  -2   7   2         99.26         85.97         3.77 o
  -1   7   2        528.96        485.54         7.46 o
   0   7   2          5.86          9.67         1.99 o
   1   7   2          7.44          7.71         1.87 o
   2   7   2        281.78        310.60         5.91 o
   3   7   2         90.53         87.66         3.77 o
   4   7   2        755.47        717.16        10.45 o
   5   7   2        612.87        561.99         9.07 o
   6   7   2        121.45        145.22         7.88 o
   7   7   2         30.27         14.81         2.67 o
   8   7   2        743.59        674.87        11.10 o
   9   7   2          3.25         18.73         2.78 o
  10   7   2          0.97          5.72         2.72 o
  11   7   2         35.13         46.15         4.47 o
  12   7   2        141.03        127.08         7.50 o
  13   7   2        190.63        174.09        11.13 o
  14   7   2         46.10         53.13         5.69 o
  15   7   2        240.11        241.67        11.29 o
  16   7   2        275.78        267.40        15.36 o
  17   7   2        101.58         88.54         7.79 o
  18   7   2          1.75          2.37         4.68 o
  19   7   2        137.23        114.82        10.68 o
  20   7   2          5.43         -4.45         4.45 o
  21   7   2         54.60         62.22         9.16 o
  22   7   2         13.02         18.68         6.85 o
  23   7   2         77.40         77.37         9.96 o
  24   7   2         38.99         28.42        10.51 o
  25   7   2         72.21         58.09         9.61 o
  26   7   2          0.31          8.85         7.05 o
  27   7   2          0.35         11.11         7.16 o
 -25   8   2         17.41         15.46         5.78 o
 -24   8   2         78.16         89.56        14.12 o
 -23   8   2         24.51         36.99         6.74 o
 -22   8   2          1.17          2.91         4.58 o
 -21   8   2         12.92          5.71         4.90 o
 -20   8   2         50.31         33.67         7.70 o
 -19   8   2         70.95         78.32         7.61 o
 -18   8   2        136.32        132.49         9.75 o
 -17   8   2        146.60        152.84         9.68 o
 -16   8   2          5.80          8.25         4.56 o
 -15   8   2         78.23         78.56         7.90 o
 -14   8   2        188.89        207.51        13.42 o
 -13   8   2          1.73          6.92         4.00 o
 -12   8   2        141.97        129.15         8.92 o
 -11   8   2          9.36          8.37         3.40 o
 -10   8   2         36.62         41.44         5.23 o
  -9   8   2         57.94         75.34         5.63 o
  -8   8   2         58.22         70.76         5.49 o
  -7   8   2         11.55         19.04         3.36 o
  -6   8   2          0.41          6.65         2.56 o
  -5   8   2        859.40        846.53        13.80 o
  -4   8   2        559.09        528.33        10.75 o
  -3   8   2        157.34        163.35         6.82 o
  -2   8   2        113.13         98.04         5.03 o
  -1   8   2         27.51         27.99         3.23 o
   0   8   2         66.07         63.48         4.17 o
   1   8   2         48.94         49.81         3.83 o
   2   8   2         73.45         71.98         4.28 o
   3   8   2        157.48        190.07         7.43 o
   4   8   2         17.08         20.97         2.92 o
   5   8   2        312.05        328.93         9.35 o
   6   8   2          1.35          8.75         3.05 o
   7   8   2         40.68         44.19         5.27 o
   8   8   2        415.65        407.76        13.31 o
   9   8   2        136.17        130.69        10.02 o
  10   8   2        329.08        322.28        15.35 o
  11   8   2         99.29         83.86         8.68 o
  12   8   2          0.88         12.32         4.86 o
  13   8   2         19.29         12.54         7.81 o
  14   8   2         48.08         50.48         7.34 o
  15   8   2        204.77        192.21        13.86 o
  16   8   2          1.29          4.56         5.96 o
  17   8   2         14.25          4.02         6.27 o
  18   8   2         37.92         36.25         7.40 o
  19   8   2         79.77         85.91         9.92 o
  20   8   2         80.53         91.63        13.56 o
  21   8   2          9.64         11.00         8.97 o
  22   8   2          0.17         -8.28         9.14 o
  23   8   2          4.37          9.61         7.29 o
  24   8   2          0.23          5.66         6.79 o
  25   8   2        116.79        129.46        13.07 o
 -22   9   2          0.99         -4.15         4.72 o
 -21   9   2         34.79         38.11        10.01 o
 -20   9   2          0.94         -0.33         6.77 o
 -19   9   2         42.44         43.82        13.81 o
 -18   9   2         28.94         23.10         6.41 o
 -17   9   2         19.46         30.63         8.06 o
 -16   9   2         11.41         12.38         5.07 o
 -15   9   2         20.04         19.09         5.55 o
 -14   9   2         53.52         68.47         8.63 o
 -13   9   2          9.59          9.84         5.61 o
 -12   9   2          2.32         -2.11         4.58 o
 -11   9   2          1.89         -3.87         3.87 o
 -10   9   2         29.43         26.52         5.46 o
  -9   9   2         11.16          6.42         4.62 o
  -8   9   2         91.50         86.87        12.86 o
  -7   9   2          8.81         15.54         4.53 o
  -6   9   2          0.40          1.41         3.56 o
  -5   9   2         33.25         24.51         4.30 o
  -4   9   2        164.45        161.63         7.77 o
  -3   9   2        222.92        208.48        11.03 o
  -2   9   2          1.26          2.16         3.08 o
  -1   9   2        186.94        175.17         8.50 o
   0   9   2          5.88         12.05         4.16 o
   1   9   2        449.04        438.00        13.72 o
   2   9   2          0.82          6.00         3.44 o
   3   9   2         11.44         19.64         4.62 o
   4   9   2          1.90          7.50         4.17 o
   5   9   2         15.14         12.84         6.57 o
   6   9   2         18.26         16.23         6.48 o
   7   9   2         50.53         30.13        10.41 o
   8   9   2        372.04        392.62        18.48 o
   9   9   2        113.58        115.93        22.80 o
  10   9   2         54.87         41.69        11.57 o
  11   9   2         46.87         31.78        12.42 o
  12   9   2         20.20         27.64         6.83 o
  13   9   2          2.02          0.33         5.07 o
  14   9   2         62.95         66.54         8.94 o
  15   9   2         51.85         40.73         8.12 o
  16   9   2         11.46          6.25         5.84 o
  17   9   2          1.26         -1.17         5.01 o
  18   9   2          0.09          7.70         6.09 o
  19   9   2          2.47          4.80         5.87 o
  20   9   2         10.04          2.77         5.72 o
  21   9   2          2.05         -0.39         7.09 o
  22   9   2          3.97          3.21         7.16 o
 -19  10   2          1.99         -4.77         4.77 o
 -18  10   2          0.03          4.39         6.95 o
 -17  10   2          0.10          9.68         6.12 o
 -16  10   2          9.22         20.82        11.09 o
 -15  10   2          5.94         -1.14         4.85 o
 -14  10   2          0.07          1.64         5.08 o
 -13  10   2         44.45         38.28         6.98 o
 -12  10   2          0.83         -2.76         5.41 o
 -11  10   2         79.72         71.77        10.93 o
 -10  10   2         32.92         28.07         6.46 o
  -9  10   2         43.05         35.17         5.93 o
  -8  10   2         39.78         47.68         6.15 o
  -7  10   2         56.66         44.29         6.02 o
  -6  10   2         16.16          7.97         4.90 o
  -5  10   2          1.16         -1.33         3.33 o
  -4  10   2          1.49          7.79         3.89 o
  -3  10   2        190.41        211.75        19.69 o
  -2  10   2        264.10        277.08        18.37 o
  -1  10   2         10.13         10.02         4.01 o
   0  10   2          1.61         11.11         3.94 o
   1  10   2          0.28          1.06         3.37 o
   2  10   2         52.27         52.75         5.77 o
   3  10   2         77.83         70.01        12.67 o
   4  10   2         20.11         23.71         6.87 o
   5  10   2         93.57        101.05        22.19 o
   6  10   2          1.84          3.30         5.88 o
   7  10   2          4.03          3.56         6.79 o
   8  10   2          8.80          3.01         4.95 o
   9  10   2         61.88         51.29         9.62 o
  10  10   2        141.14        140.37        13.87 o
  11  10   2         58.98         37.19         8.04 o
  12  10   2         29.33         32.55         9.09 o
  13  10   2         22.26         20.37         6.75 o
  14  10   2         50.11         56.13         9.06 o
  15  10   2          0.25         -3.25         5.52 o
  16  10   2         17.46         21.42         7.42 o
  17  10   2        105.49        128.69        14.37 o
  18  10   2          7.03          2.49         6.85 o
  19  10   2          8.63         -6.89        14.76 o
 -14  11   2          8.73         33.26        11.01 o
 -13  11   2          0.40         23.45        15.49 o
 -12  11   2         64.72         73.21         9.35 o
 -11  11   2          8.31          4.81         7.17 o
 -10  11   2         14.69         11.79         4.94 o
  -9  11   2         28.11         21.24         4.79 o
  -8  11   2         70.59         64.13         6.59 o
  -7  11   2         11.28          9.73         4.18 o
  -6  11   2         35.63         39.95         5.85 o
  -5  11   2         20.70         24.47         4.97 o
  -4  11   2         56.27         67.20         6.67 o
  -3  11   2        102.91        115.96        12.31 o
  -2  11   2          0.19          2.35         4.56 o
  -1  11   2         39.77         40.68         6.80 o
   0  11   2          0.10         -0.73         3.55 o
   1  11   2         41.18         39.74         5.54 o
   2  11   2         21.20         26.58         5.02 o
   3  11   2         12.64         14.13         4.84 o
   4  11   2         36.16         21.72         5.49 o
   5  11   2         25.87         25.55         5.49 o
   6  11   2          5.06          8.15         5.09 o
   7  11   2          6.30          4.94         5.36 o
   8  11   2          3.28         -4.98         4.98 o
   9  11   2         54.47         37.16        13.13 o
  10  11   2         19.76         20.46         7.36 o
  11  11   2         31.80         25.93         8.06 o
  12  11   2         59.42         62.23        11.29 o
  13  11   2         12.80          9.66         6.46 o
  14  11   2          5.64         26.56        13.28 o
  -5  12   2         11.49          8.85        19.68 o
  -4  12   2          0.76         -4.51         5.59 o
  -3  12   2         13.31         18.70         6.62 o
  -2  12   2         78.02         61.48         9.94 o
  -1  12   2         15.61         13.28         6.72 o
   0  12   2         47.48         69.63         9.96 o
   1  12   2          1.27          5.40         8.17 o
   2  12   2         23.79         12.15         8.34 o
   3  12   2          1.83         -1.66         6.94 o
   4  12   2          7.64         13.11         8.24 o
 -33   1   3        221.58        205.67        15.56 o
 -32   1   3          0.73         -4.07         6.48 o
 -31   1   3         12.89         14.98         7.42 o
 -30   1   3          0.32          3.39         6.39 o
 -29   1   3          4.75          0.36         5.28 o
 -28   1   3         14.68         16.90         6.03 o
 -27   1   3         28.58         23.00         5.65 o
 -26   1   3        149.01        155.18        10.04 o
 -25   1   3         24.50         14.20         4.30 o
 -24   1   3        152.79        172.00         9.08 o
 -23   1   3        107.21        124.37         7.59 o
 -22   1   3         48.81         35.99         4.58 o
 -21   1   3        131.87        127.46         6.66 o
 -20   1   3         97.22        101.95         5.85 o
 -19   1   3         20.57         26.09         3.88 o
 -18   1   3        116.64         89.61         4.59 o
 -17   1   3        173.11        155.74         5.09 o
 -16   1   3         86.61         63.68         3.44 o
 -15   1   3         55.74         82.91         3.62 o
 -14   1   3          6.79          6.89         1.44 o
 -13   1   3        974.33        803.22         9.12 o
 -12   1   3        138.01        150.60         3.76 o
 -11   1   3          0.78         21.38         1.84 o
 -10   1   3         60.01         96.38         3.36 o
  -9   1   3       1557.14       1489.47        13.65 o
  -8   1   3       3854.50       3750.69        28.16 o
  -7   1   3       1206.36       1066.74         9.59 o
  -6   1   3        187.18        195.83         3.59 o
  -5   1   3          1.78         27.01         1.58 o
  -4   1   3        568.86        494.66         4.88 o
  -3   1   3        351.20        386.19         4.65 o
  -2   1   3        455.17        389.82         4.92 o
  -1   1   3        455.64        352.26         4.36 o
   0   1   3        260.32        310.14         4.06 o
   1   1   3        306.30        207.63         3.39 o
   2   1   3       1065.83        878.24         9.44 o
   3   1   3       3330.83       3481.84        33.55 o
   4   1   3       3290.13       3548.73        29.01 o
   5   1   3          2.97         18.24         0.93 o
   6   1   3       1118.63       1037.10         8.83 o
   7   1   3       1357.85       1546.85        12.89 o
   8   1   3        309.92        299.60         3.72 o
   9   1   3        240.37        230.90         3.21 o
  10   1   3          2.98          9.05         1.15 o
  11   1   3        392.26        422.01         5.46 o
  12   1   3        368.22        458.49         5.95 o
  13   1   3          2.28          6.11         1.39 o
  14   1   3        389.64        436.30         6.54 o
  15   1   3         42.17         52.74         3.09 o
  16   1   3        303.70        268.93         6.24 o
  17   1   3        513.97        471.34         8.54 o
  18   1   3        220.61        261.99         9.18 o
  19   1   3        635.75        681.11        13.60 o
  20   1   3         58.84         81.03         7.11 o
  21   1   3        585.42        561.13        11.72 o
  22   1   3         39.51         33.60         3.65 o
  23   1   3        339.47        298.52        17.96 o
  24   1   3        201.97        195.99        13.47 o
  25   1   3          6.61          0.78         5.74 o
  26   1   3         21.89         20.43         7.14 o
  27   1   3          0.01          6.94         6.75 o
  28   1   3         10.36          6.69         6.60 o
  29   1   3        148.16        151.15        15.17 o
  30   1   3         19.18         29.04        10.60 o
  31   1   3         11.21         15.32         9.55 o
  32   1   3          0.59          3.53        10.42 o
 -32   2   3          1.49         10.21         7.95 o
 -31   2   3         85.27        113.19        11.78 o
 -30   2   3        101.37         91.52         9.86 o
 -29   2   3          0.47          8.71         5.57 o
 -28   2   3          1.59         -1.10         4.70 o
 -27   2   3         17.43         13.89         5.64 o
 -26   2   3          3.58         -0.22         4.29 o
 -25   2   3          0.11          1.32         4.16 o
 -24   2   3          0.01          1.49         3.91 o
 -23   2   3         61.79         68.03         6.44 o
 -22   2   3       1236.97       1175.35        19.63 o
 -21   2   3         28.92         14.65         3.66 o
 -20   2   3        197.43        224.75         8.76 o
 -19   2   3        629.01        584.09        13.25 o
 -18   2   3        440.01        424.17         9.05 o
 -17   2   3          5.20          3.11         2.30 o
 -16   2   3         47.83         49.37         3.16 o
 -15   2   3          3.20          9.75         1.93 o
 -14   2   3         91.06         94.45         3.42 o
 -13   2   3         65.44         46.11         2.43 o
 -12   2   3        190.82        244.86         4.52 o
 -11   2   3         64.08         75.74         2.93 o
 -10   2   3        841.40        875.62         9.33 o
  -9   2   3         14.10         29.15         2.02 o
  -8   2   3         62.34         61.88         2.28 o
  -7   2   3       2755.80       2746.44        22.20 o
  -6   2   3       1095.16       1115.02        10.67 o
  -5   2   3        757.00        910.94         8.68 o
  -4   2   3         17.01         18.58         1.06 o
  -3   2   3          7.75         19.00         1.74 o
  -2   2   3        717.95        644.72         9.22 o
  -1   2   3       2050.18       1968.00        22.61 o
   0   2   3        665.44        662.81        10.13 o
   1   2   3         61.97         83.37         2.87 o
   2   2   3         94.46         60.59         2.01 o
   3   2   3        272.58        304.47         4.61 o
   4   2   3        686.97        656.98         6.63 o
   5   2   3       2987.42       3232.53        26.13 o
   6   2   3        346.28        370.93         4.54 o
   7   2   3       6048.17       6211.12        47.12 o
   8   2   3        959.31       1014.51        10.18 o
   9   2   3       1411.09       1618.29        13.59 o
  10   2   3        129.03        116.06         2.51 o
  11   2   3         11.16         11.09         1.15 o
  12   2   3        355.31        364.71         4.97 o
  13   2   3        102.81        122.13         3.16 o
  14   2   3          0.03          0.74         1.03 o
  15   2   3          4.85          4.78         1.56 o
  16   2   3        150.44        171.23         5.00 o
  17   2   3         22.97         25.94         2.99 o
  18   2   3         10.01         11.51         2.87 o
  19   2   3        114.18        131.12         6.49 o
  20   2   3         41.66         53.03         4.78 o
  21   2   3        511.62        512.94        12.19 o
  22   2   3          0.25          6.75         3.51 o
  23   2   3        115.52         95.51         6.84 o
  24   2   3         61.68         66.97         6.11 o
  25   2   3        156.69        184.20        11.89 o
  26   2   3          2.37          4.36         4.61 o
  27   2   3          4.85          7.80         6.48 o
  28   2   3         25.79         43.33        14.77 o
  29   2   3         17.13         19.84         9.11 o
  30   2   3          7.99          7.97         9.53 o
  31   2   3          7.40         21.63        10.16 o
  32   2   3          6.63          0.31         8.81 o
 -32   3   3         33.49         40.11         9.87 o
 -31   3   3          2.86         -5.87         6.96 o
 -30   3   3         92.66         81.59        10.15 o
 -29   3   3          2.29          2.77         5.40 o
 -28   3   3          3.13          7.48         5.52 o
 -27   3   3         15.43         11.57         6.17 o
 -26   3   3        277.94        280.77        14.34 o
 -25   3   3        110.05         92.65         9.72 o
 -24   3   3         10.00         20.83         5.11 o
 -23   3   3          2.04         -2.67         3.75 o
 -22   3   3         26.20         33.12         4.38 o
 -21   3   3        136.52        114.53         9.34 o
 -20   3   3         28.24         34.18         4.18 o
 -19   3   3        432.71        385.82        13.00 o
 -18   3   3        165.29        159.58         6.19 o
 -17   3   3         60.20         47.17         3.73 o
 -16   3   3        271.72        274.78         7.54 o
 -15   3   3         43.58         58.09         3.22 o
 -14   3   3         30.69         40.20         2.67 o
 -13   3   3        165.51        161.55         4.28 o
 -12   3   3          2.11         14.57         1.71 o
 -11   3   3        547.90        611.06         7.17 o
 -10   3   3        290.63        327.60         4.83 o
  -9   3   3        681.34        721.25         7.02 o
  -8   3   3        142.14        167.64         3.25 o
  -7   3   3        997.20       1084.44        10.07 o
  -6   3   3         77.98         91.12         2.54 o
  -5   3   3         33.47         47.59         1.83 o
  -4   3   3         21.30          9.46         1.15 o
  -3   3   3         26.97         27.64         1.32 o
  -2   3   3         51.72         56.77         1.85 o
  -1   3   3        166.37        167.02         4.97 o
   0   3   3        308.63        325.66         6.11 o
   1   3   3        184.02        153.08         3.89 o
   2   3   3         44.38         34.25         1.36 o
   3   3   3         67.03         88.82         2.54 o
   4   3   3        197.28        174.21         2.86 o
   5   3   3        959.24       1033.76         9.28 o
   6   3   3       4020.47       4243.15        32.10 o
   7   3   3         47.33         53.52         2.09 o
   8   3   3        457.19        419.96         5.13 o
   9   3   3          9.94         21.26         1.56 o
  10   3   3         55.56         50.91         1.98 o
  11   3   3          0.59          0.33         0.97 o
  12   3   3         13.27         21.51         1.58 o
  13   3   3        121.06        134.76         3.87 o
  14   3   3        244.07        267.76         7.02 o
  15   3   3         14.08         24.61         2.47 o
  16   3   3        395.03        380.24         7.45 o
  17   3   3        236.79        217.89         8.38 o
  18   3   3          7.50          9.11         3.33 o
  19   3   3         37.77         40.95         4.46 o
  20   3   3         49.61         53.15         4.82 o
  21   3   3        140.06        135.18         8.04 o
  22   3   3         53.31         47.38         5.70 o
  23   3   3          5.71          2.00         3.86 o
  24   3   3          5.92         12.46         4.86 o
  25   3   3         52.45         57.70         6.78 o
  26   3   3         51.65         33.73         6.59 o
  27   3   3          3.15          0.73         4.71 o
  28   3   3        137.85        129.00         9.96 o
  29   3   3          0.18         -2.66         7.30 o
  30   3   3          3.29         -7.41         9.28 o
  31   3   3         71.98         63.40        13.46 o
 -31   4   3         26.64         25.50         8.61 o
 -30   4   3         32.73         40.84         8.30 o
 -29   4   3          3.25          7.99         6.53 o
 -28   4   3          7.72         -3.11         5.09 o
 -27   4   3          1.36          8.12         5.36 o
 -26   4   3          2.65          2.99         5.16 o
 -25   4   3          0.01          0.62         4.58 o
 -24   4   3          9.59          3.09         4.98 o
 -23   4   3        219.20        198.60        11.43 o
 -22   4   3        131.45        137.53         8.16 o
 -21   4   3         74.85         85.34         7.22 o
 -20   4   3         21.86         22.19         3.90 o
 -19   4   3         73.01         77.13         5.36 o
 -18   4   3        215.62        218.39        10.67 o
 -17   4   3         90.89        107.04         5.35 o
 -16   4   3         16.17         19.14         2.91 o
 -15   4   3          1.01          2.21         2.00 o
 -14   4   3         66.96         94.82         3.77 o
 -13   4   3         18.04         12.37         1.88 o
 -12   4   3         41.86         55.30         2.66 o
 -11   4   3         62.99         52.83         2.73 o
 -10   4   3         15.11         25.07         1.80 o
  -9   4   3       2532.47       2568.83        19.55 o
  -8   4   3        167.06        206.10         3.52 o
  -7   4   3         68.83         71.88         2.33 o
  -6   4   3        833.94        881.88         9.70 o
  -5   4   3        531.00        490.00         5.85 o
  -4   4   3          2.14          7.80         1.16 o
  -3   4   3        261.37        288.16         4.07 o
  -2   4   3        178.34        160.30         4.16 o
  -1   4   3        951.52        905.03         8.35 o
   0   4   3         93.53         82.60         2.85 o
   1   4   3        550.29        574.71         6.82 o
   2   4   3         48.98         46.68         1.90 o
   3   4   3       1831.45       1849.30        14.65 o
   4   4   3         62.77         61.74         2.72 o
   5   4   3         25.21         18.73         1.39 o
   6   4   3        130.15        114.56         3.02 o
   7   4   3        193.31        230.79         6.11 o
   8   4   3        102.33         99.01         2.82 o
   9   4   3        574.90        574.17         6.98 o
  10   4   3        267.38        311.04         4.42 o
  11   4   3         13.26          7.62         1.38 o
  12   4   3         31.25         22.78         2.09 o
  13   4   3        410.13        432.38         7.18 o
  14   4   3        331.94        353.46         7.27 o
  15   4   3        266.64        261.40         7.08 o
  16   4   3        404.08        387.24        12.85 o
  17   4   3          0.11          4.92         3.86 o
  18   4   3        154.32        132.72         7.39 o
  19   4   3          0.06          9.91         3.94 o
  20   4   3         20.40         20.18         4.85 o
  21   4   3          1.60          5.24         4.27 o
  22   4   3        248.04        264.08        14.55 o
  23   4   3        155.62        153.10        10.19 o
  24   4   3         75.40         95.73         8.39 o
  25   4   3        132.37        116.86         9.60 o
  26   4   3        172.77        167.00        14.29 o
  27   4   3        213.82        220.37        13.11 o
  28   4   3         89.26         90.80         9.46 o
  29   4   3          0.01         -5.21         5.21 o
  30   4   3         58.29         47.13        10.96 o
 -30   5   3        126.56        125.61        12.35 o
 -29   5   3        112.66        116.01        11.19 o
 -28   5   3         62.48         57.46         8.56 o
 -27   5   3        226.69        244.13        15.88 o
 -26   5   3         19.60         19.84         6.42 o
 -25   5   3        412.77        422.71        17.83 o
 -24   5   3          0.02          0.77         4.62 o
 -23   5   3          3.04          9.99         4.86 o
 -22   5   3        101.68         81.80         7.88 o
 -21   5   3          3.91          0.33         3.97 o
 -20   5   3          1.88          4.32         4.25 o
 -19   5   3         56.94         50.90         4.82 o
 -18   5   3        172.10        190.98         7.86 o
 -17   5   3        443.45        446.66         9.69 o
 -16   5   3         19.02         17.18         2.99 o
 -15   5   3         98.05         72.14         4.22 o
 -14   5   3         24.69         18.89         3.16 o
 -13   5   3         33.95         31.33         2.86 o
 -12   5   3        367.55        400.64         7.14 o
 -11   5   3          1.15          2.42         1.74 o
 -10   5   3        109.83        111.81         3.95 o
  -9   5   3         20.57         17.39         1.89 o
  -8   5   3          1.11          2.99         1.57 o
  -7   5   3          0.65          1.53         1.18 o
  -6   5   3        625.41        584.62         6.87 o
  -5   5   3       2359.73       2301.74        19.33 o
  -4   5   3          0.19          8.56         1.60 o
  -3   5   3        260.22        259.39         4.39 o
  -2   5   3         48.61         50.93         2.51 o
  -1   5   3          9.40         23.78         1.66 o
   0   5   3       1143.07       1128.66        11.75 o
   1   5   3          6.13         17.30         1.73 o
   2   5   3        599.54        581.33         6.90 o
   3   5   3        510.88        456.46         6.15 o
   4   5   3         35.39         48.76         2.25 o
   5   5   3         24.98         26.86         1.80 o
   6   5   3         35.60         40.97         2.30 o
   7   5   3          2.19          1.04         1.52 o
   8   5   3        786.05        747.11         9.74 o
   9   5   3          0.87          4.77         1.30 o
  10   5   3        750.15        745.65         9.23 o
  11   5   3         12.56         16.52         2.14 o
  12   5   3         15.58         15.50         2.23 o
  13   5   3          0.10          7.64         2.38 o
  14   5   3         54.10         51.92         4.13 o
  15   5   3        369.11        373.02        11.00 o
  16   5   3        224.98        265.26         9.85 o
  17   5   3         99.01         80.43         7.22 o
  18   5   3        130.52         79.63         7.05 o
  19   5   3         30.42         22.49         5.49 o
  20   5   3         13.85          4.88         4.64 o
  21   5   3         66.62         71.24         8.29 o
  22   5   3         30.53         26.13         6.87 o
  23   5   3         40.76         35.17         7.81 o
  24   5   3         21.30         20.92         7.11 o
  25   5   3        233.99        251.89        21.88 o
  26   5   3         39.75         53.94         8.83 o
  27   5   3         28.01         28.58         8.58 o
  28   5   3          0.02         -1.74         7.08 o
  29   5   3         13.31         13.93         7.22 o
 -28   6   3        383.39        419.66        19.94 o
 -27   6   3          0.80          0.58         5.78 o
 -26   6   3         96.61        108.28        10.49 o
 -25   6   3          3.00         -0.30         5.01 o
 -24   6   3        253.78        246.03        18.67 o
 -23   6   3          3.85          2.30         4.84 o
 -22   6   3          4.83          5.55         5.11 o
 -21   6   3        198.50        207.45        11.93 o
 -20   6   3        379.74        389.17        14.99 o
 -19   6   3        162.24        169.36        10.59 o
 -18   6   3        235.23        205.43        13.15 o
 -17   6   3         38.62         33.16         5.44 o
 -16   6   3          1.37          5.30         4.18 o
 -15   6   3         96.85        103.80         7.53 o
 -14   6   3          5.02          1.23         3.27 o
 -13   6   3          8.23          7.65         2.75 o
 -12   6   3        339.38        334.51         8.09 o
 -11   6   3        348.80        374.01         9.90 o
 -10   6   3        275.22        261.02         6.75 o
  -9   6   3        551.49        521.86        11.60 o
  -8   6   3        188.00        174.97         5.12 o
  -7   6   3          3.64          4.67         1.70 o
  -6   6   3        105.00        133.65         4.25 o
  -5   6   3          4.34          5.72         1.65 o
  -4   6   3        568.23        562.82         7.71 o
  -3   6   3        364.74        332.80         6.04 o
  -2   6   3         33.52         29.40         2.18 o
  -1   6   3         11.51         19.18         1.88 o
   0   6   3          0.10          5.57         1.58 o
   1   6   3        292.15        282.55         5.71 o
   2   6   3         25.01         25.18         2.12 o
   3   6   3       1655.96       1636.35        15.09 o
   4   6   3         63.90         73.32         3.19 o
   5   6   3         28.94         30.78         2.23 o
   6   6   3        297.62        305.01         6.20 o
   7   6   3        176.24        188.70         5.77 o
   8   6   3         45.43         30.88         3.06 o
   9   6   3         47.36         54.20         3.48 o
  10   6   3         11.96         18.75         2.37 o
  11   6   3       1861.88       1892.40        24.25 o
  12   6   3        530.52        455.85        11.20 o
  13   6   3        644.29        633.90        13.44 o
  14   6   3        471.46        445.14        20.54 o
  15   6   3         47.26         65.03         5.93 o
  16   6   3        617.19        598.93        15.42 o
  17   6   3         36.29         45.58         6.39 o
  18   6   3         65.47         61.82         7.61 o
  19   6   3          0.97         -5.61         5.61 o
  20   6   3         90.73         85.79         9.83 o
  21   6   3         20.89         14.97         7.60 o
  22   6   3         49.60         54.44         8.61 o
  23   6   3         14.17         12.72         6.72 o
  24   6   3         34.84         36.86         9.44 o
  25   6   3          0.13         -4.53         6.28 o
  26   6   3        100.21        100.79        12.37 o
  27   6   3          1.09          6.90         7.66 o
  28   6   3        149.68        104.84        13.13 o
 -26   7   3          1.31          8.08         6.04 o
 -25   7   3         55.20         74.18         9.13 o
 -24   7   3         81.72         72.07        10.35 o
 -23   7   3          8.87         18.22         6.53 o
 -22   7   3          1.09          3.11         4.95 o
 -21   7   3         13.92          8.13         5.30 o
 -20   7   3        180.75        144.36        10.73 o
 -19   7   3         80.88        110.65         9.46 o
 -18   7   3          2.46          6.40         4.76 o
 -17   7   3        325.51        348.29        21.20 o
 -16   7   3         95.98         85.29         7.92 o
 -15   7   3        228.43        214.95        20.91 o
 -14   7   3          9.11         13.38         4.50 o
 -13   7   3        157.84        151.24        10.39 o
 -12   7   3          7.60          2.67         4.33 o
 -11   7   3          0.37         -2.75         4.41 o
 -10   7   3        116.60        114.79         7.95 o
  -9   7   3        180.30        173.99         9.83 o
  -8   7   3        340.12        364.89        12.83 o
  -7   7   3          6.74          8.49         4.21 o
  -6   7   3        206.32        204.66         9.97 o
  -5   7   3         91.04         82.05         4.21 o
  -4   7   3        872.06        792.91        11.04 o
  -3   7   3        227.62        231.58         6.28 o
  -2   7   3         78.81         97.33         4.40 o
  -1   7   3        699.30        690.78        11.78 o
   0   7   3        485.91        462.79         9.57 o
   1   7   3        248.47        254.29         6.62 o
   2   7   3         64.27         84.01         4.06 o
   3   7   3        485.95        456.71         9.13 o
   4   7   3       1747.99       1729.72        19.89 o
   5   7   3        119.43        121.74         5.79 o
   6   7   3         24.26         31.60         4.42 o
   7   7   3        634.61        635.45        14.10 o
   8   7   3         16.77         19.90         4.61 o
   9   7   3         88.51         65.08         5.58 o
  10   7   3        658.99        627.25        23.07 o
  11   7   3          3.58          6.27         3.82 o
  12   7   3         23.03         35.04         5.09 o
  13   7   3         46.41         51.52         5.75 o
  14   7   3        173.39        177.47        10.07 o
  15   7   3          4.34         -0.03         3.55 o
  16   7   3          6.54         15.26         4.99 o
  17   7   3         35.61         26.01         6.04 o
  18   7   3          0.07          4.86         4.44 o
  19   7   3         10.64          5.49         5.56 o
  20   7   3         29.63         28.77         7.70 o
  21   7   3         52.87         46.76        12.28 o
  22   7   3          0.49          0.93         5.78 o
  23   7   3         19.80         12.42         7.56 o
  24   7   3         89.14         97.37        12.21 o
  25   7   3         56.86         42.74        10.12 o
  26   7   3          4.12         -1.21         8.52 o
 -24   8   3         93.54         82.57         9.42 o
 -23   8   3         19.09         18.30         6.31 o
 -22   8   3         89.50         89.29        15.19 o
 -21   8   3        217.69        202.94        12.89 o
 -20   8   3         89.69         81.21         8.70 o
 -19   8   3         36.36         20.55         5.95 o
 -18   8   3        254.38        253.15        16.78 o
 -17   8   3        130.09        132.55        11.63 o
 -16   8   3        106.27        105.36        10.21 o
 -15   8   3        208.64        210.84        13.90 o
 -14   8   3         20.59         14.75         7.77 o
 -13   8   3        316.14        318.47        16.64 o
 -12   8   3        819.61        768.24        23.50 o
 -11   8   3        103.72        106.12        13.71 o
 -10   8   3         46.86         53.45         7.54 o
  -9   8   3         38.22         46.96         6.82 o
  -8   8   3        380.14        396.68        15.70 o
  -7   8   3       1235.77       1220.68        33.61 o
  -6   8   3        892.69        892.78        22.53 o
  -5   8   3        311.77        331.26        19.51 o
  -4   8   3         13.48          8.58         5.00 o
  -3   8   3          3.08          0.92         4.03 o
  -2   8   3         20.45         20.37         5.51 o
  -1   8   3         18.88         31.28         4.70 o
   0   8   3        243.87        250.04        13.99 o
   1   8   3        575.86        568.37        15.26 o
   2   8   3          2.15          7.11         3.52 o
   3   8   3         73.51         72.19         6.53 o
   4   8   3        217.26        208.42        11.00 o
   5   8   3          7.94          5.11         3.79 o
   6   8   3         38.92         18.21        10.50 o
   7   8   3          0.08         -1.18         4.83 o
   8   8   3         45.64         34.73        17.75 o
   9   8   3         21.94         22.28         5.19 o
  10   8   3         26.16         24.86         5.40 o
  11   8   3         92.28        135.31         9.89 o
  12   8   3         54.21         27.17         5.77 o
  13   8   3         98.93         99.71        10.10 o
  14   8   3         14.79         10.46         5.03 o
  15   8   3         73.06         83.37         9.08 o
  16   8   3          0.41         -3.37         4.54 o
  17   8   3        241.42        256.36        17.11 o
  18   8   3          5.60          7.70         5.26 o
  19   8   3         59.77         44.80         8.04 o
  20   8   3         96.35         94.32        20.32 o
  21   8   3          3.04         -6.82         6.82 o
  22   8   3          5.68         11.02         7.24 o
  23   8   3         11.89         11.97         7.81 o
  24   8   3        191.87        194.12        17.09 o
 -21   9   3         18.72         37.21         8.46 o
 -20   9   3          0.00         -4.24         5.70 o
 -19   9   3          6.12          8.05         6.38 o
 -18   9   3         57.97         79.41        12.12 o
 -17   9   3          3.84          0.12         5.53 o
 -16   9   3          0.23          5.12         9.67 o
 -15   9   3        232.87        204.92        14.04 o
 -14   9   3          0.15          3.80         5.13 o
 -13   9   3        204.34        213.08        14.01 o
 -12   9   3         14.96         38.02         7.34 o
 -11   9   3          7.96          2.82         5.37 o
 -10   9   3         10.91         15.62         5.89 o
  -9   9   3        129.30        138.71         9.96 o
  -8   9   3        367.75        365.48        14.29 o
  -7   9   3          1.35          6.99         4.59 o
  -6   9   3         11.10         16.19         4.90 o
  -5   9   3         24.53         28.25         5.43 o
  -4   9   3        453.69        503.44        21.73 o
  -3   9   3          5.72          6.56         4.50 o
  -2   9   3        375.42        346.16        14.82 o
  -1   9   3          8.49          4.87         4.36 o
   0   9   3         17.62         26.21         6.21 o
   1   9   3        176.97        160.73        11.00 o
   2   9   3         32.15         28.38         6.02 o
   3   9   3          0.08         10.10         5.25 o
   4   9   3        234.53        208.75        12.55 o
   5   9   3        201.02        168.96        16.50 o
   6   9   3         55.27         42.49        13.29 o
   7   9   3         13.21          0.52         5.79 o
   8   9   3        143.13         92.77        26.13 o
   9   9   3         80.27         87.72        10.50 o
  10   9   3         94.03        103.79         9.78 o
  11   9   3          9.42         11.15         5.41 o
  12   9   3         12.66         20.55         6.19 o
  13   9   3         88.65         71.07         8.50 o
  14   9   3         13.54          7.17         5.37 o
  15   9   3         10.15         11.12         8.43 o
  16   9   3         57.30         71.11         9.43 o
  17   9   3         23.50         41.84         8.09 o
  18   9   3         12.90          6.74         5.72 o
  19   9   3          0.71         -0.23         5.56 o
  20   9   3          3.46          8.32         5.91 o
  21   9   3         40.49         37.64        12.81 o
 -17  10   3         15.73          1.68         8.76 o
 -16  10   3         34.26         35.58         9.20 o
 -15  10   3         24.56         42.37        11.73 o
 -14  10   3          5.88         -2.39         5.23 o
 -13  10   3          0.96          6.85         5.42 o
 -12  10   3         18.84         11.85         6.25 o
 -11  10   3         78.88         85.67         8.87 o
 -10  10   3         48.22         60.52         7.85 o
  -9  10   3         14.97         17.45         5.54 o
  -8  10   3         20.53         22.60         5.61 o
  -7  10   3         32.62         25.51         5.54 o
  -6  10   3         34.82         28.57         5.53 o
  -5  10   3          0.01         -1.27         3.74 o
  -4  10   3          0.20         -2.44         3.98 o
  -3  10   3          1.15          1.20         3.86 o
  -2  10   3         39.49         33.69         5.46 o
  -1  10   3         35.22         43.58        10.66 o
   0  10   3         42.62         56.36         7.92 o
   1  10   3        116.47        109.09         9.98 o
   2  10   3          1.42          9.61         5.32 o
   3  10   3         77.60        114.59        14.34 o
   4  10   3          0.03          1.43         6.08 o
   5  10   3         70.50         26.08        13.91 o
   6  10   3         17.23          3.38         5.62 o
   7  10   3          0.23         -2.39         6.36 o
   8  10   3         52.87         39.71        11.26 o
   9  10   3          9.64          3.99         5.39 o
  10  10   3         60.35         81.69         9.54 o
  11  10   3        150.00        154.75        12.65 o
  12  10   3        185.75        159.26        12.81 o
  13  10   3        363.03        400.47        21.63 o
  14  10   3         18.37         23.94         7.43 o
  15  10   3         24.82         26.39         7.76 o
  16  10   3          9.52         14.38         6.67 o
  17  10   3         10.66         22.15         6.90 o
 -12  11   3         13.87          6.38         6.96 o
 -11  11   3          0.27          7.09         5.20 o
 -10  11   3         16.88         19.84         6.12 o
  -9  11   3          0.26         -0.56         4.51 o
  -8  11   3         27.26         30.77         6.51 o
  -7  11   3          3.49         -2.79         3.92 o
  -6  11   3         18.47         13.07         5.15 o
  -5  11   3        175.24        242.28        13.78 o
  -4  11   3         90.20        127.30         9.24 o
  -3  11   3          0.03          2.22         4.25 o
  -2  11   3         52.61         49.88         6.76 o
  -1  11   3         51.35         48.97         6.70 o
   0  11   3         83.35        108.00         9.58 o
   1  11   3         41.86         55.60         6.70 o
   2  11   3          0.45         -1.03         4.83 o
   3  11   3          5.68         15.53         7.67 o
   4  11   3         13.47         11.45         7.45 o
   5  11   3          0.08         -4.18         6.55 o
   6  11   3         53.04         64.70        13.55 o
   7  11   3          4.13          3.55         5.78 o
   8  11   3         14.14          9.23         7.24 o
   9  11   3         16.14         14.20         6.48 o
  10  11   3         48.30         72.54         9.84 o
  11  11   3          1.55          2.44         6.46 o
  12  11   3         23.91         25.67         7.89 o
 -32   0   4          0.62         -8.61         8.61 o
 -31   0   4         86.23         80.81        15.18 o
 -30   0   4         30.42         38.28         9.67 o
 -29   0   4         81.89         97.11        12.99 o
 -28   0   4         15.62         12.65         7.47 o
 -27   0   4         15.57         15.66         7.41 o
 -26   0   4          8.90          7.33         7.55 o
 -25   0   4        403.80        353.78        19.72 o
 -24   0   4          4.60          6.82         6.28 o
 -23   0   4        405.42        411.68        20.05 o
 -22   0   4         47.38         46.08         7.50 o
 -21   0   4        479.20        403.76        15.54 o
 -20   0   4         67.87         83.19         7.77 o
 -19   0   4        280.22        213.68        11.12 o
 -18   0   4       2021.62       1927.70        35.14 o
 -17   0   4        831.60        776.02        17.17 o
 -16   0   4        401.57        394.07        11.59 o
 -15   0   4         34.49         22.71         3.47 o
 -14   0   4        458.78        505.43        10.57 o
 -13   0   4        871.15        823.78        16.31 o
 -12   0   4      10629.51      10267.51       122.04 o
 -11   0   4       3588.92       3591.92        42.80 o
 -10   0   4       3480.02       3509.20        36.61 o
  -9   0   4        499.14        528.21         9.53 o
  -8   0   4       1919.84       1975.25        29.09 o
  -7   0   4       5912.86       5673.51        58.16 o
  -6   0   4         15.89         43.79         2.47 o
  -5   0   4         91.50        110.08         3.82 o
  -4   0   4         26.86         17.90         2.25 o
  -3   0   4      10776.11      10920.56       122.74 o
  -2   0   4       5265.78       5450.92        75.30 o
  -1   0   4          1.23         14.20         1.62 o
   0   0   4        656.78        698.30         9.50 o
   1   0   4        573.75        466.16         6.97 o
   2   0   4       2316.91       2273.78        24.75 o
   3   0   4       5068.30       5087.63        62.41 o
   4   0   4       1803.86       1970.16        25.62 o
   5   0   4        156.64        152.92         3.74 o
   6   0   4        106.13        142.87         3.96 o
   7   0   4        480.90        484.66         8.16 o
   8   0   4       2390.86       2271.60        27.19 o
   9   0   4       3656.72       3587.68        37.67 o
  10   0   4        198.06        152.83         3.72 o
  11   0   4        734.23        690.83         9.72 o
  12   0   4         62.12         75.46         4.30 o
  13   0   4        165.01        208.93         6.52 o
  14   0   4          4.09         -1.73         2.04 o
  15   0   4        320.77        321.05         8.87 o
  16   0   4        539.71        568.47        13.11 o
  17   0   4        175.29        187.90         9.91 o
  18   0   4        106.88        107.55         8.04 o
  19   0   4        498.51        497.47        17.92 o
  20   0   4        355.30        363.09        21.62 o
  21   0   4        263.99        244.11        22.04 o
  22   0   4          0.26          9.83         7.63 o
  23   0   4        104.77        115.56        17.15 o
  24   0   4        186.21        186.12        47.96 o
  25   0   4         62.89         74.77        14.61 o
  26   0   4         16.96          7.43         9.87 o
  27   0   4         17.43          8.92        10.26 o
  28   0   4        221.80        224.81        29.02 o
  29   0   4         59.53         38.61        13.74 o
  30   0   4         18.43         13.38        17.95 o
  31   0   4         46.03         76.91        17.65 o
 -32   1   4        100.27         97.61        11.68 o
 -31   1   4        250.62        259.18        15.46 o
 -30   1   4         41.02         53.08         8.44 o
 -29   1   4        127.25        135.50        13.46 o
 -28   1   4        317.49        336.54        15.22 o
 -27   1   4        161.20        180.00        11.14 o
 -26   1   4        197.37        220.67        12.22 o
 -25   1   4         47.15         51.29         6.73 o
 -24   1   4         12.94          9.54         4.53 o
 -23   1   4        286.85        298.20        11.93 o
 -22   1   4          0.12         -3.17         3.17 o
 -21   1   4         23.16         17.82         3.86 o
 -20   1   4          4.68          4.33         3.01 o
 -19   1   4        650.43        668.51        14.59 o
 -18   1   4        183.24        168.29         6.59 o
 -17   1   4       1416.53       1350.13        18.02 o
 -16   1   4       1360.84       1356.32        16.22 o
 -15   1   4       1464.25       1439.80        14.98 o
 -14   1   4          3.70          8.97         1.90 o
 -13   1   4       1549.07       1501.69        15.93 o
 -12   1   4        135.34        127.96         4.29 o
 -11   1   4         37.65         36.91         2.25 o
 -10   1   4        174.44        155.29         3.43 o
  -9   1   4       4618.03       4513.74        35.06 o
  -8   1   4       2678.71       2811.74        23.42 o
  -7   1   4         49.88         48.55         1.98 o
  -6   1   4        797.65        799.07         8.39 o
  -5   1   4        222.58        214.41         3.09 o
  -4   1   4       1396.95       1312.16        11.65 o
  -3   1   4        691.67        573.79         7.88 o
  -2   1   4        257.95        255.96         4.70 o
  -1   1   4         34.00         74.75         2.55 o
   0   1   4        312.48        300.46         4.43 o
   1   1   4       1771.47       1829.44        18.99 o
   2   1   4        144.53        160.76         3.85 o
   3   1   4        719.87        714.61        10.31 o
   4   1   4       3501.17       3425.72        31.91 o
   5   1   4       2153.14       1993.71        16.06 o
   6   1   4       2471.62       2436.60        17.77 o
   7   1   4        234.99        200.23         2.98 o
   8   1   4          0.32          8.44         1.03 o
   9   1   4         83.09         96.32         2.67 o
  10   1   4        104.63        137.50         3.31 o
  11   1   4        591.25        566.69         6.52 o
  12   1   4         79.65         86.95         2.54 o
  13   1   4       1672.13       1635.92        19.38 o
  14   1   4         13.28         25.11         2.25 o
  15   1   4          4.48          8.40         2.08 o
  16   1   4       2280.30       2220.70        30.09 o
  17   1   4         22.95         40.62         6.00 o
  18   1   4       1341.43       1314.08        21.94 o
  19   1   4        274.08        296.51        11.74 o
  20   1   4         13.07         20.37         5.69 o
  21   1   4        560.64        557.83        18.65 o
  22   1   4         49.38         52.24         8.35 o
  23   1   4          0.02          1.03         4.91 o
  24   1   4          3.46         -2.53         4.96 o
  25   1   4          8.42         12.92         6.55 o
  26   1   4        202.76        198.44        16.32 o
  27   1   4         43.35         31.10         8.47 o
  28   1   4        121.55        146.94        14.84 o
  29   1   4         15.88         24.49         9.30 o
  30   1   4         13.83         16.70         9.37 o
  31   1   4         15.82         17.45         9.17 o
 -31   2   4         78.32         82.69        12.55 o
 -30   2   4         18.81         17.83         6.67 o
 -29   2   4          0.52          1.10         5.31 o
 -28   2   4          4.06          7.20         5.71 o
 -27   2   4          5.90          0.59         4.64 o
 -26   2   4          7.08          3.64         4.61 o
 -25   2   4        184.38        174.07        12.03 o
 -24   2   4        250.75        242.76        12.06 o
 -23   2   4         18.80         12.62         4.30 o
 -22   2   4         34.48         37.44         4.89 o
 -21   2   4         58.73         55.49         5.37 o
 -20   2   4         22.29         39.89         4.38 o
 -19   2   4        407.97        422.29        10.79 o
 -18   2   4         33.03         31.93         3.67 o
 -17   2   4          9.64         17.91         3.13 o
 -16   2   4        311.25        299.09         7.45 o
 -15   2   4          3.91          8.57         2.29 o
 -14   2   4        288.24        249.22         5.50 o
 -13   2   4          2.10          1.88         1.61 o
 -12   2   4       1115.74       1148.71        12.06 o
 -11   2   4        184.60        203.43         5.12 o
 -10   2   4       2044.38       1961.42        20.23 o
  -9   2   4        661.02        634.83         8.64 o
  -8   2   4       1714.02       1679.92        15.57 o
  -7   2   4         97.77        102.93         2.99 o
  -6   2   4        397.81        421.90         5.68 o
  -5   2   4        255.04        255.89         4.22 o
  -4   2   4        879.02        964.40        13.50 o
  -3   2   4        575.85        575.53        10.17 o
  -2   2   4        795.76        794.08        11.68 o
  -1   2   4          3.21          5.95         1.40 o
   0   2   4        364.44        294.70         5.62 o
   1   2   4         97.17        104.48         5.23 o
   2   2   4        848.57        885.45        11.33 o
   3   2   4        272.41        254.63         4.30 o
   4   2   4        961.03       1091.41        11.97 o
   5   2   4        212.65        199.38         3.72 o
   6   2   4        539.98        578.55         6.15 o
   7   2   4        138.94        174.70         3.13 o
   8   2   4       1769.61       1933.02        16.86 o
   9   2   4         85.16        123.30         3.31 o
  10   2   4         12.95          9.79         1.51 o
  11   2   4        230.88        204.64         4.73 o
  12   2   4         65.18         49.03         2.97 o
  13   2   4       1952.51       1915.18        20.56 o
  14   2   4        147.11        148.22         4.49 o
  15   2   4          1.97          2.83         1.96 o
  16   2   4         59.00         57.34         4.12 o
  17   2   4         59.95         63.10         5.39 o
  18   2   4        260.56        235.85        10.52 o
  19   2   4       1086.40       1063.61        23.07 o
  20   2   4        242.00        278.72        14.98 o
  21   2   4        145.18        155.24        11.49 o
  22   2   4         49.01         50.22         8.54 o
  23   2   4          2.61          7.62         7.17 o
  24   2   4         83.18         84.67        12.57 o
  25   2   4         23.32         14.55         7.01 o
  26   2   4          0.02          7.03         6.36 o
  27   2   4         32.06         21.27        10.05 o
  28   2   4          0.79         -2.26         6.51 o
  29   2   4          0.59          2.18         6.95 o
  30   2   4         43.65         42.62        11.55 o
  31   2   4          3.47          0.34         8.35 o
 -31   3   4          3.36         -1.19         5.62 o
 -30   3   4         44.37         36.70         7.64 o
 -29   3   4          2.83         10.57         6.06 o
 -28   3   4        277.48        317.19        16.26 o
 -27   3   4        147.37        143.05        11.09 o
 -26   3   4         41.31         39.29         6.51 o
 -25   3   4         10.00          8.82         4.88 o
 -24   3   4          0.24         -1.06         4.04 o
 -23   3   4         43.02         43.71         5.83 o
 -22   3   4        228.12        252.98        18.60 o
 -21   3   4        200.00        188.60         9.85 o
 -20   3   4        380.81        371.96        16.67 o
 -19   3   4        702.06        654.81        14.52 o
 -18   3   4        495.23        477.10        11.58 o
 -17   3   4         93.65         85.66         5.34 o
 -16   3   4        209.42        194.14         7.34 o
 -15   3   4        484.39        487.38        11.14 o
 -14   3   4         63.44         63.00         3.84 o
 -13   3   4        351.34        365.72         8.05 o
 -12   3   4         76.96         74.10         3.70 o
 -11   3   4        567.17        526.61         8.50 o
 -10   3   4          1.97          3.20         1.62 o
  -9   3   4        741.70        800.94         9.46 o
  -8   3   4          3.35          4.45         1.28 o
  -7   3   4        296.54        258.80         4.47 o
  -6   3   4        458.89        458.13         6.64 o
  -5   3   4       1988.64       1945.88        19.35 o
  -4   3   4        438.93        458.77         7.21 o
  -3   3   4          2.12          3.70         1.43 o
  -2   3   4         63.65         54.68         3.36 o
  -1   3   4        515.43        497.51        10.00 o
   0   3   4          0.02         -1.78         1.78 o
   1   3   4         70.56         68.88         4.52 o
   2   3   4          3.65         13.76         1.61 o
   3   3   4       2551.07       2578.13        25.96 o
   4   3   4       3931.95       3752.91        32.87 o
   5   3   4       1592.69       1637.84        13.79 o
   6   3   4       4669.64       4855.82        40.36 o
   7   3   4         10.79         14.59         1.43 o
   8   3   4        916.54        917.59         9.70 o
   9   3   4       1075.91       1044.78        11.76 o
  10   3   4        428.96        408.02         6.50 o
  11   3   4        272.20        283.16         7.78 o
  12   3   4       2015.74       1997.99        21.26 o
  13   3   4        281.90        305.88         7.14 o
  14   3   4        237.38        208.32         7.70 o
  15   3   4        276.22        269.94         6.71 o
  16   3   4        442.78        434.59        10.44 o
  17   3   4        431.41        462.76        15.10 o
  18   3   4        502.84        513.02        15.59 o
  19   3   4         14.01         15.64         4.95 o
  20   3   4        753.46        681.42        21.17 o
  21   3   4        672.51        676.27        21.54 o
  22   3   4          0.43         11.81         6.19 o
  23   3   4         47.69         39.16         8.01 o
  24   3   4         78.98         60.94         9.78 o
  25   3   4          1.01          2.02         6.26 o
  26   3   4          3.65         -5.58         5.58 o
  27   3   4         44.75         34.53         9.26 o
  28   3   4          8.32          2.75         7.05 o
  29   3   4         13.84         20.30         9.74 o
  30   3   4          6.26         -0.77         7.81 o
 -30   4   4        104.31        121.77        11.27 o
 -29   4   4         13.97         14.48         6.09 o
 -28   4   4          0.84          2.81         5.53 o
 -27   4   4          0.96          3.41         6.10 o
 -26   4   4          0.03          3.74         5.86 o
 -25   4   4        165.91        153.17        18.51 o
 -24   4   4        165.89        164.66        16.37 o
 -23   4   4         96.80        125.56        10.59 o
 -22   4   4        258.94        271.71        14.41 o
 -21   4   4         75.43         72.37         7.64 o
 -20   4   4        195.10        161.87        10.26 o
 -19   4   4         59.15         58.11         6.74 o
 -18   4   4         11.05         17.49         4.76 o
 -17   4   4        117.67         94.59         6.77 o
 -16   4   4         20.70         27.04         3.73 o
 -15   4   4          0.92         -2.08         2.44 o
 -14   4   4        648.53        610.94        12.13 o
 -13   4   4         51.69         52.65         3.74 o
 -12   4   4        626.80        622.06        11.28 o
 -11   4   4        155.16        125.59         4.69 o
 -10   4   4        219.00        219.67         5.65 o
  -9   4   4         28.80         39.36         2.64 o
  -8   4   4        445.45        407.88         6.64 o
  -7   4   4        171.50        154.61         6.03 o
  -6   4   4          1.91          1.65         1.01 o
  -5   4   4       1072.34       1091.39        12.32 o
  -4   4   4         94.49         86.79         2.69 o
  -3   4   4          1.11          5.00         1.04 o
  -2   4   4       1437.43       1385.13        13.73 o
  -1   4   4        480.14        474.84         6.24 o
   0   4   4        313.06        319.14         5.71 o
   1   4   4        345.49        311.73         5.53 o
   2   4   4          1.19          2.74         0.88 o
   3   4   4        437.58        396.55         5.24 o
   4   4   4          3.36          9.82         1.20 o
   5   4   4          2.56          4.50         1.07 o
   6   4   4        223.71        228.64         3.92 o
   7   4   4        157.86        178.80         3.66 o
   8   4   4        479.18        458.75         6.31 o
   9   4   4         85.33         79.46         2.88 o
  10   4   4        108.77        131.34         3.81 o
  11   4   4        102.51         97.00         3.90 o
  12   4   4        282.33        290.29         7.10 o
  13   4   4        349.24        366.31         8.13 o
  14   4   4        139.67        131.76         5.70 o
  15   4   4         71.01         68.10         4.61 o
  16   4   4          0.02         -2.84         2.84 o
  17   4   4         45.10         62.73         5.87 o
  18   4   4        114.04         94.62         6.12 o
  19   4   4        265.17        249.75         9.60 o
  20   4   4         29.89         35.62         6.97 o
  21   4   4         12.04          9.66         5.54 o
  22   4   4        318.17        316.22        19.62 o
  23   4   4         73.20         80.26        10.80 o
  24   4   4        200.92        200.64        16.47 o
  25   4   4         72.56         99.29        12.38 o
  26   4   4         52.50         44.71         9.80 o
  27   4   4         12.88         20.58         9.29 o
  28   4   4          4.20         -3.26         7.90 o
  29   4   4         46.72         30.67        10.87 o
 -28   5   4         45.93         44.39         8.83 o
 -27   5   4          0.62          5.58         6.38 o
 -26   5   4         52.81         65.40         9.76 o
 -25   5   4        290.69        327.39        18.55 o
 -24   5   4         60.50         68.42        10.72 o
 -23   5   4         57.20         43.19         8.04 o
 -22   5   4          4.79          5.00         5.21 o
 -21   5   4         35.92         33.92         6.42 o
 -20   5   4          0.87          2.98         4.12 o
 -19   5   4         62.29         59.01         7.34 o
 -18   5   4          1.35         15.03         4.81 o
 -17   5   4       1388.03       1392.30        32.37 o
 -16   5   4        207.64        219.00        11.20 o
 -15   5   4        233.03        239.08        11.47 o
 -14   5   4        142.12        116.72         6.81 o
 -13   5   4          0.52          2.91         3.33 o
 -12   5   4        446.95        448.53        15.23 o
 -11   5   4          0.11          3.32         3.43 o
 -10   5   4          0.09          3.21         2.56 o
  -9   5   4        159.34        173.56         7.03 o
  -8   5   4         13.26         16.86         2.09 o
  -7   5   4        686.64        709.30         9.34 o
  -6   5   4        203.49        228.80         4.88 o
  -5   5   4       1181.13       1090.69        12.03 o
  -4   5   4          8.67         13.18         1.54 o
  -3   5   4          0.06          2.41         1.49 o
  -2   5   4        118.01        125.76         3.90 o
  -1   5   4         35.85         31.78         2.40 o
   0   5   4         50.90         44.45         2.06 o
   1   5   4         16.99         36.06         2.75 o
   2   5   4        370.34        331.17         5.61 o
   3   5   4          7.88         15.15         1.57 o
   4   5   4          0.19          0.88         1.26 o
   5   5   4        124.67        129.27         3.52 o
   6   5   4       1112.84       1098.06        12.38 o
   7   5   4          1.55          6.74         1.81 o
   8   5   4        130.32        125.24         4.50 o
   9   5   4        101.27         82.11         3.78 o
  10   5   4          1.75          4.28         2.01 o
  11   5   4         61.53         49.30         3.76 o
  12   5   4         20.61         13.53         2.79 o
  13   5   4        148.92        161.35         6.82 o
  14   5   4          9.29         11.49         3.50 o
  15   5   4         18.15         17.25         3.74 o
  16   5   4        476.11        410.88        12.92 o
  17   5   4         63.83         71.46         6.35 o
  18   5   4        180.34        182.98        11.27 o
  19   5   4         74.38         94.51         7.85 o
  20   5   4        140.40        142.13        10.00 o
  21   5   4          0.52          4.94         4.67 o
  22   5   4         47.78         44.56         6.81 o
  23   5   4         38.95         45.97         9.41 o
  24   5   4         16.60          6.22         7.25 o
  25   5   4         26.55         37.80        10.31 o
  26   5   4         51.26         52.59        12.39 o
  27   5   4        188.91        178.96        22.94 o
  28   5   4         12.58         31.81        11.19 o
 -27   6   4         91.08         89.70        11.84 o
 -26   6   4          1.44         -0.07         6.29 o
 -25   6   4          2.39          3.35         6.28 o
 -24   6   4        299.34        267.95        22.44 o
 -23   6   4         21.47         25.72         7.05 o
 -22   6   4         31.02         28.44        10.86 o
 -21   6   4        142.77        158.30        12.65 o
 -20   6   4         57.34         63.66         9.44 o
 -19   6   4          0.09          5.63         5.05 o
 -18   6   4         85.22         78.09         8.28 o
 -17   6   4         22.88         15.35         5.11 o
 -16   6   4         50.43         51.41         5.78 o
 -15   6   4         47.18         56.55         5.61 o
 -14   6   4        163.86        140.46         7.92 o
 -13   6   4        477.91        486.21        15.85 o
 -12   6   4         16.86         23.59         7.04 o
 -11   6   4        139.80        129.31        10.48 o
 -10   6   4        184.36        179.41        10.90 o
  -9   6   4        672.65        664.74        16.82 o
  -8   6   4        582.95        581.92        21.01 o
  -7   6   4        123.49        126.81         7.10 o
  -6   6   4         40.96         40.23         3.81 o
  -5   6   4        247.13        260.47         7.14 o
  -4   6   4         59.47         66.92         4.07 o
  -3   6   4         53.94         58.20         3.72 o
  -2   6   4        512.67        475.62        10.90 o
  -1   6   4        211.91        195.44         6.38 o
   0   6   4         47.02         33.66         3.47 o
   1   6   4          8.02          8.51         2.17 o
   2   6   4        579.12        615.86        12.27 o
   3   6   4        833.39        846.40        13.61 o
   4   6   4        168.61        179.61         5.45 o
   5   6   4        129.40        125.74         5.13 o
   6   6   4         31.51         43.87         3.69 o
   7   6   4        353.30        345.78        10.15 o
   8   6   4        220.11        234.22         8.29 o
   9   6   4        804.02        758.25        14.83 o
  10   6   4          4.12          8.48         3.24 o
  11   6   4        622.43        633.24        17.88 o
  12   6   4        234.15        249.07        10.64 o
  13   6   4         16.85          5.55         3.58 o
  14   6   4        126.42        115.39         7.46 o
  15   6   4         36.24         37.70         5.01 o
  16   6   4        462.87        455.33        15.11 o
  17   6   4        110.14         97.86         8.73 o
  18   6   4          7.45         10.18         4.75 o
  19   6   4        135.54        125.13         9.97 o
  20   6   4          0.67          1.91         4.59 o
  21   6   4          5.54          9.92         5.57 o
  22   6   4          2.39          0.66         5.55 o
  23   6   4        113.48        100.11        10.29 o
  24   6   4         32.62         44.39        10.97 o
  25   6   4         10.47         12.04        13.04 o
  26   6   4          0.11          0.71         8.44 o
  27   6   4         13.28         19.68        16.72 o
 -25   7   4         15.03         12.50         7.18 o
 -24   7   4          4.85          8.59         6.51 o
 -23   7   4        121.08        103.03        11.58 o
 -22   7   4          0.63          2.58         5.57 o
 -21   7   4         26.76         19.66         6.64 o
 -20   7   4        213.17        188.91        13.33 o
 -19   7   4         26.32         27.38         5.73 o
 -18   7   4         15.45          7.23         4.48 o
 -17   7   4        372.16        325.96        17.04 o
 -16   7   4        403.78        391.40        14.25 o
 -15   7   4         19.01         14.25         5.54 o
 -14   7   4         45.08         31.11         6.04 o
 -13   7   4         10.21          5.27         4.59 o
 -12   7   4         20.72         12.22         5.26 o
 -11   7   4          0.24         -2.37         4.02 o
 -10   7   4          2.27         -1.60         4.01 o
  -9   7   4         77.48         65.85         7.91 o
  -8   7   4        126.27        150.49        10.58 o
  -7   7   4         24.90         12.73         4.37 o
  -6   7   4         29.36         10.16         4.40 o
  -5   7   4         55.81         57.17         9.50 o
  -4   7   4          5.98          9.39         4.65 o
  -3   7   4        431.01        378.27        15.84 o
  -2   7   4          4.65          8.55         4.80 o
  -1   7   4        871.25        887.19        19.75 o
   0   7   4        871.47        892.37        20.07 o
   1   7   4        616.95        604.59        14.56 o
   2   7   4        122.28        142.31         8.48 o
   3   7   4        112.06        118.27         6.87 o
   4   7   4          2.67         -3.25         3.25 o
   5   7   4         97.10         98.33         7.92 o
   6   7   4        214.50        216.14        10.20 o
   7   7   4          9.71         24.27         7.08 o
   8   7   4        165.60        155.34        11.92 o
   9   7   4        133.55        125.60        12.67 o
  10   7   4          6.34          9.09         3.67 o
  11   7   4         69.83         45.41         5.15 o
  12   7   4         46.00         34.51         5.29 o
  13   7   4         20.85         12.12         4.31 o
  14   7   4         31.97         38.34         5.59 o
  15   7   4          1.92         -3.02         3.88 o
  16   7   4          4.66          6.24         4.13 o
  17   7   4         29.58         26.79         6.84 o
  18   7   4          0.74          0.16         5.96 o
  19   7   4         32.00         32.90         8.02 o
  20   7   4          0.09         -4.94         9.58 o
  21   7   4         19.70         26.04         7.22 o
  22   7   4         13.91         10.42         7.10 o
  23   7   4          0.23          5.19         6.17 o
  24   7   4         13.91         12.01         7.09 o
  25   7   4         11.30         16.34        20.66 o
 -23   8   4        197.73        258.08        17.93 o
 -22   8   4         53.65         65.43         9.88 o
 -21   8   4         35.89         45.13         8.27 o
 -20   8   4        198.37        192.27        13.74 o
 -19   8   4         15.38         25.50         6.86 o
 -18   8   4          0.11          3.29         7.80 o
 -17   8   4        223.14        221.49        14.02 o
 -16   8   4          0.41         -3.76         4.63 o
 -15   8   4         11.42         -0.24         7.17 o
 -14   8   4         29.06         20.48         6.05 o
 -13   8   4          1.28         -2.00         4.37 o
 -12   8   4          0.02          0.80         4.38 o
 -11   8   4         38.65         46.38         6.90 o
 -10   8   4        429.77        407.40        15.88 o
  -9   8   4        640.69        696.47        21.65 o
  -8   8   4        148.86        126.09        12.02 o
  -7   8   4         39.29         43.59         6.75 o
  -6   8   4         10.30         18.38         5.82 o
  -5   8   4         19.57         13.60         4.40 o
  -4   8   4         15.82         27.50         5.36 o
  -3   8   4         51.52         68.18         7.16 o
  -2   8   4        240.23        232.33        12.05 o
  -1   8   4         13.73         20.39         7.74 o
   0   8   4          0.24          1.36         3.20 o
   1   8   4          3.45          0.96         3.25 o
   2   8   4          2.17         -0.31         3.25 o
   3   8   4        104.01        103.62         8.54 o
   4   8   4          2.51          8.40         3.68 o
   5   8   4         37.17         31.96         5.98 o
   6   8   4        198.85        217.86        12.17 o
   7   8   4          0.00          3.90         4.48 o
   8   8   4         21.18         34.07         6.36 o
   9   8   4        151.19        130.77        10.32 o
  10   8   4        109.88         85.74         7.85 o
  11   8   4         33.39         24.14         5.09 o
  12   8   4          2.80          5.99         4.02 o
  13   8   4         65.17         50.87         6.61 o
  14   8   4         16.17          6.19         4.55 o
  15   8   4         15.31         15.47         5.14 o
  16   8   4          0.06          2.36         4.39 o
  17   8   4          1.31         -3.64         3.64 o
  18   8   4          0.02          7.43         5.92 o
  19   8   4         68.43         56.82         9.04 o
  20   8   4          4.72          0.48         6.10 o
  21   8   4         52.94         45.97         9.27 o
  22   8   4         38.71         36.01         8.90 o
 -20   9   4         21.73         36.74         8.23 o
 -19   9   4          0.04         -0.55         7.29 o
 -18   9   4          6.90          3.37         7.55 o
 -17   9   4         10.53          6.18         6.21 o
 -16   9   4         26.10         24.11         7.38 o
 -15   9   4        128.44        134.16        11.63 o
 -14   9   4          7.86          7.30         5.31 o
 -13   9   4         23.28         26.81         6.79 o
 -12   9   4         25.21         20.98         8.50 o
 -11   9   4         79.91         88.82         8.48 o
 -10   9   4         26.20         26.18         5.84 o
  -9   9   4         49.83         36.18         9.23 o
  -8   9   4          3.59         -1.60         3.98 o
  -7   9   4          6.25          0.22         5.18 o
  -6   9   4         95.42         81.65         9.73 o
  -5   9   4          9.58          9.49         5.25 o
  -4   9   4        217.73        209.03        11.72 o
  -3   9   4          6.08         -0.84         3.57 o
  -2   9   4         37.98         26.73         5.72 o
  -1   9   4         60.99         59.92         6.71 o
   0   9   4          0.51          4.77         3.87 o
   1   9   4          6.29         -3.11         6.31 o
   2   9   4         84.85         66.26         8.97 o
   3   9   4          5.58          3.45         4.15 o
   4   9   4         10.09         14.62         7.66 o
   5   9   4          1.65          3.67         4.20 o
   6   9   4         98.35        156.43        49.28 o
   7   9   4          6.16         -0.04         5.17 o
   8   9   4          5.13         -4.58         4.58 o
   9   9   4         79.03         87.72         9.87 o
  10   9   4         14.93         11.37         5.13 o
  11   9   4         72.60         54.53         7.37 o
  12   9   4          5.40          5.44         4.92 o
  13   9   4         35.71         26.31         8.02 o
  14   9   4        137.38        155.08        21.48 o
  15   9   4          4.95         15.44         6.00 o
  16   9   4         24.22         43.05         7.81 o
  17   9   4         34.37         36.63         7.47 o
  18   9   4         30.45         34.10         7.52 o
  19   9   4          5.12         -0.22         6.28 o
 -16  10   4          0.17         -1.48        12.30 o
 -15  10   4         25.50         50.74         8.60 o
 -14  10   4         23.21         25.31         6.36 o
 -13  10   4         43.74         39.51         6.89 o
 -12  10   4         56.82         60.70         7.90 o
 -11  10   4          1.62          7.89         5.10 o
 -10  10   4         66.66         54.59         7.88 o
  -9  10   4          0.07         -0.13         4.43 o
  -8  10   4         12.88          7.22         4.87 o
  -7  10   4         59.86         49.97         7.05 o
  -6  10   4         31.43         46.12         6.17 o
  -5  10   4        156.02        136.48         9.05 o
  -4  10   4          0.73          5.18         4.39 o
  -3  10   4         37.54         31.75         6.29 o
  -2  10   4         11.36         26.30         5.99 o
  -1  10   4          4.83         -1.12         4.31 o
   0  10   4         32.59         32.50         6.27 o
   1  10   4          1.82          0.05         4.03 o
   2  10   4         11.73         -1.53         4.49 o
   3  10   4          0.58         -0.75         5.11 o
   4  10   4          0.12          3.81         4.68 o
   5  10   4         15.40         13.32        11.72 o
   6  10   4         17.85          4.86         6.36 o
   7  10   4         12.96          7.15         6.25 o
   8  10   4         34.66         27.32         8.87 o
   9  10   4         37.84         22.11         6.10 o
  10  10   4          8.40          8.67         5.94 o
  11  10   4          0.11          4.83         5.36 o
  12  10   4         72.73         88.77         9.41 o
  13  10   4        267.61        305.27        19.48 o
  14  10   4         45.78         42.84        11.08 o
  15  10   4          0.77          4.36         5.74 o
  -9  11   4         12.76         16.75         6.61 o
  -8  11   4         11.76          8.24         5.06 o
  -7  11   4          0.83          2.35         4.33 o
  -6  11   4          0.00          1.07         4.04 o
  -5  11   4         18.42         28.68         5.47 o
  -4  11   4         45.00         59.06         7.14 o
  -3  11   4          5.96          5.99         4.67 o
  -2  11   4        232.51        229.86        12.12 o
  -1  11   4          0.30          2.98         5.30 o
   0  11   4         47.40         64.71         8.57 o
   1  11   4         12.19          7.37         5.43 o
   2  11   4         54.69         33.57        11.25 o
   3  11   4         45.01         25.49         9.54 o
   4  11   4          1.48         -5.91         5.91 o
   5  11   4         35.03         32.55        20.27 o
   6  11   4          1.76         -0.28        12.34 o
   7  11   4          0.02         -7.21         7.21 o
   8  11   4         29.78         15.60         6.41 o
   9  11   4          5.55         -6.39        15.25 o
 -30   1   5          0.01         -5.39         5.39 o
 -29   1   5        172.28        195.80        12.70 o
 -28   1   5          0.58         -2.29         4.73 o
 -27   1   5         10.96          4.72         5.68 o
 -26   1   5          2.70          2.67         5.17 o
 -25   1   5         32.47         21.54         6.37 o
 -24   1   5         30.82         41.00        11.30 o
 -23   1   5        133.39        143.84        11.09 o
 -22   1   5          1.20         -0.02         4.46 o
 -21   1   5          4.16         -0.61         3.92 o
 -20   1   5          1.79          6.84         4.02 o
 -19   1   5         75.39         68.92         6.35 o
 -18   1   5        226.37        202.79         8.36 o
 -17   1   5        537.81        480.44        10.97 o
 -16   1   5        335.34        317.68         8.96 o
 -15   1   5        721.53        655.13        11.57 o
 -14   1   5         22.77         21.66         3.10 o
 -13   1   5        983.86        981.53        13.68 o
 -12   1   5        149.51        160.88         5.46 o
 -11   1   5       1251.69       1224.35        13.47 o
 -10   1   5          9.80         19.02         1.88 o
  -9   1   5        195.29        189.89         3.81 o
  -8   1   5        181.30        169.79         3.32 o
  -7   1   5         76.05         91.63         3.09 o
  -6   1   5         55.26         56.49         2.34 o
  -5   1   5        317.47        332.85         5.36 o
  -4   1   5         67.48         73.52         2.51 o
  -3   1   5       1580.29       1584.70        15.18 o
  -2   1   5        262.15        257.40         5.13 o
  -1   1   5         48.14         70.63         2.52 o
   0   1   5         37.82         33.32         1.74 o
   1   1   5         83.37        108.34         3.18 o
   2   1   5        605.24        578.43         8.72 o
   3   1   5         89.64        121.72         3.66 o
   4   1   5         95.09         81.78         3.40 o
   5   1   5         14.34         23.50         1.36 o
   6   1   5        259.91        259.33         4.24 o
   7   1   5          0.40          6.29         1.18 o
   8   1   5        126.18        164.85         3.68 o
   9   1   5        736.54        761.53         9.01 o
  10   1   5          0.86          4.90         1.04 o
  11   1   5        150.22        175.31         4.45 o
  12   1   5         17.16         14.08         1.79 o
  13   1   5          4.91         10.35         2.16 o
  14   1   5        761.71        709.55        11.88 o
  15   1   5        612.19        601.01        13.29 o
  16   1   5        234.03        235.70         9.03 o
  17   1   5         11.41         24.12         4.38 o
  18   1   5        815.28        842.23        21.41 o
  19   1   5          2.87         22.22         6.28 o
  20   1   5          3.25          5.09         5.22 o
  21   1   5         51.79         60.82         8.92 o
  22   1   5         49.02         46.25         8.66 o
  23   1   5          2.32         -2.58         5.06 o
  24   1   5          5.00          2.97         6.13 o
  25   1   5          0.05         -4.68         5.57 o
  26   1   5        114.45        119.33        13.51 o
  27   1   5          0.57          4.41         6.64 o
  28   1   5         15.32         15.00        10.15 o
  29   1   5         10.30          8.94         7.27 o
  30   1   5          2.01          5.19         7.86 o
 -30   2   5          5.45          4.00         7.03 o
 -29   2   5         31.86         24.12         8.61 o
 -28   2   5         15.35         14.85         6.37 o
 -27   2   5         45.55         46.25         8.10 o
 -26   2   5          7.70          6.53         5.53 o
 -25   2   5         14.77         14.89         6.10 o
 -24   2   5        159.31        142.18        12.30 o
 -23   2   5         14.62          9.83         5.44 o
 -22   2   5         23.28         32.22         6.33 o
 -21   2   5         44.62         43.36         6.71 o
 -20   2   5          5.71         -3.88         3.88 o
 -19   2   5        168.48        157.48        10.44 o
 -18   2   5          2.49          5.61         3.52 o
 -17   2   5         63.69         60.89         5.00 o
 -16   2   5         44.53         39.62         4.07 o
 -15   2   5          0.62          1.83         2.99 o
 -14   2   5         73.96         97.19         5.72 o
 -13   2   5         11.87         10.88         2.56 o
 -12   2   5        366.32        407.90         7.99 o
 -11   2   5          3.87          6.58         1.83 o
 -10   2   5        453.17        446.23         7.13 o
  -9   2   5        170.36        197.08         4.28 o
  -8   2   5          4.03         10.32         1.42 o
  -7   2   5          0.45          1.59         0.92 o
  -6   2   5        137.06        127.24         3.53 o
  -5   2   5       1296.46       1325.20        13.61 o
  -4   2   5        474.13        484.20         6.79 o
  -3   2   5        217.71        211.34         5.12 o
  -2   2   5        212.85        205.39         4.60 o
  -1   2   5       2149.67       2099.53        24.37 o
   0   2   5       1264.19       1184.92        12.95 o
   1   2   5        547.24        526.03         6.79 o
   2   2   5         11.36         22.89         1.55 o
   3   2   5          0.41          3.01         1.41 o
   4   2   5       4554.06       4709.28        44.48 o
   5   2   5         14.31         41.45         2.22 o
   6   2   5        215.86        199.51         3.33 o
   7   2   5        258.16        273.22         4.38 o
   8   2   5        421.14        390.58         5.33 o
   9   2   5         47.82         41.41         2.23 o
  10   2   5        122.96        111.98         3.43 o
  11   2   5          0.19          3.42         1.58 o
  12   2   5         11.63         23.87         2.57 o
  13   2   5         74.00         69.98         4.44 o
  14   2   5         10.84         16.13         3.26 o
  15   2   5         98.26         91.26         6.21 o
  16   2   5        117.86        121.97        13.09 o
  17   2   5         13.50         11.92         4.34 o
  18   2   5          4.82         17.97         4.61 o
  19   2   5        182.10        195.82        12.34 o
  20   2   5        537.60        483.27        22.72 o
  21   2   5          2.16          4.01         5.47 o
  22   2   5         74.06         65.65         9.77 o
  23   2   5         11.02         12.77         6.42 o
  24   2   5         29.84         32.98        10.29 o
  25   2   5          0.00         -5.34         5.34 o
  26   2   5         40.68         43.79         9.64 o
  27   2   5         60.65         58.80        13.13 o
  28   2   5          6.23         11.54         7.88 o
  29   2   5          2.82          0.55         7.11 o
 -29   3   5          5.51         12.46         6.95 o
 -28   3   5         21.33         23.44         7.60 o
 -27   3   5        154.94        183.16        13.61 o
 -26   3   5        112.44        110.69        10.56 o
 -25   3   5          0.54         -4.96         4.96 o
 -24   3   5         52.14         40.46         7.30 o
 -23   3   5         21.34         11.65         5.73 o
 -22   3   5         66.46         62.71         7.88 o
 -21   3   5        112.77         98.78         9.10 o
 -20   3   5          9.26         12.74         4.89 o
 -19   3   5          3.10          5.14         4.30 o
 -18   3   5         20.05         16.72         4.64 o
 -17   3   5         37.86         33.78         5.29 o
 -16   3   5          1.38          1.40         3.44 o
 -15   3   5         44.81         45.35         6.07 o
 -14   3   5         28.46         19.57         4.22 o
 -13   3   5        164.54        175.33         8.88 o
 -12   3   5          0.02         -0.29         2.09 o
 -11   3   5          0.10          0.96         1.85 o
 -10   3   5         86.18         98.00         4.20 o
  -9   3   5        230.19        222.22         4.99 o
  -8   3   5         42.82         36.89         2.25 o
  -7   3   5          5.02          9.00         1.33 o
  -6   3   5        159.63        148.08         5.87 o
  -5   3   5        413.43        397.27         6.95 o
  -4   3   5         18.96         37.91         2.75 o
  -3   3   5        214.94        242.76         7.28 o
  -2   3   5         26.58         32.35         2.82 o
  -1   3   5        242.58        246.19         8.95 o
   0   3   5          6.52          8.49         2.96 o
   1   3   5        148.49        156.27         8.12 o
   2   3   5        119.49        134.14         4.40 o
   3   3   5          8.60          9.52         1.58 o
   4   3   5         46.48         58.64         2.69 o
   5   3   5        197.55        206.29         4.33 o
   6   3   5        415.06        400.98         5.66 o
   7   3   5        106.53        109.31         3.17 o
   8   3   5        176.05        171.61         4.57 o
   9   3   5        150.91        173.82         4.04 o
  10   3   5        256.67        232.65         5.60 o
  11   3   5        117.81        128.95         5.47 o
  12   3   5         75.18         84.78         4.80 o
  13   3   5         60.92         54.23         4.01 o
  14   3   5          0.51          3.56         2.95 o
  15   3   5         11.05         13.05         3.63 o
  16   3   5        131.34        146.86         8.76 o
  17   3   5        233.25        234.75        11.67 o
  18   3   5          8.35          9.32         4.96 o
  19   3   5        150.68        126.97         9.50 o
  20   3   5         36.53         21.04         6.79 o
  21   3   5         12.98         13.27         6.20 o
  22   3   5         21.70         18.25         7.03 o
  23   3   5          6.56          6.16         5.91 o
  24   3   5          5.12          1.15         6.30 o
  25   3   5         19.99         23.51         8.00 o
  26   3   5         85.79        102.27        12.55 o
  27   3   5         34.50         33.38         8.98 o
  28   3   5         91.87         86.22        15.18 o
  29   3   5          0.18         -6.60         6.60 o
 -28   4   5          7.86          0.46         6.35 o
 -27   4   5          4.32         -0.02         5.84 o
 -26   4   5          0.02         16.02         8.24 o
 -25   4   5        478.85        503.73        20.14 o
 -24   4   5        116.52        133.05        11.31 o
 -23   4   5          7.49          6.02         5.37 o
 -22   4   5          4.31          1.88         5.86 o
 -21   4   5          9.19         15.31         5.51 o
 -20   4   5         46.86         40.35         6.69 o
 -19   4   5         10.62         -0.54         4.09 o
 -18   4   5          0.38         -3.35         3.35 o
 -17   4   5        144.48        171.86        13.07 o
 -16   4   5        627.29        639.40        19.72 o
 -15   4   5        176.98        153.80        11.10 o
 -14   4   5         46.92         39.83         6.26 o
 -13   4   5        145.95        145.45         9.27 o
 -12   4   5         92.33         87.08        10.57 o
 -11   4   5        193.48        217.68         9.16 o
 -10   4   5          2.14          8.54         2.54 o
  -9   4   5         83.71         82.97         5.45 o
  -8   4   5          0.01          4.12         2.23 o
  -7   4   5        648.07        668.72        11.56 o
  -6   4   5       1355.00       1276.19        18.23 o
  -5   4   5          0.58          3.54         1.90 o
  -4   4   5         24.32         27.15         2.63 o
  -3   4   5        121.72        122.64         4.05 o
  -2   4   5        603.97        594.83        15.91 o
  -1   4   5        578.38        588.93        10.78 o
   0   4   5         47.17         46.30         3.07 o
   1   4   5         50.25         53.56         4.02 o
   2   4   5        421.99        429.03        13.41 o
   3   4   5         53.75         55.14         2.96 o
   4   4   5          5.01         10.46         1.15 o
   5   4   5        159.81        168.22         5.78 o
   6   4   5         15.52         21.78         1.84 o
   7   4   5        309.11        310.01         6.55 o
   8   4   5        666.52        673.82        10.02 o
   9   4   5         24.30         20.34         2.48 o
  10   4   5        156.50        166.51         6.27 o
  11   4   5        147.04        156.71         7.05 o
  12   4   5          5.87          4.17         2.49 o
  13   4   5         11.67         15.94         3.57 o
  14   4   5         94.57         79.16         6.56 o
  15   4   5         46.35         48.31         5.68 o
  16   4   5         37.85         34.88         8.21 o
  17   4   5        272.26        223.94        12.68 o
  18   4   5         16.11          7.47         5.57 o
  19   4   5         17.29         44.75        10.08 o
  20   4   5         19.39         11.05         5.88 o
  21   4   5        109.83        125.26        12.47 o
  22   4   5         70.15         56.33        15.76 o
  23   4   5          3.78          3.22         5.84 o
  24   4   5          0.08          0.78         6.11 o
  25   4   5          5.95         -5.87         5.87 o
  26   4   5         51.66         28.97         8.97 o
  27   4   5        102.68        101.55        13.56 o
  28   4   5          5.99         25.57        10.58 o
 -27   5   5         49.45         55.10         9.64 o
 -26   5   5         77.91         67.69        14.41 o
 -25   5   5         14.19          9.14         6.65 o
 -24   5   5          1.58          2.00         5.51 o
 -23   5   5          5.57         -0.39         4.96 o
 -22   5   5        226.20        211.49        13.38 o
 -21   5   5         10.00          6.20         5.15 o
 -20   5   5          6.31          5.96         4.91 o
 -19   5   5          8.92         12.43         5.07 o
 -18   5   5          8.92          7.83         4.61 o
 -17   5   5         37.30         28.56         5.51 o
 -16   5   5          1.56          3.64         3.78 o
 -15   5   5          0.01          0.96         3.76 o
 -14   5   5          8.77          7.49         4.59 o
 -13   5   5         66.97         67.68         8.59 o
 -12   5   5          0.14         -4.91         4.91 o
 -11   5   5         81.80         72.45         9.54 o
 -10   5   5        329.17        309.15        23.07 o
  -9   5   5          5.03          7.52         3.69 o
  -8   5   5         23.08         18.78         4.10 o
  -7   5   5         53.12         52.81         6.03 o
  -6   5   5         76.18         88.43         7.94 o
  -5   5   5        281.22        297.97         9.42 o
  -4   5   5         94.95        100.95         6.69 o
  -3   5   5        689.44        705.04        13.24 o
  -2   5   5         15.30         32.74         3.26 o
  -1   5   5        185.33        216.56         6.68 o
   0   5   5        586.20        613.10        11.54 o
   1   5   5         48.78         45.07         3.12 o
   2   5   5         36.27         39.93         3.00 o
   3   5   5       1166.85       1205.92        17.90 o
   4   5   5          0.10          4.74         2.05 o
   5   5   5          1.68          4.47         2.90 o
   6   5   5        115.05        123.73         5.82 o
   7   5   5         28.56         29.78         4.58 o
   8   5   5        127.56        121.04         8.40 o
   9   5   5        335.27        331.29        11.71 o
  10   5   5         19.63         36.54         3.96 o
  11   5   5         34.88         41.93         5.34 o
  12   5   5        313.80        295.10        11.01 o
  13   5   5          4.85         16.46         6.42 o
  14   5   5        100.15         83.95         8.35 o
  15   5   5        113.89        134.06        10.93 o
  16   5   5          0.34          4.46         7.53 o
  17   5   5        115.24         98.67        10.27 o
  18   5   5         77.76         59.49         8.60 o
  19   5   5         57.89         50.20         8.36 o
  20   5   5         31.90         32.06         8.02 o
  21   5   5         50.41         46.40         9.75 o
  22   5   5         19.96         32.03         8.86 o
  23   5   5          2.66         -5.59         5.59 o
  24   5   5         14.27         25.52         8.29 o
  25   5   5          0.07         -1.10         7.57 o
  26   5   5         74.67         79.69        13.71 o
 -25   6   5         72.99         69.48         9.84 o
 -24   6   5          3.33          0.19         6.28 o
 -23   6   5          2.91          0.16         5.45 o
 -22   6   5          0.12          7.42         5.63 o
 -21   6   5          9.96         18.73         6.29 o
 -20   6   5          0.54          8.30         5.46 o
 -19   6   5         21.25         11.97         5.40 o
 -18   6   5         60.61         49.30         7.22 o
 -17   6   5         58.76         42.13         6.48 o
 -16   6   5         58.14         55.51         6.92 o
 -15   6   5          6.42         17.81         4.69 o
 -14   6   5         95.51         84.92         8.98 o
 -13   6   5         28.71         34.03         7.54 o
 -12   6   5         33.28         23.21         7.25 o
 -11   6   5          0.14         -4.48         4.74 o
 -10   6   5         29.13         25.95        10.65 o
  -9   6   5          8.63         11.75         5.62 o
  -8   6   5         13.71          4.75         2.85 o
  -7   6   5        147.91        112.84         9.47 o
  -6   6   5         69.66         92.72        16.99 o
  -5   6   5        192.23        215.15        11.66 o
  -4   6   5       1142.73       1146.86        26.72 o
  -3   6   5         83.75         92.63         5.24 o
  -2   6   5       1198.32       1122.36        19.88 o
  -1   6   5        125.06        121.93         5.73 o
   0   6   5        119.05        125.23         5.21 o
   1   6   5         13.26         26.34         3.03 o
   2   6   5         54.37         67.42         5.39 o
   3   6   5        338.50        344.91        11.90 o
   4   6   5        112.07        139.73         8.51 o
   5   6   5        138.78        123.57         9.34 o
   6   6   5       1573.12       1526.22        26.69 o
   7   6   5        231.85        228.79         8.91 o
   8   6   5         28.67         28.73         4.04 o
   9   6   5        384.39        387.21        10.61 o
  10   6   5          1.06          7.09         3.14 o
  11   6   5        514.28        476.51        14.19 o
  12   6   5         16.10         16.86         4.37 o
  13   6   5        137.84        135.91         8.83 o
  14   6   5          1.91         10.95         5.33 o
  15   6   5         19.52         21.76         8.59 o
  16   6   5          0.07         -4.13         4.13 o
  17   6   5         31.68         29.26         7.10 o
  18   6   5          6.81          5.07         5.83 o
  19   6   5          4.25          5.90         6.25 o
  20   6   5         65.17         52.74        13.45 o
  21   6   5         67.26         60.45        10.14 o
  22   6   5         11.25         14.61         8.78 o
  23   6   5         24.37         21.11         8.78 o
  24   6   5          0.01         -6.16         7.48 o
  25   6   5        131.26        199.58        26.02 o
 -23   7   5         47.76         85.26        10.69 o
 -22   7   5        324.35        297.58        19.17 o
 -21   7   5         21.72         24.95         7.07 o
 -20   7   5         46.64         39.23         7.80 o
 -19   7   5        155.70        159.33        12.45 o
 -18   7   5         60.92         53.76         9.31 o
 -17   7   5        161.31        163.15        14.36 o
 -16   7   5          2.62         -3.71         5.27 o
 -15   7   5         46.23         57.02         8.69 o
 -14   7   5         11.63         18.99         6.34 o
 -13   7   5         62.98         64.51         8.92 o
 -12   7   5          9.30         35.86         9.17 o
 -11   7   5         72.94         61.19        12.07 o
 -10   7   5        203.60        226.35        10.24 o
  -9   7   5         69.71         96.53         7.97 o
  -8   7   5        274.97        300.65        10.77 o
  -7   7   5         84.36         61.55         5.64 o
  -6   7   5         30.75         35.83         5.60 o
  -5   7   5         62.21         57.07         4.57 o
  -4   7   5        103.88        140.08         9.98 o
  -3   7   5         23.01         13.76         3.03 o
  -2   7   5       1229.39       1302.95        24.09 o
  -1   7   5        414.20        457.05        15.94 o
   0   7   5         37.60         69.58         5.55 o
   1   7   5         23.10         12.78         4.30 o
   2   7   5        117.24         89.37         5.60 o
   3   7   5         56.76         71.06         7.30 o
   4   7   5        150.23        155.53         8.33 o
   5   7   5        547.64        607.71        15.43 o
   6   7   5         13.48         22.44         3.18 o
   7   7   5          1.28         -2.76         2.76 o
   8   7   5          1.27          1.30         3.41 o
   9   7   5        284.93        291.56         9.44 o
  10   7   5          1.39          1.86         3.00 o
  11   7   5          7.61          6.65         3.27 o
  12   7   5         18.68         19.87         4.02 o
  13   7   5          5.27          9.55         4.13 o
  14   7   5          1.91         -1.38         3.93 o
  15   7   5         79.05         79.30         8.06 o
  16   7   5          6.20          4.08         5.49 o
  17   7   5         12.12          5.49         6.04 o
  18   7   5         48.53         35.31         9.71 o
  19   7   5         43.10         34.11        11.40 o
  20   7   5         12.95          7.25         6.75 o
  21   7   5          4.97          8.27         6.82 o
  22   7   5         70.90         88.94        25.33 o
  23   7   5         85.15         82.65        17.20 o
 -21   8   5          8.86          6.16         7.98 o
 -20   8   5         18.04         37.57         9.47 o
 -19   8   5        176.76        153.00        17.62 o
 -18   8   5          2.34          1.58         6.15 o
 -17   8   5         47.80         46.98        10.03 o
 -16   8   5         46.29         32.57        10.53 o
 -15   8   5          0.02          5.16         5.74 o
 -14   8   5         92.03         62.26        13.41 o
 -13   8   5          0.87          5.33         4.65 o
 -12   8   5         54.38         72.20         9.85 o
 -11   8   5          1.44          1.14         5.25 o
 -10   8   5          6.17          6.77         4.17 o
  -9   8   5        329.17        346.73        19.47 o
  -8   8   5        520.16        587.31        26.71 o
  -7   8   5         41.48         45.71         5.79 o
  -6   8   5        123.44        115.07        10.08 o
  -5   8   5         79.14         81.34         7.21 o
  -4   8   5        939.23        951.74        49.43 o
  -3   8   5         83.37        117.20         8.07 o
  -2   8   5         33.09         43.43        10.46 o
  -1   8   5          3.27          2.83         3.76 o
   0   8   5         10.31          8.60         4.62 o
   1   8   5          4.99          8.23         3.60 o
   2   8   5        124.39        108.64         7.57 o
   3   8   5          7.08          7.30         3.55 o
   4   8   5         17.26         15.09         7.59 o
   5   8   5        139.26        125.39         8.76 o
   6   8   5         97.33         99.45         9.52 o
   7   8   5         26.91         14.47         4.56 o
   8   8   5        280.60        281.04        14.77 o
   9   8   5        200.21        210.39        12.47 o
  10   8   5        101.35         99.27         7.26 o
  11   8   5          3.53          1.34         3.43 o
  12   8   5          5.03          4.70         6.13 o
  13   8   5          6.53          5.16         4.12 o
  14   8   5          3.43          1.83         3.96 o
  15   8   5          1.70         -4.05         4.05 o
  16   8   5         40.34         28.70         6.96 o
  17   8   5          6.54          9.27         6.50 o
  18   8   5        173.33        209.07        23.71 o
  19   8   5         32.29         25.62        14.14 o
  20   8   5          0.19         -3.42         6.44 o
 -17   9   5         38.02         40.42        16.72 o
 -16   9   5         47.04         46.54        12.57 o
 -15   9   5          8.23         12.26         6.07 o
 -14   9   5         13.27          7.95         4.76 o
 -13   9   5          0.02         -0.91         4.17 o
 -12   9   5         55.14         73.01         7.27 o
 -11   9   5         53.16         56.71         6.54 o
 -10   9   5         33.08         37.10         6.61 o
  -9   9   5          0.72          2.74         4.37 o
  -8   9   5         44.95         27.17         8.31 o
  -7   9   5        114.57        123.53         9.95 o
  -6   9   5        120.94        133.10         9.92 o
  -5   9   5          0.64          0.68         3.84 o
  -4   9   5        192.10        187.43        20.71 o
  -3   9   5          1.23         -0.30         3.37 o
  -2   9   5          5.41          1.43         3.79 o
  -1   9   5        222.23        238.35        13.70 o
   0   9   5         10.32          9.06         4.14 o
   1   9   5         11.98         -1.18         3.71 o
   2   9   5         23.98         28.00         5.07 o
   3   9   5         36.39         35.73         5.64 o
   4   9   5         13.12         17.07         7.25 o
   5   9   5         41.89         41.62         8.63 o
   6   9   5          0.61          8.04         5.20 o
   7   9   5        127.70        150.21        15.46 o
   8   9   5         29.99         26.83        14.41 o
   9   9   5         15.76         16.28         4.66 o
  10   9   5         47.92         45.86         7.05 o
  11   9   5         61.30         99.40         8.48 o
  12   9   5        111.69        144.95         9.85 o
  13   9   5         64.81         67.01         7.64 o
  14   9   5         58.32         47.32         6.77 o
  15   9   5         12.99         12.90         5.99 o
  16   9   5          0.58         -3.70         4.71 o
  17   9   5          5.55          6.28         5.79 o
 -13  10   5          2.58          5.41        11.31 o
 -12  10   5          4.86         13.27         5.39 o
 -11  10   5        120.53        135.05        10.02 o
 -10  10   5         80.24         91.78         8.54 o
  -9  10   5          0.04          5.03         5.04 o
  -8  10   5         11.36         12.92         4.99 o
  -7  10   5         64.21         79.52         9.34 o
  -6  10   5         82.39         79.79         8.52 o
  -5  10   5          0.65          0.36         3.86 o
  -4  10   5        230.37        202.88        12.06 o
  -3  10   5         47.60         56.55         6.91 o
  -2  10   5         52.61         76.18         9.21 o
  -1  10   5         49.86         52.79         7.99 o
   0  10   5         66.41         63.85        16.24 o
   1  10   5         17.40         13.99         6.37 o
   2  10   5          0.00          2.24         9.38 o
   3  10   5         39.20         39.06         6.04 o
   4  10   5          1.27          5.06         4.59 o
   5  10   5         43.86         69.86        11.21 o
   6  10   5         21.04         15.16         6.46 o
   7  10   5         10.97          1.21         5.97 o
   8  10   5        141.76        156.44        12.68 o
   9  10   5         29.81         34.84        11.50 o
  10  10   5         20.30         42.80        11.50 o
  11  10   5         37.85         55.73         7.95 o
  12  10   5          0.20         -2.12         5.04 o
  -1  11   5         28.99         43.29        16.23 o
   0  11   5          8.76        -11.81        11.81 o
 -29   0   6         67.95        108.54        19.54 o
 -28   0   6        239.77        243.98        27.80 o
 -27   0   6        224.80        230.95        25.91 o
 -26   0   6         44.82         69.57        16.17 o
 -25   0   6        170.69        166.79        30.25 o
 -24   0   6         50.74         60.24        14.41 o
 -23   0   6          5.88         18.37        10.77 o
 -22   0   6         87.32         99.95        17.00 o
 -21   0   6        404.59        444.14        30.25 o
 -20   0   6         24.13         28.53        10.62 o
 -19   0   6         43.67         41.55        11.69 o
 -18   0   6         26.13         20.62         9.86 o
 -17   0   6        489.08        442.05        21.68 o
 -16   0   6       1202.78       1156.74        33.99 o
 -15   0   6        886.94       1039.92        33.01 o
 -14   0   6       2767.44       2691.12        50.22 o
 -13   0   6          4.47          9.48         4.16 o
 -12   0   6       2293.03       2268.06        38.92 o
 -11   0   6         37.84         57.25         5.02 o
 -10   0   6        709.73        681.51        22.62 o
  -9   0   6          3.52         31.04         5.95 o
  -8   0   6        106.39         98.97         5.14 o
  -7   0   6         10.59          6.06         2.30 o
  -6   0   6         81.43        103.30         3.85 o
  -5   0   6        129.95        139.07         4.09 o
  -4   0   6         33.23         27.78         2.09 o
  -3   0   6        159.67        242.96         6.30 o
  -2   0   6         15.71          9.95         1.89 o
  -1   0   6         24.99         29.52         2.34 o
   0   0   6         41.70         44.43         2.58 o
   1   0   6          2.53          2.76         1.56 o
   2   0   6         33.01         27.96         2.81 o
   3   0   6         67.43         83.06         4.34 o
   4   0   6        145.08        139.40         4.74 o
   5   0   6        367.79        408.11         8.44 o
   6   0   6        162.38        208.48         5.50 o
   7   0   6        571.21        518.85        12.90 o
   8   0   6        270.14        293.71        13.96 o
   9   0   6         16.66         43.05         5.44 o
  10   0   6       1414.42       1468.08        26.65 o
  11   0   6        549.50        573.71        16.73 o
  12   0   6          2.88          7.20         3.45 o
  13   0   6        206.43        185.52        12.55 o
  14   0   6       1539.86       1592.85        39.44 o
  15   0   6       1576.81       1481.20        38.09 o
  16   0   6          6.48         35.90         7.65 o
  17   0   6        985.17       1053.02        40.14 o
  18   0   6        562.49        604.59        51.40 o
  19   0   6        283.61        294.08        24.52 o
  20   0   6          2.76          1.23         7.65 o
  21   0   6          2.57         -5.75         7.21 o
  22   0   6         46.50         77.19        14.94 o
  23   0   6        135.11        153.75        20.16 o
  24   0   6         33.74         52.56        13.55 o
  25   0   6         13.45         20.34        11.45 o
  26   0   6         46.18         48.45        14.41 o
  27   0   6         74.76        103.27        18.67 o
  28   0   6          5.99         13.37        11.55 o
 -28   1   6          3.38          1.60         7.37 o
 -27   1   6         10.88          0.00         6.39 o
 -26   1   6         20.27         15.80         7.62 o
 -25   1   6          2.69          2.56         6.55 o
 -24   1   6        106.27        103.53        12.56 o
 -23   1   6        153.16        141.73        13.77 o
 -22   1   6        190.47        205.58        16.08 o
 -21   1   6         54.09         43.39         8.66 o
 -20   1   6          0.08          4.77         5.65 o
 -19   1   6         23.52         32.39         7.62 o
 -18   1   6        172.37        164.70        11.59 o
 -17   1   6         48.49         34.02         6.58 o
 -16   1   6       1954.87       1880.45        37.32 o
 -15   1   6        220.09        199.53        15.92 o
 -14   1   6       1785.85       1698.14        39.58 o
 -13   1   6        227.53        233.42         7.45 o
 -12   1   6        302.36        303.67         7.53 o
 -11   1   6        594.54        574.33        10.00 o
 -10   1   6        137.79        133.44         5.52 o
  -9   1   6        669.19        655.15        10.33 o
  -8   1   6        296.41        313.76         8.29 o
  -7   1   6        158.62        173.63         5.55 o
  -6   1   6         47.89         48.46         2.51 o
  -5   1   6        352.08        364.13         5.64 o
  -4   1   6         69.15         62.39         2.44 o
  -3   1   6        423.84        396.94         7.49 o
  -2   1   6        734.15        774.05         8.75 o
  -1   1   6       2348.47       2321.25        22.39 o
   0   1   6        237.82        215.72         4.93 o
   1   1   6        221.43        191.77         4.65 o
   2   1   6         18.72         30.15         2.50 o
   3   1   6        138.29        144.07         3.34 o
   4   1   6        178.42        158.14         5.41 o
   5   1   6        137.82        159.58         3.50 o
   6   1   6          9.44         13.97         1.64 o
   7   1   6          3.09          7.59         1.69 o
   8   1   6         83.11         75.12         3.42 o
   9   1   6        468.63        469.04         7.56 o
  10   1   6          2.19          6.19         2.27 o
  11   1   6        975.78        972.35        14.44 o
  12   1   6       1436.65       1390.59        18.90 o
  13   1   6        275.64        317.72         9.21 o
  14   1   6        673.23        652.04        15.56 o
  15   1   6          1.15          1.69         3.20 o
  16   1   6        117.72        120.71        12.71 o
  17   1   6        304.61        294.20        13.42 o
  18   1   6          1.96          3.41         5.40 o
  19   1   6         49.74         82.69         9.74 o
  20   1   6        103.03        119.82        11.64 o
  21   1   6        245.59        277.57        17.84 o
  22   1   6        113.67        144.32        13.31 o
  23   1   6         44.33         46.49        11.01 o
  24   1   6         44.59         39.11         8.88 o
  25   1   6          0.01         -3.99         6.32 o
  26   1   6         89.74         94.45        12.34 o
  27   1   6          1.55          0.24         6.96 o
  28   1   6         56.54         52.04        11.12 o
 -28   2   6          2.87         14.17         6.84 o
 -27   2   6        160.55        174.27        13.64 o
 -26   2   6        208.96        204.59        13.96 o
 -25   2   6         96.74        130.05        11.58 o
 -24   2   6         22.02         20.11         7.79 o
 -23   2   6         74.80         64.32        10.30 o
 -22   2   6          8.74          6.94         6.24 o
 -21   2   6         14.65         16.26         6.56 o
 -20   2   6          1.43         -1.39         5.07 o
 -19   2   6         74.85         82.12        12.28 o
 -18   2   6          6.08          6.07         5.27 o
 -17   2   6        116.64        121.72        11.71 o
 -16   2   6        193.27        162.79        11.24 o
 -15   2   6        468.71        472.25        16.27 o
 -14   2   6         19.84         18.81         4.91 o
 -13   2   6         37.97         34.14         4.91 o
 -12   2   6        103.54        107.22         6.07 o
 -11   2   6         53.20         56.61         3.91 o
 -10   2   6        359.62        374.41        12.54 o
  -9   2   6        498.25        474.97         8.85 o
  -8   2   6        510.92        455.20         9.60 o
  -7   2   6         33.20         41.28         3.51 o
  -6   2   6          0.20         -0.02         1.90 o
  -5   2   6        147.63        144.05         4.99 o
  -4   2   6         54.41         46.55         2.87 o
  -3   2   6        113.22        105.35         4.21 o
  -2   2   6        569.19        535.66         8.60 o
  -1   2   6        195.64        192.93         3.97 o
   0   2   6         13.91         22.04         2.17 o
   1   2   6          2.81          4.09         1.73 o
   2   2   6        336.45        353.58         7.93 o
   3   2   6        116.49        129.06        10.09 o
   4   2   6        164.89        174.27         5.74 o
   5   2   6        654.46        628.04        10.47 o
   6   2   6       1932.75       1826.91        19.40 o
   7   2   6        987.41        989.53        17.42 o
   8   2   6        991.04       1023.24        20.17 o
   9   2   6         52.27         51.61         4.07 o
  10   2   6         14.29         24.13         3.47 o
  11   2   6        727.45        653.03        11.02 o
  12   2   6        113.52        130.07         5.50 o
  13   2   6         56.32         52.50         5.11 o
  14   2   6        652.59        579.41        14.51 o
  15   2   6         20.36         28.68         4.76 o
  16   2   6         60.22         72.22         7.63 o
  17   2   6        140.79        170.28        10.51 o
  18   2   6          1.37         -1.40         4.72 o
  19   2   6          4.11         14.73         6.21 o
  20   2   6         35.16         21.43         6.89 o
  21   2   6        169.65        164.62        13.99 o
  22   2   6        343.17        343.30        20.25 o
  23   2   6         63.15         80.27        11.10 o
  24   2   6          1.97         -2.99         5.92 o
  25   2   6          1.94         -0.74         6.50 o
  26   2   6          1.75          3.88         6.87 o
  27   2   6          1.71          8.28         8.83 o
 -27   3   6          0.31          3.54         6.09 o
 -26   3   6         17.91         22.58         6.99 o
 -25   3   6          3.95          9.53         5.75 o
 -24   3   6         34.06         45.46         7.70 o
 -23   3   6        117.80        106.87        13.29 o
 -22   3   6         69.11         77.48         8.62 o
 -21   3   6         48.78         67.78         8.14 o
 -20   3   6        240.15        241.32        14.17 o
 -19   3   6          2.47          7.08         4.47 o
 -18   3   6         49.27         45.78         7.80 o
 -17   3   6          6.19          6.36         5.82 o
 -16   3   6        143.34        141.49        11.66 o
 -15   3   6        216.56        231.71        15.83 o
 -14   3   6          0.87          8.46         6.22 o
 -13   3   6        468.23        442.17        19.43 o
 -12   3   6       1319.19       1370.65        24.71 o
 -11   3   6        257.47        275.08         8.42 o
 -10   3   6          8.93          8.31         2.78 o
  -9   3   6         62.73         67.60         6.42 o
  -8   3   6        132.38        136.10         7.28 o
  -7   3   6        669.12        619.73        11.05 o
  -6   3   6        363.30        367.13         8.87 o
  -5   3   6        102.32        108.20         4.43 o
  -4   3   6        112.25        111.21         4.68 o
  -3   3   6         97.18         94.85         7.91 o
  -2   3   6        276.78        282.60        10.64 o
  -1   3   6        164.35        141.44        11.00 o
   0   3   6         50.07         55.82         4.67 o
   1   3   6        327.22        366.26        11.99 o
   2   3   6         40.98         30.54         3.64 o
   3   3   6        231.48        237.81        11.78 o
   4   3   6        340.61        357.55        11.52 o
   5   3   6        406.11        414.63        12.36 o
   6   3   6        752.78        756.59        13.31 o
   7   3   6        779.49        713.97        10.50 o
   8   3   6        681.34        651.36        16.85 o
   9   3   6         39.27         36.69         4.10 o
  10   3   6        114.14        103.55         9.37 o
  11   3   6          2.35          7.06         4.60 o
  12   3   6        227.25        248.11        13.70 o
  13   3   6         25.42         19.85         4.09 o
  14   3   6         70.57         60.92         9.49 o
  15   3   6         27.82         31.34         5.85 o
  16   3   6        161.60        173.13        12.29 o
  17   3   6         20.85         23.87         6.22 o
  18   3   6         35.76         25.41         6.65 o
  19   3   6        285.28        250.99        15.82 o
  20   3   6        670.90        635.62        32.09 o
  21   3   6        187.33        198.52        15.17 o
  22   3   6         64.40         56.39        10.79 o
  23   3   6          2.71          8.05         6.46 o
  24   3   6         22.31         19.76         7.80 o
  25   3   6          8.97          8.72         6.97 o
  26   3   6          7.30          3.15         6.50 o
  27   3   6          5.91         15.46         8.03 o
 -26   4   6          0.25          6.83         6.07 o
 -25   4   6          9.61          3.53         5.97 o
 -24   4   6         61.95         74.11         9.13 o
 -23   4   6          6.94         10.11         5.98 o
 -22   4   6         25.13         28.05         6.80 o
 -21   4   6          7.58         11.31         5.51 o
 -20   4   6          1.08          6.68         4.93 o
 -19   4   6        158.46        160.47        10.91 o
 -18   4   6        110.90         96.05         8.56 o
 -17   4   6        150.00        158.88        10.50 o
 -16   4   6        292.63        296.19        15.63 o
 -15   4   6         94.24        116.84        10.29 o
 -14   4   6          0.03         -2.30         3.48 o
 -13   4   6          0.11          1.46         2.84 o
 -12   4   6        273.60        283.56        23.60 o
 -11   4   6         60.95         51.54         6.53 o
 -10   4   6        203.23        209.67        14.49 o
  -9   4   6        606.36        595.64        19.03 o
  -8   4   6        501.40        514.82        14.45 o
  -7   4   6        269.30        294.85        10.72 o
  -6   4   6          2.59          4.24         2.56 o
  -5   4   6        194.10        197.51         7.81 o
  -4   4   6       1132.50       1011.85        15.69 o
  -3   4   6         50.13         70.69         4.97 o
  -2   4   6        170.34        140.82         5.73 o
  -1   4   6         37.24         42.08         7.91 o
   0   4   6         27.49         27.15         8.24 o
   1   4   6         53.13         59.95         8.86 o
   2   4   6        181.65        191.22         8.40 o
   3   4   6         40.95         41.48         6.43 o
   4   4   6        119.95        113.52         4.30 o
   5   4   6        298.21        282.78         5.18 o
   6   4   6        360.25        359.85         9.19 o
   7   4   6        236.70        236.00        13.37 o
   8   4   6       1000.66        930.87        35.00 o
   9   4   6        502.85        486.27        24.98 o
  10   4   6        113.51         90.80         9.40 o
  11   4   6         14.73         17.88         5.18 o
  12   4   6         10.95         10.50         6.30 o
  13   4   6          2.89          4.44         3.24 o
  14   4   6         60.11         74.91         6.68 o
  15   4   6          9.42         14.85         5.25 o
  16   4   6        242.57        212.30        13.22 o
  17   4   6         82.10         80.09         9.42 o
  18   4   6         37.86         34.10         7.35 o
  19   4   6         86.33        114.94        11.40 o
  20   4   6         38.45         53.63         8.74 o
  21   4   6         83.09         65.91         9.72 o
  22   4   6         75.67         72.39        10.64 o
  23   4   6         17.23         13.39         6.98 o
  24   4   6          1.96          2.21         6.34 o
  25   4   6         52.53         92.21        12.49 o
  26   4   6          0.23          7.66         7.30 o
 -25   5   6          3.04         -1.25         6.39 o
 -24   5   6        123.43        132.41        14.03 o
 -23   5   6         29.42         23.46         6.78 o
 -22   5   6        138.96        146.09        11.81 o
 -21   5   6          0.13         -1.00         4.92 o
 -20   5   6         53.64         59.80         7.92 o
 -19   5   6        153.04        133.04        20.29 o
 -18   5   6         14.58          6.90         5.11 o
 -17   5   6         36.64         31.50         5.83 o
 -16   5   6         34.02         19.00         5.06 o
 -15   5   6        125.35        123.44        15.83 o
 -14   5   6         70.59         80.05        11.84 o
 -13   5   6         65.01         37.41        12.86 o
 -12   5   6        147.01        150.99        17.51 o
 -11   5   6          0.51          1.99         2.77 o
 -10   5   6         52.69         44.91        10.51 o
  -9   5   6        169.02        176.73        14.56 o
  -8   5   6          3.96          4.49         5.43 o
  -7   5   6        325.51        300.43        15.15 o
  -6   5   6        107.29         97.86         9.42 o
  -5   5   6         29.59         22.00         5.82 o
  -4   5   6        136.73        125.67         7.49 o
  -3   5   6        593.00        567.74        14.96 o
  -2   5   6          3.51         21.62         3.60 o
  -1   5   6       1083.04       1107.31        18.14 o
   0   5   6        636.07        639.69        17.76 o
   1   5   6        234.69        222.10         5.73 o
   2   5   6          0.04          4.35         1.74 o
   3   5   6        112.48        129.02         4.73 o
   4   5   6        224.01        211.30         7.94 o
   5   5   6          2.54          2.79         2.13 o
   6   5   6         16.54         19.51         4.10 o
   7   5   6         58.88         55.60        10.08 o
   8   5   6         16.38         14.83         6.03 o
   9   5   6        243.85        222.33        15.34 o
  10   5   6          0.43          0.67         4.03 o
  11   5   6         26.54         36.55         8.08 o
  12   5   6         51.50         65.39         9.53 o
  13   5   6          3.51         -1.68         3.69 o
  14   5   6         46.63         41.94         7.04 o
  15   5   6         20.91         18.31         7.81 o
  16   5   6        114.77        128.03        11.07 o
  17   5   6          6.00          3.69         5.89 o
  18   5   6          1.79          7.57         5.55 o
  19   5   6        157.63        131.37        12.38 o
  20   5   6          0.19         -1.82         5.46 o
  21   5   6         92.31         93.50        11.57 o
  22   5   6          0.22          0.44         6.55 o
  23   5   6          4.02          4.01         6.87 o
  24   5   6          3.17         -6.51         6.51 o
 -23   6   6         45.33         45.04         8.48 o
 -22   6   6         30.11         20.28         6.88 o
 -21   6   6         30.82         46.86         8.00 o
 -20   6   6          4.84          8.07         5.73 o
 -19   6   6          2.78         10.73         5.34 o
 -18   6   6          3.86          6.97         5.20 o
 -17   6   6          1.35         -3.44         5.25 o
 -16   6   6         20.33         16.19         6.56 o
 -15   6   6        163.00        177.68        30.75 o
 -14   6   6        139.91        198.57        18.37 o
 -13   6   6        326.82        283.57        21.13 o
 -12   6   6         12.68         10.92         7.29 o
 -11   6   6         14.63         16.54         5.15 o
 -10   6   6         19.41         15.27         4.58 o
  -9   6   6          0.63         20.81         6.94 o
  -8   6   6         62.79         81.19        10.67 o
  -7   6   6         21.23         23.91         6.84 o
  -6   6   6         12.33          1.38         4.49 o
  -5   6   6        640.80        715.05        25.78 o
  -4   6   6         77.35         82.51         9.61 o
  -3   6   6          3.76          8.34         4.50 o
  -2   6   6        204.65        221.92        12.98 o
  -1   6   6         60.58         79.24         6.61 o
   0   6   6        602.79        647.05        17.99 o
   1   6   6        300.78        317.81        11.77 o
   2   6   6        114.17        119.50         8.04 o
   3   6   6         49.56         42.04         5.13 o
   4   6   6        469.18        506.41        15.64 o
   5   6   6          5.62          7.65         3.55 o
   6   6   6        135.55        120.61         8.55 o
   7   6   6          9.82          8.17         6.45 o
   8   6   6         36.44         35.55         7.43 o
   9   6   6         73.18         84.59         7.99 o
  10   6   6         54.05         49.61         8.09 o
  11   6   6         77.24         82.81        10.86 o
  12   6   6        135.79        149.14        14.07 o
  13   6   6         65.18         62.85         9.09 o
  14   6   6         34.74         31.65        10.16 o
  15   6   6         10.12         14.68         5.51 o
  16   6   6         60.21         57.30         8.12 o
  17   6   6          0.51          2.35         4.84 o
  18   6   6         73.20         85.15        10.21 o
  19   6   6          6.08         12.07         6.35 o
  20   6   6         31.52         50.10         9.50 o
  21   6   6          9.71          6.13         6.97 o
  22   6   6          0.10          0.77         6.68 o
  23   6   6          0.40         -6.70         6.70 o
 -21   7   6         76.72         99.41        12.97 o
 -20   7   6          8.50          1.83         6.79 o
 -19   7   6         23.14         11.98         9.70 o
 -18   7   6         24.64         21.44         7.56 o
 -17   7   6         20.29         34.70         8.15 o
 -16   7   6         18.54         38.96         7.95 o
 -15   7   6          0.98          2.17         6.55 o
 -14   7   6         85.60        115.52        18.30 o
 -13   7   6         17.79         24.49         5.97 o
 -12   7   6          1.31         -4.61         4.61 o
 -11   7   6          5.18          6.04         3.72 o
 -10   7   6         10.24         10.32         4.02 o
  -9   7   6          7.29          8.96         2.42 o
  -8   7   6        330.55        306.97        18.92 o
  -7   7   6        176.28        196.46        16.58 o
  -6   7   6          5.70         12.06         5.83 o
  -5   7   6        186.77        160.86        14.19 o
  -4   7   6        190.03        243.15        18.51 o
  -3   7   6          5.23         10.30        10.21 o
  -2   7   6         83.91         81.01         7.65 o
  -1   7   6        125.03        109.35         8.81 o
   0   7   6          0.18          6.96         3.94 o
   1   7   6          3.36          1.63         3.60 o
   2   7   6         10.16          9.76         4.83 o
   3   7   6        618.47        626.75        30.74 o
   4   7   6         15.26         16.84         4.79 o
   5   7   6        146.69        149.91        10.51 o
   6   7   6        117.59        114.94        14.44 o
   7   7   6         10.27          2.46        10.78 o
   8   7   6        138.01        131.36        13.36 o
   9   7   6          3.65         11.84         5.90 o
  10   7   6         11.02         10.71         7.17 o
  11   7   6         37.60         37.42         6.93 o
  12   7   6          3.51          8.79         5.96 o
  13   7   6         34.38         33.92         9.10 o
  14   7   6        237.26        234.07        19.33 o
  15   7   6         34.94         17.91         5.55 o
  16   7   6         31.45         26.59         6.04 o
  17   7   6          1.81         -0.45         4.86 o
  18   7   6         19.66          9.58         5.95 o
  19   7   6         71.24         72.40        10.17 o
  20   7   6          1.05          9.53         6.88 o
 -18   8   6          0.33          7.79         7.42 o
 -17   8   6         30.16         35.12         8.77 o
 -16   8   6          1.50         -3.62         7.03 o
 -15   8   6         42.05         43.48        10.29 o
 -14   8   6         81.63         98.49        15.76 o
 -13   8   6          1.08         -0.61         3.54 o
 -12   8   6          2.94          3.73         6.08 o
 -11   8   6         19.11         31.10         6.26 o
 -10   8   6          0.00         -0.63         3.53 o
  -9   8   6         75.10         82.46         7.88 o
  -8   8   6         88.29        118.62        17.37 o
  -7   8   6        284.95        308.41        19.90 o
  -6   8   6         51.87         55.63        10.28 o
  -5   8   6         16.48         27.05        10.43 o
  -4   8   6          1.01          6.91        10.56 o
  -3   8   6          1.28         -2.52         7.31 o
  -2   8   6        120.66        130.36        19.74 o
  -1   8   6        110.86        114.65        10.15 o
   0   8   6         46.31         24.38         7.61 o
   1   8   6         10.55          9.30         9.73 o
   2   8   6        110.48        118.20        10.08 o
   3   8   6          2.65          8.65         9.24 o
   4   8   6         51.78         60.66        12.28 o
   5   8   6         10.10         11.03         5.15 o
   6   8   6        267.51        256.46        21.29 o
   7   8   6         71.85         70.43        18.80 o
   8   8   6          4.63          2.26         6.89 o
   9   8   6          0.16         -3.49         3.97 o
  10   8   6          0.06         -5.34         5.82 o
  11   8   6         10.05          1.13         6.25 o
  12   8   6          0.33          1.43         4.84 o
  13   8   6          1.35          1.57         7.77 o
  14   8   6         59.33         56.51         9.50 o
  15   8   6         38.06         29.40         7.03 o
  16   8   6          1.24          5.30         5.54 o
  17   8   6        131.93        132.00        21.52 o
 -14   9   6          4.74         11.92         5.33 o
 -13   9   6         59.15         58.51         7.77 o
 -12   9   6          0.27          6.72         6.89 o
 -11   9   6          1.39          0.22         7.25 o
 -10   9   6         41.42         37.18         6.77 o
  -9   9   6          0.89          0.41         4.19 o
  -8   9   6         14.64         15.46        11.99 o
  -7   9   6         25.11         49.58        11.79 o
  -6   9   6        273.82        268.25        23.81 o
  -5   9   6         54.75         57.65         8.89 o
  -4   9   6         41.40         28.00         7.08 o
  -3   9   6         66.18         86.51        10.22 o
  -2   9   6          7.33          9.97         5.57 o
  -1   9   6          0.04         -3.08         6.64 o
   0   9   6          2.29         -1.05         4.69 o
   1   9   6         60.32         74.81        13.44 o
   2   9   6         76.39        115.24        11.32 o
   3   9   6          0.68         11.20         6.29 o
   4   9   6          8.75         11.23         5.41 o
   5   9   6         58.54         64.03        17.14 o
   6   9   6         10.63         16.30         9.13 o
   7   9   6         48.97         54.44        30.50 o
   8   9   6          5.39          9.52         8.29 o
   9   9   6          2.05          3.28         5.56 o
  10   9   6         51.65         26.07         7.58 o
  11   9   6         30.73         36.08         8.11 o
  12   9   6         23.89         17.44         7.17 o
  13   9   6          2.33          3.41         4.34 o
  -7  10   6         15.63         19.42         6.39 o
  -6  10   6         35.13         15.57         5.96 o
  -5  10   6         20.75          9.99         4.76 o
  -4  10   6         33.22         39.92         8.74 o
  -3  10   6          0.42          4.10         5.06 o
  -2  10   6         22.13         30.28         7.57 o
  -1  10   6         15.86         30.16         7.85 o
   0  10   6          6.72          4.08         5.85 o
   1  10   6          0.34         -0.42        13.58 o
   2  10   6         17.72         15.15         7.14 o
   3  10   6          7.93          8.78         5.93 o
   4  10   6         14.48         19.22         6.95 o
   5  10   6          1.21         -1.48         7.99 o
   6  10   6          0.45         -0.03        12.30 o
   7  10   6         34.00         10.82        27.55 o
 -26   1   7         32.66         39.53         9.71 o
 -25   1   7         10.31          0.60         7.07 o
 -24   1   7         76.20         75.87        11.89 o
 -23   1   7          9.22         15.19         7.22 o
 -22   1   7          3.51          5.32         6.29 o
 -21   1   7          1.53         -2.02         5.54 o
 -20   1   7        170.13        177.33        14.58 o
 -19   1   7         67.82         57.51         9.24 o
 -18   1   7         31.25         30.97         7.38 o
 -17   1   7        282.10        231.98        21.73 o
 -16   1   7        201.24        181.26        13.36 o
 -15   1   7          0.81         -1.19         4.61 o
 -14   1   7        119.08        109.96        10.16 o
 -13   1   7        244.30        232.91        12.61 o
 -12   1   7          4.40         -2.49         3.40 o
 -11   1   7         76.22         77.33         6.44 o
 -10   1   7          6.27          6.84         3.45 o
  -9   1   7         71.74         71.25         6.59 o
  -8   1   7        136.95        170.05         7.80 o
  -7   1   7          2.91          3.47         2.33 o
  -6   1   7         36.03         37.32         3.40 o
  -5   1   7          0.53          3.06         1.80 o
  -4   1   7        206.84        205.31         5.01 o
  -3   1   7          0.05          1.48         1.46 o
  -2   1   7         52.20         44.69         2.27 o
  -1   1   7         59.02         60.14         2.99 o
   0   1   7         22.31         23.35         2.34 o
   1   1   7          4.37          7.48         1.78 o
   2   1   7        261.11        265.01         6.10 o
   3   1   7        174.49        183.02         4.08 o
   4   1   7        153.00        114.16         4.13 o
   5   1   7        299.10        294.03         6.90 o
   6   1   7        184.36        169.71         7.17 o
   7   1   7        434.45        410.66         9.56 o
   8   1   7        255.82        296.46        14.08 o
   9   1   7         80.02        102.96         7.07 o
  10   1   7        793.35        733.12        42.25 o
  11   1   7        255.49        276.47        16.34 o
  12   1   7        476.89        452.56        14.46 o
  13   1   7        123.65        131.91         8.53 o
  14   1   7         83.95        111.68         9.80 o
  15   1   7         21.57         14.01         5.71 o
  16   1   7         61.33         84.30        11.00 o
  17   1   7          0.01          5.90         6.48 o
  18   1   7         52.09         47.84         7.98 o
  19   1   7          9.99         15.87         6.57 o
  20   1   7         47.74         64.87         9.51 o
  21   1   7          1.16          5.11         6.47 o
  22   1   7         14.86          7.92         7.35 o
  23   1   7        151.28        173.38        15.41 o
  24   1   7         12.54         20.03         8.42 o
  25   1   7          0.11         -0.31         7.13 o
 -26   2   7         80.73        119.42        13.45 o
 -25   2   7        155.47        171.02        20.66 o
 -24   2   7          0.34          1.01         6.31 o
 -23   2   7          1.19          3.64         6.29 o
 -22   2   7          0.58          1.12         5.88 o
 -21   2   7        153.59        134.39        13.04 o
 -20   2   7        121.87        124.51        12.40 o
 -19   2   7          6.50          5.49         5.66 o
 -18   2   7          5.81          6.55         5.48 o
 -17   2   7         13.96          9.29         5.37 o
 -16   2   7        129.53        107.47        10.38 o
 -15   2   7        118.95        129.60        14.20 o
 -14   2   7         61.69         78.33         7.54 o
 -13   2   7        253.36        270.22         9.21 o
 -12   2   7        287.78        271.35        13.59 o
 -11   2   7         68.34         70.76         8.61 o
 -10   2   7          0.14          3.06         4.64 o
  -9   2   7         39.33         48.67         7.20 o
  -8   2   7          1.02         -1.31         4.23 o
  -7   2   7          0.48         -1.48         2.24 o
  -6   2   7        404.38        416.64         8.96 o
  -5   2   7        455.85        431.97         8.26 o
  -4   2   7        101.76        123.30         5.16 o
  -3   2   7        107.78         90.90         5.22 o
  -2   2   7         29.50         32.67         3.14 o
  -1   2   7        338.62        318.89         8.12 o
   0   2   7         17.61         17.36         3.76 o
   1   2   7        487.85        456.50        12.41 o
   2   2   7          4.26         12.34         3.61 o
   3   2   7         96.02         84.14         6.61 o
   4   2   7        825.89        764.34        20.82 o
   5   2   7         26.15         24.88         2.78 o
   6   2   7        533.93        520.78         9.50 o
   7   2   7        690.66        664.37        12.58 o
   8   2   7         72.67         83.62         7.01 o
   9   2   7        569.71        533.90        33.51 o
  10   2   7         18.58         24.37         5.17 o
  11   2   7         49.22         50.33         7.70 o
  12   2   7        111.82        117.74        11.14 o
  13   2   7          0.00          1.87         5.00 o
  14   2   7          6.89         10.27         3.74 o
  15   2   7          0.21         -2.58         3.85 o
  16   2   7         29.97         27.51         6.52 o
  17   2   7          5.95          6.90         5.61 o
  18   2   7         14.14         13.96         6.22 o
  19   2   7         99.71         81.35        10.37 o
  20   2   7         15.33         33.36         8.26 o
  21   2   7          5.53          0.29         6.18 o
  22   2   7          1.70         -2.47         6.25 o
  23   2   7         20.99         21.45         8.27 o
  24   2   7         37.82         34.28         9.33 o
  25   2   7        172.07        187.36        17.07 o
 -25   3   7          1.21          2.24         6.55 o
 -24   3   7         24.88         27.91         8.37 o
 -23   3   7          2.28          4.04         6.33 o
 -22   3   7         11.93         15.30         7.03 o
 -21   3   7          0.33         -0.18         5.28 o
 -20   3   7         34.24         49.43         8.72 o
 -19   3   7          0.83         -2.70         5.32 o
 -18   3   7         15.16          6.26         5.55 o
 -17   3   7         55.51         55.62         8.14 o
 -16   3   7         33.33         44.23        10.22 o
 -15   3   7         20.51         28.15         5.90 o
 -14   3   7         16.97         16.88         3.46 o
 -13   3   7         13.74          6.54         6.88 o
 -12   3   7         34.88         24.81         9.69 o
 -11   3   7         73.76         97.16        13.63 o
 -10   3   7        115.24         89.68         9.31 o
  -9   3   7         95.10         91.10         9.10 o
  -8   3   7          6.21         10.33         5.08 o
  -7   3   7         50.76         48.77         7.95 o
  -6   3   7        354.14        321.33         9.45 o
  -5   3   7        150.97        142.18         7.04 o
  -4   3   7        204.64        189.13         8.93 o
  -3   3   7          0.05          1.85         4.88 o
  -2   3   7          2.91         -0.86         5.15 o
  -1   3   7          1.09          6.04         5.62 o
   0   3   7          7.28          7.30         6.16 o
   1   3   7        361.42        340.28        18.28 o
   2   3   7         24.40         29.69         7.29 o
   3   3   7          3.81          4.15         5.57 o
   4   3   7          4.18         11.54         5.40 o
   5   3   7         36.14         29.73         4.40 o
   6   3   7          7.88          4.47         2.34 o
   7   3   7         11.66         11.84         2.65 o
   8   3   7        107.10        105.58         7.62 o
   9   3   7          1.42          0.95         4.08 o
  10   3   7        175.63        161.07        15.13 o
  11   3   7        111.70        123.17        10.88 o
  12   3   7        336.84        350.08        17.83 o
  13   3   7         52.75         65.14         9.91 o
  14   3   7        105.54        110.44        17.68 o
  15   3   7         54.81         70.35        10.38 o
  16   3   7         39.86         47.16         5.79 o
  17   3   7          5.00          2.53         7.93 o
  18   3   7         83.21         77.10         9.46 o
  19   3   7        102.85        106.61        14.16 o
  20   3   7        118.78        149.40        13.38 o
  21   3   7         71.63        102.77        14.61 o
  22   3   7        208.79        253.72        27.73 o
  23   3   7          4.63         16.79         7.86 o
  24   3   7          8.43         11.01         8.05 o
 -24   4   7         24.68         11.11         7.24 o
 -23   4   7         30.96         28.52         8.25 o
 -22   4   7         27.99         42.25         8.67 o
 -21   4   7         64.59         62.31        10.82 o
 -20   4   7          3.56          1.98         5.38 o
 -19   4   7          7.02          6.09         7.03 o
 -18   4   7         75.03         94.78        12.57 o
 -17   4   7         32.53         22.79         6.60 o
 -16   4   7          6.79          4.82         4.52 o
 -15   4   7          8.57          5.62         7.27 o
 -14   4   7        160.88        124.32        10.93 o
 -13   4   7          0.25          0.74         6.78 o
 -12   4   7         30.49         28.48         8.36 o
 -11   4   7          0.14          4.36         5.95 o
 -10   4   7         67.66         64.62        11.17 o
  -9   4   7        247.62        262.42        16.64 o
  -8   4   7         47.15         52.28         9.36 o
  -7   4   7          8.47         14.10         5.57 o
  -6   4   7        138.93        139.43        15.71 o
  -5   4   7         17.27          8.04         3.51 o
  -4   4   7         14.93         16.56         4.82 o
  -3   4   7         24.93         19.46         4.50 o
  -2   4   7          0.04         -3.47         5.26 o
  -1   4   7         12.92         27.30         8.16 o
   0   4   7        301.11        302.01        17.75 o
   1   4   7        160.76        134.85        33.69 o
   2   4   7          0.01          3.07         5.36 o
   3   4   7         35.67         27.02        11.81 o
   4   4   7         38.17         44.85        15.25 o
   5   4   7          0.12         -0.64         4.72 o
   6   4   7          0.04         -2.05         2.79 o
   7   4   7        165.47        181.99        15.77 o
   8   4   7        205.26        191.76        18.88 o
   9   4   7         71.40         65.52        13.12 o
  10   4   7        485.29        443.23        48.24 o
  11   4   7          1.92         -1.35         4.30 o
  12   4   7          9.08         13.87         6.18 o
  13   4   7         42.82         46.73         8.85 o
  14   4   7          8.41          9.40         6.33 o
  15   4   7          6.98          4.40         6.35 o
  16   4   7          2.19         -1.05         5.70 o
  17   4   7          0.04         -2.50         7.31 o
  18   4   7         10.29          0.45         5.88 o
  19   4   7          3.39          2.26         6.11 o
  20   4   7         11.58         19.28         7.21 o
  21   4   7         14.88         27.91         8.22 o
  22   4   7         17.52         24.37         8.95 o
  23   4   7          7.71         13.24         7.96 o
 -22   5   7          1.86          3.53         5.29 o
 -21   5   7         19.07         26.91         6.52 o
 -20   5   7         27.00         30.02         6.50 o
 -19   5   7         15.20         26.71         6.41 o
 -18   5   7         65.81         60.49        12.38 o
 -17   5   7         23.37         44.32        10.11 o
 -16   5   7          4.80         12.86         7.79 o
 -15   5   7        163.24        143.15        15.78 o
 -14   5   7         51.16         36.83         9.57 o
 -13   5   7         91.69        101.26        13.09 o
 -12   5   7        134.35        153.63        15.23 o
 -11   5   7         48.42         44.00         9.13 o
 -10   5   7         14.07         13.90         7.24 o
  -9   5   7         10.40          6.83         8.36 o
  -8   5   7         53.75         49.91         8.79 o
  -7   5   7          2.15         -1.74         5.02 o
  -6   5   7         19.44         12.42         5.59 o
  -5   5   7         18.50         21.08         5.90 o
  -4   5   7        341.64        377.16        21.88 o
  -3   5   7        126.38        134.66         9.40 o
  -2   5   7        730.44        731.67        23.64 o
  -1   5   7        135.45        140.28        10.65 o
   0   5   7         16.80         27.17         5.03 o
   1   5   7        126.48        124.80         8.84 o
   2   5   7        139.09        129.95         8.96 o
   3   5   7        336.65        329.19         8.48 o
   4   5   7        228.86        231.34        11.97 o
   5   5   7        162.87        160.26         7.27 o
   6   5   7          6.10          8.21        11.20 o
   7   5   7         40.07         33.69        13.09 o
   8   5   7        189.47        174.13        15.77 o
   9   5   7          0.79         -0.29         3.67 o
  10   5   7        172.88        151.87        23.68 o
  11   5   7         42.23         36.81         7.26 o
  12   5   7         17.40         23.29         6.84 o
  13   5   7          0.90          1.03         5.23 o
  14   5   7         38.49         42.31         9.24 o
  15   5   7         13.44          9.89         7.01 o
  16   5   7          3.89         -0.24         5.58 o
  17   5   7         11.20         14.35         8.19 o
  18   5   7          0.01         13.71         8.03 o
  19   5   7         70.04         69.34         8.72 o
  20   5   7          8.43          6.10         6.13 o
  21   5   7          0.00         -5.68         5.68 o
  22   5   7          0.33         -0.20         6.36 o
 -20   6   7         25.80         27.10         8.11 o
 -19   6   7         29.63         31.84         8.31 o
 -18   6   7         58.21         67.46        10.00 o
 -17   6   7          1.48         -0.51         6.18 o
 -16   6   7          2.77         -6.77         6.77 o
 -15   6   7         21.60         24.80         4.41 o
 -14   6   7          0.16          3.00         6.41 o
 -13   6   7          1.03         -9.90        17.17 o
 -12   6   7         96.45         99.98        13.54 o
 -11   6   7         50.64         41.24        11.58 o
 -10   6   7         46.42         39.56         8.89 o
  -9   6   7         77.47         87.78        11.76 o
  -8   6   7        157.45        136.54        13.69 o
  -7   6   7         45.66         59.71         9.28 o
  -6   6   7        256.78        260.04        18.05 o
  -5   6   7         57.94         55.14         8.56 o
  -4   6   7         64.92         67.76         8.92 o
  -3   6   7        157.94        138.81        14.86 o
  -2   6   7        250.65        228.49        13.03 o
  -1   6   7          5.38          6.35         3.69 o
   0   6   7        324.23        304.35        11.18 o
   1   6   7        307.17        334.77        14.63 o
   2   6   7         60.97         51.38         5.33 o
   3   6   7         81.76         99.64         7.19 o
   4   6   7         40.54         45.77         9.23 o
   5   6   7         18.28         22.34         4.15 o
   6   6   7         43.79         46.35        10.35 o
   7   6   7         56.81         54.24         9.48 o
   8   6   7        189.42        187.25        16.64 o
   9   6   7         13.52         33.44        12.41 o
  10   6   7         52.06         48.02        11.67 o
  11   6   7          4.94          0.93         4.94 o
  12   6   7        106.72        112.56        13.24 o
  13   6   7        145.93        149.91        15.07 o
  14   6   7         79.05         65.30        11.08 o
  15   6   7         19.70         20.31         8.73 o
  16   6   7          3.51          2.10         7.39 o
  17   6   7          7.27          4.88         7.37 o
  18   6   7          2.30         -4.23         7.29 o
  19   6   7         71.91         52.78        15.69 o
  20   6   7         74.85        104.72        17.66 o
 -18   7   7          1.47          1.62         7.45 o
 -17   7   7          0.83          9.39         4.32 o
 -16   7   7         88.18        110.06         7.60 o
 -15   7   7         46.76         37.61        10.27 o
 -14   7   7         21.84         10.21         7.90 o
 -13   7   7         14.43         29.08         9.14 o
 -12   7   7          5.85         14.06         8.03 o
 -11   7   7         64.46         53.96        11.11 o
 -10   7   7        135.40        175.08        17.03 o
  -9   7   7         45.72         47.97         9.43 o
  -8   7   7        479.13        514.33        26.59 o
  -7   7   7         41.54         70.83        23.88 o
  -6   7   7        252.71        271.46        17.96 o
  -5   7   7         15.76          7.36         7.76 o
  -4   7   7        159.17        195.07        15.52 o
  -3   7   7        151.17        146.59        17.39 o
  -2   7   7        300.15        324.69        15.84 o
  -1   7   7         11.38         19.96         5.10 o
   0   7   7        337.34        343.96        13.62 o
   1   7   7         78.36         82.81         7.57 o
   2   7   7         37.75         54.63        12.28 o
   3   7   7         64.26         58.85         6.62 o
   4   7   7         13.81         12.51         4.83 o
   5   7   7         36.83         34.93         6.74 o
   6   7   7          1.66         -4.11         7.15 o
   7   7   7        111.43        102.43        12.02 o
   8   7   7         27.41         31.89         9.66 o
   9   7   7         32.58         33.40         6.74 o
  10   7   7         15.85         16.68         5.22 o
  11   7   7          2.76          0.05         5.35 o
  12   7   7          3.66          7.34         6.95 o
  13   7   7         60.52         43.29        10.20 o
  14   7   7         22.22         36.74         9.61 o
  15   7   7          9.96         12.92         6.93 o
  16   7   7         19.70         30.10         9.31 o
  17   7   7        103.96        104.33        19.95 o
 -14   8   7          4.15         10.72         6.57 o
 -13   8   7         10.36         35.68         9.94 o
 -12   8   7         41.67         18.69        21.22 o
 -11   8   7         74.74         63.43        11.86 o
 -10   8   7          0.35         -1.33         7.62 o
  -9   8   7         50.53         82.09        13.58 o
  -8   8   7         46.74         53.54        10.59 o
  -7   8   7          0.10         12.02         6.91 o
  -6   8   7         93.42         87.41        14.29 o
  -5   8   7         32.88         27.49        11.03 o
  -4   8   7         34.62         39.67         8.02 o
  -3   8   7          8.23          1.77         4.38 o
  -2   8   7          2.72          5.42         5.11 o
  -1   8   7         34.04         32.75         8.53 o
   0   8   7          6.89         12.88         4.85 o
   1   8   7        128.45        155.29        21.65 o
   2   8   7          3.80          8.22         5.47 o
   3   8   7         98.66         94.38        10.01 o
   4   8   7         10.56          8.73         4.64 o
   5   8   7          4.13         -2.93         8.45 o
   6   8   7         13.45         12.34         6.34 o
   7   8   7         14.21          6.84         7.03 o
   8   8   7         31.87         24.56         6.48 o
   9   8   7          5.27          1.69         4.78 o
  10   8   7          0.20          2.02         4.76 o
  11   8   7         17.54         27.17         6.52 o
  12   8   7         23.90         25.37        11.66 o
  13   8   7          9.79         15.41         8.31 o
  -9   9   7         10.44         13.28        25.58 o
  -8   9   7         14.96          0.94         7.50 o
  -7   9   7          9.01         15.00         8.40 o
  -6   9   7         47.31         56.72         9.06 o
  -5   9   7         63.79         93.06        15.63 o
  -4   9   7        127.72        136.41        12.60 o
  -3   9   7         15.89         16.98         9.22 o
  -2   9   7         16.26         14.44         6.91 o
  -1   9   7          9.81         16.17         5.78 o
   0   9   7         38.62         59.23        11.85 o
   1   9   7          8.09         17.04         6.46 o
   2   9   7          0.14          2.23         4.62 o
   3   9   7          0.57         -0.30         4.77 o
   4   9   7         21.11          9.51         5.67 o
   5   9   7          3.33          6.58         7.07 o
   6   9   7          5.11         11.92        19.92 o
   7   9   7         16.73         18.56         9.28 o
   8   9   7         14.10         12.38         6.23 o
 -24   0   8         13.48         12.30        16.72 o
 -23   0   8         58.59         83.22        23.12 o
 -22   0   8        693.44        718.27        37.79 o
 -21   0   8         14.83         28.31        11.27 o
 -20   0   8        133.81        168.00        27.30 o
 -19   0   8        212.29        208.88        21.86 o
 -18   0   8         15.48         16.27        14.51 o
 -17   0   8        536.80        536.84        82.88 o
 -16   0   8         65.85        100.49        14.77 o
 -15   0   8       1228.55       1166.90        94.93 o
 -14   0   8        417.61        389.28        29.27 o
 -13   0   8         25.43          2.65        11.07 o
 -12   0   8        251.81        289.20        40.83 o
 -11   0   8        154.16        151.04        16.59 o
 -10   0   8        223.76        276.27         9.77 o
  -9   0   8          2.95         22.13        12.79 o
  -8   0   8         11.17         26.56        14.26 o
  -7   0   8          0.00          8.85        10.33 o
  -6   0   8        233.34        182.00        25.09 o
  -5   0   8          0.77         17.22        11.31 o
  -4   0   8          0.97         21.64        11.31 o
  -3   0   8        226.75        201.18        23.12 o
  -2   0   8          5.01         -7.38         7.38 o
  -1   0   8          3.41         18.20        10.33 o
   0   0   8         27.73         30.50        10.82 o
   1   0   8        710.77        640.93        34.43 o
   2   0   8       1153.63       1152.49        49.19 o
   3   0   8         73.71         77.72        13.77 o
   4   0   8         26.21         14.26         8.36 o
   5   0   8        126.96        131.33        16.72 o
   6   0   8        197.64        293.66        23.61 o
   7   0   8         36.62         44.76        12.79 o
   8   0   8        382.64        330.06        26.07 o
   9   0   8        718.25        799.32        42.30 o
  10   0   8         22.37         27.05        11.31 o
  11   0   8        411.56        381.21        30.01 o
  12   0   8        369.37        446.14        33.45 o
  13   0   8          1.88          8.19         5.17 o
  14   0   8          1.24          9.67         7.28 o
  15   0   8         51.90         47.96        20.66 o
  16   0   8        111.15        120.35        27.79 o
  17   0   8        127.97        158.47        18.94 o
  18   0   8          8.01         11.31         9.74 o
  19   0   8         41.16         61.25        14.15 o
  20   0   8        204.85        226.17        23.38 o
  21   0   8          1.11         -7.41         9.52 o
  22   0   8        173.53        188.05        22.95 o
  23   0   8         32.83         29.11        13.55 o
 -23   1   8          0.08          3.52         8.02 o
 -22   1   8         17.79          1.18         6.76 o
 -21   1   8          9.39         15.60         7.34 o
 -20   1   8         83.00         88.81        10.88 o
 -19   1   8        305.86        331.22        17.95 o
 -18   1   8         20.79         19.22         6.54 o
 -17   1   8         50.40         51.78         8.37 o
 -16   1   8          9.91         18.17         6.03 o
 -15   1   8         20.81         12.77         5.30 o
 -14   1   8        103.01        102.50         8.79 o
 -13   1   8          1.02         -2.01         3.99 o
 -12   1   8        110.35        115.72        12.63 o
 -11   1   8          1.80          4.16         6.66 o
 -10   1   8        303.81        308.51        17.23 o
  -9   1   8         77.65         63.34         8.78 o
  -8   1   8        200.49        184.71         9.34 o
  -7   1   8        172.99        160.35         9.02 o
  -6   1   8        221.51        224.84         9.11 o
  -5   1   8          4.24          0.77         2.68 o
  -4   1   8         71.86         54.92         9.91 o
  -3   1   8          0.05          3.37         3.48 o
  -2   1   8        103.34        104.71         7.39 o
  -1   1   8         60.90         60.75         8.85 o
   0   1   8        388.70        349.41        15.74 o
   1   1   8        154.35        163.74        11.31 o
   2   1   8          4.00          5.90         4.40 o
   3   1   8         23.42         33.63         6.39 o
   4   1   8         22.24         15.69        10.82 o
   5   1   8         68.77         58.23         8.10 o
   6   1   8        346.81        350.55        16.89 o
   7   1   8          9.14         17.52         4.01 o
   8   1   8         21.10         23.36         7.10 o
   9   1   8        107.67        108.52         8.14 o
  10   1   8        324.78        328.08        39.77 o
  11   1   8        255.92        240.51        15.20 o
  12   1   8         34.36         46.38         8.21 o
  13   1   8         15.47          6.60         9.57 o
  14   1   8         14.45         19.83         9.35 o
  15   1   8         11.67         14.49         8.52 o
  16   1   8          0.01         -4.75         4.75 o
  17   1   8          5.46          1.73         5.71 o
  18   1   8         85.57         99.26        10.95 o
  19   1   8         13.63         13.22         7.29 o
  20   1   8         39.40         47.58         9.69 o
  21   1   8          4.27          6.97         7.11 o
  22   1   8         21.50         25.19         8.82 o
 -23   2   8          2.12         -3.93         6.08 o
 -22   2   8         62.11         92.37        11.62 o
 -21   2   8         23.83         37.25         8.45 o
 -20   2   8         22.25         14.05         8.45 o
 -19   2   8          0.33         -2.13         8.38 o
 -18   2   8         34.68         44.93         8.08 o
 -17   2   8        262.82        290.93        14.70 o
 -16   2   8         29.12         14.63         5.68 o
 -15   2   8          0.68         -2.99         2.99 o
 -14   2   8         27.51         23.24         8.57 o
 -13   2   8         44.63         41.28         9.79 o
 -12   2   8        128.66        159.29        15.61 o
 -11   2   8        287.43        307.11        25.20 o
 -10   2   8        578.80        509.78        29.52 o
  -9   2   8         94.38        114.12        16.12 o
  -8   2   8         43.06         58.40         9.20 o
  -7   2   8         81.43         91.88        14.75 o
  -6   2   8         28.63         32.79         7.81 o
  -5   2   8         17.85         19.96         4.26 o
  -4   2   8        156.91        156.91         9.23 o
  -3   2   8         56.43         68.44         9.64 o
  -2   2   8         41.14         44.38        11.85 o
  -1   2   8        176.57        175.10        32.46 o
   0   2   8        271.61        274.59        23.68 o
   1   2   8         48.70         56.84         9.92 o
   2   2   8        152.00        136.94        14.31 o
   3   2   8          0.01          0.91         6.93 o
   4   2   8         72.67         59.02        11.30 o
   5   2   8        101.81         87.14         6.78 o
   6   2   8        285.67        306.15        18.04 o
   7   2   8        557.97        512.18        32.96 o
   8   2   8          2.81         16.15         5.07 o
   9   2   8         98.76        104.04         9.79 o
  10   2   8         35.55         59.50        15.53 o
  11   2   8          1.46          1.42         4.99 o
  12   2   8          1.78          0.14         5.67 o
  13   2   8         29.68         28.67         7.93 o
  14   2   8         32.24         30.41         9.72 o
  15   2   8        136.88        144.74        15.91 o
  16   2   8          0.60          8.50         7.29 o
  17   2   8         31.98         27.40         8.91 o
  18   2   8         80.90         74.25        12.37 o
  19   2   8          0.20          5.03         6.23 o
  20   2   8          3.76          2.83         6.43 o
  21   2   8         15.79          7.89         6.91 o
  22   2   8        180.12        144.55        14.04 o
 -22   3   8          7.85         12.17         6.89 o
 -21   3   8        135.28        127.35        15.62 o
 -20   3   8          3.44          7.75         5.87 o
 -19   3   8         33.95         39.62         7.48 o
 -18   3   8         40.54         48.62         7.39 o
 -17   3   8         50.29         77.78         7.40 o
 -16   3   8          0.24         -1.79         6.72 o
 -15   3   8         20.21         19.82         8.17 o
 -14   3   8          2.93         -2.61         6.44 o
 -13   3   8         50.07         36.15         9.39 o
 -12   3   8         26.30         27.47         8.61 o
 -11   3   8          2.46          7.55         7.15 o
 -10   3   8         12.39          9.89         7.41 o
  -9   3   8        140.81        145.11        16.58 o
  -8   3   8         18.72         13.13         6.74 o
  -7   3   8         10.02         18.45         7.06 o
  -6   3   8          8.30         10.43         6.24 o
  -5   3   8          2.14         -0.62         2.64 o
  -4   3   8        764.80        740.76        19.16 o
  -3   3   8        269.70        272.80        10.29 o
  -2   3   8         77.40         53.78        11.05 o
  -1   3   8         14.83          2.81         7.22 o
   0   3   8         10.13         12.92         6.65 o
   1   3   8         33.44         25.42        13.14 o
   2   3   8        190.66        192.75        18.45 o
   3   3   8         91.79        113.81        22.87 o
   4   3   8        461.43        459.55        55.34 o
   5   3   8          0.40         -0.22         8.67 o
   6   3   8         31.61         28.26         5.04 o
   7   3   8         53.58         59.52         6.52 o
   8   3   8        377.97        374.95        16.30 o
   9   3   8         38.84         40.05        13.63 o
  10   3   8         12.48         13.71         5.58 o
  11   3   8        200.18        204.32        27.90 o
  12   3   8         25.07         28.75         9.09 o
  13   3   8         13.84          9.43         6.52 o
  14   3   8         36.93         40.29        12.97 o
  15   3   8        157.43        152.99        15.89 o
  16   3   8          3.89         -0.58         6.04 o
  17   3   8          1.01         -2.56         6.33 o
  18   3   8         20.05         15.13         8.25 o
  19   3   8         39.69         48.38        11.13 o
  20   3   8         16.51         14.23         8.89 o
  21   3   8         93.23         88.52         9.67 o
 -21   4   8         57.52         63.19         9.43 o
 -20   4   8         34.18         43.74         7.89 o
 -19   4   8         28.32         20.82        10.07 o
 -18   4   8          0.00         -4.97        10.54 o
 -17   4   8          8.19         -7.16         7.48 o
 -16   4   8          0.00          8.83         8.03 o
 -15   4   8          0.77         17.44         8.14 o
 -14   4   8         15.91         26.10        11.24 o
 -13   4   8        102.43         82.69        12.28 o
 -12   4   8         75.10         42.45        13.41 o
 -11   4   8         61.65         40.41        12.31 o
 -10   4   8          2.94          9.58         7.00 o
  -9   4   8        147.66        175.50        15.35 o
  -8   4   8         62.17         68.60         9.97 o
  -7   4   8         84.39         73.48         9.96 o
  -6   4   8          1.20          2.48         5.36 o
  -5   4   8        204.28        197.31        25.52 o
  -4   4   8         21.45         31.17        12.51 o
  -3   4   8        164.78        129.01        20.00 o
  -2   4   8        308.57        258.74        27.10 o
  -1   4   8         47.87         56.68        14.85 o
   0   4   8         65.47         77.31        16.68 o
   1   4   8          7.64          7.09        12.54 o
   2   4   8          3.36         -1.32        13.04 o
   3   4   8         49.71         90.60        17.54 o
   4   4   8        570.05        542.96        38.37 o
   5   4   8         62.95         78.26        17.00 o
   6   4   8          1.40          3.98         2.82 o
   7   4   8        391.42        338.47        14.47 o
   8   4   8         60.94         70.20        11.91 o
   9   4   8         13.91          8.45         6.05 o
  10   4   8          0.22         -4.37         4.37 o
  11   4   8        288.95        300.46        26.22 o
  12   4   8         16.98         28.18         7.43 o
  13   4   8         33.60         21.32         7.66 o
  14   4   8          4.17          1.68         6.24 o
  15   4   8         80.77         51.74        10.57 o
  16   4   8         20.32         16.31         8.54 o
  17   4   8          3.78          4.55         7.16 o
  18   4   8          7.60         11.86         8.49 o
  19   4   8         21.91         26.00         9.84 o
  20   4   8         61.51         62.21        12.59 o
 -19   5   8          0.56          5.40         8.67 o
 -18   5   8         10.69         13.91         9.89 o
 -17   5   8        113.01        101.40        22.51 o
 -16   5   8          5.20         -9.45        14.29 o
 -15   5   8          4.49         14.71         8.31 o
 -14   5   8          9.96         16.63         8.08 o
 -13   5   8          0.08          4.06         6.89 o
 -12   5   8         34.30         39.23         9.59 o
 -11   5   8         63.79         54.30        12.82 o
 -10   5   8         24.02         23.68         8.09 o
  -9   5   8          0.44         -4.45         4.45 o
  -8   5   8         38.01         31.38        12.26 o
  -7   5   8         43.01         34.03         7.78 o
  -6   5   8          6.11         15.25         6.05 o
  -5   5   8          5.67          8.58         4.91 o
  -4   5   8        245.32        249.68        16.76 o
  -3   5   8        391.12        398.51        16.20 o
  -2   5   8          7.66          9.70         3.86 o
  -1   5   8          9.24         22.99         8.78 o
   0   5   8         30.57         40.36         4.68 o
   1   5   8         17.48         22.91        12.69 o
   2   5   8        127.49        129.40        21.34 o
   3   5   8          2.95         12.10        11.11 o
   4   5   8         91.98         97.24        10.01 o
   5   5   8        111.38         66.42         6.38 o
   6   5   8          1.41          6.59        11.30 o
   7   5   8          8.40          9.52         4.15 o
   8   5   8          6.25          4.49         4.16 o
   9   5   8          0.16         -1.95        12.75 o
  10   5   8          5.77          2.50         4.90 o
  11   5   8         14.08         13.59         6.42 o
  12   5   8        234.11        229.87        16.22 o
  13   5   8        140.98        134.27        13.79 o
  14   5   8         28.15         29.66         8.90 o
  15   5   8        126.29        125.32        14.44 o
  16   5   8         59.75         83.91        12.69 o
  17   5   8          2.39          8.26         8.67 o
  18   5   8         28.63         30.29        10.62 o
 -17   6   8          0.23         -2.22         7.95 o
 -16   6   8          0.01          2.57         8.63 o
 -15   6   8          1.23          3.33         7.76 o
 -14   6   8         10.05         -0.23         9.91 o
 -13   6   8          4.83         12.06         7.92 o
 -12   6   8        122.35        148.69        18.17 o
 -11   6   8         81.43         92.68        13.03 o
 -10   6   8        120.80        133.69        14.79 o
  -9   6   8          2.04         12.27         6.44 o
  -8   6   8        144.27        173.55        15.70 o
  -7   6   8        146.81        137.99        14.90 o
  -6   6   8          2.15         -1.32         4.94 o
  -5   6   8         25.30         29.62         7.33 o
  -4   6   8         42.79         40.82         7.72 o
  -3   6   8         87.86        105.06         7.53 o
  -2   6   8         49.57         48.64         5.30 o
  -1   6   8         68.52         95.06         6.71 o
   0   6   8         32.63         33.27         5.04 o
   1   6   8          0.06          1.26         3.55 o
   2   6   8         39.21         33.22         4.28 o
   3   6   8          5.41          1.95         2.85 o
   4   6   8        130.48        148.37        18.34 o
   5   6   8          0.01         -2.21         3.54 o
   6   6   8          0.13          2.41        11.34 o
   7   6   8         18.24         19.81         9.77 o
   8   6   8          0.01          2.83         4.84 o
   9   6   8          4.60         -0.13         8.96 o
  10   6   8         26.45         22.87         7.13 o
  11   6   8         26.42         24.47         7.13 o
  12   6   8         89.01         86.28        11.72 o
  13   6   8         47.15         50.89        10.10 o
  14   6   8         11.91          4.86         7.16 o
  15   6   8          9.57         13.35         7.80 o
  16   6   8         48.48         49.63        11.65 o
 -13   7   8         98.38        100.19        14.05 o
 -12   7   8          0.94          0.07         6.82 o
 -11   7   8         62.76         83.75        12.75 o
 -10   7   8        116.10        108.97        13.82 o
  -9   7   8         24.79         28.87         8.89 o
  -8   7   8          6.79         27.80         8.23 o
  -7   7   8         27.42         29.13        13.47 o
  -6   7   8         23.59         29.75         7.82 o
  -5   7   8          1.85          1.72         6.43 o
  -4   7   8         68.42         75.71         7.60 o
  -3   7   8          7.82         11.13         5.75 o
  -2   7   8        114.26        140.94         9.48 o
  -1   7   8          7.86         19.32         4.73 o
   0   7   8         55.67         47.91         6.00 o
   1   7   8        231.78        227.14        10.64 o
   2   7   8          5.42         11.47         9.42 o
   3   7   8          7.66          3.26         3.44 o
   4   7   8          2.38          2.32         4.83 o
   5   7   8         13.05         15.01         6.29 o
   6   7   8         80.83         86.27        10.88 o
   7   7   8         20.94         20.89         6.78 o
   8   7   8          1.22          2.65         5.96 o
   9   7   8         43.80         45.66         9.23 o
  10   7   8          0.36          2.11         5.89 o
  11   7   8          2.54          3.47         6.11 o
  12   7   8          8.91         15.24         6.74 o
  -8   8   8         27.43         26.97         8.68 o
  -7   8   8          0.45         11.69         7.03 o
  -6   8   8         50.50         63.98        10.72 o
  -5   8   8         27.04         34.60         6.70 o
  -4   8   8          3.94          1.68         4.15 o
  -3   8   8          0.01         -4.12         4.12 o
  -2   8   8         12.87          9.63         4.94 o
  -1   8   8          2.21          2.27         4.17 o
   0   8   8          0.36         -0.70         4.26 o
   1   8   8         16.48          6.01         5.43 o
   2   8   8          0.40         -3.96         3.96 o
   3   8   8          0.72         -2.40         4.01 o
   4   8   8          8.63         15.19         4.98 o
   5   8   8          0.34         -1.54         5.48 o
   6   8   8          2.46         -5.46         5.46 o
   7   8   8          0.03          3.55         5.47 o
 -20   1   9         20.49         27.70         7.74 o
 -19   1   9         81.37         75.92        13.49 o
 -18   1   9         25.22         16.77         6.46 o
 -17   1   9          1.18         -3.91         3.91 o
 -16   1   9         32.53         39.52         9.99 o
 -15   1   9         32.22         33.98         9.13 o
 -14   1   9          0.13         -0.29         6.25 o
 -13   1   9          3.02         -1.22         6.04 o
 -12   1   9          3.25          6.76        12.95 o
 -11   1   9         38.38         34.49         7.33 o
 -10   1   9          0.86         -0.25         4.60 o
  -9   1   9        295.83        255.39        26.32 o
  -8   1   9         55.20         59.77        12.87 o
  -7   1   9          3.47          4.99         8.17 o
  -6   1   9         60.83         85.32        14.15 o
  -5   1   9         56.70         53.10        21.64 o
  -4   1   9         28.46         16.95         9.09 o
  -3   1   9         26.19         24.10         9.00 o
  -2   1   9          5.09          2.88         6.63 o
  -1   1   9          0.53          3.94         6.82 o
   0   1   9          6.60          6.00         6.55 o
   1   1   9          1.98          3.31         6.10 o
   2   1   9          0.73         -5.25         5.44 o
   3   1   9         99.18         89.92        10.94 o
   4   1   9        116.50         94.31        13.28 o
   5   1   9          0.77         -0.98         5.73 o
   6   1   9         20.41         25.29         8.01 o
   7   1   9        182.18        164.50        14.92 o
   8   1   9          1.69          0.38        11.31 o
   9   1   9          5.85         -1.75         6.26 o
  10   1   9          1.85          0.79         6.55 o
  11   1   9         37.14         38.34        10.15 o
  12   1   9         40.87         57.63        11.70 o
  13   1   9         19.84         27.49         7.06 o
  14   1   9          0.13          2.57         6.15 o
  15   1   9         92.77         86.42        17.70 o
  16   1   9         11.85         21.58         8.49 o
  17   1   9          5.48         -1.90         9.49 o
  18   1   9         13.57         18.55         9.03 o
  19   1   9         13.56          7.64        10.72 o
 -19   2   9          1.73         13.44         9.14 o
 -18   2   9          0.01         15.13         8.75 o
 -17   2   9         67.19         80.60        13.13 o
 -16   2   9         15.11         31.03         9.67 o
 -15   2   9          1.82          3.95         7.50 o
 -14   2   9        146.31        156.22        15.94 o
 -13   2   9         34.61         37.53         9.45 o
 -12   2   9          9.96         11.36         7.60 o
 -11   2   9         11.44          1.33         7.45 o
 -10   2   9         35.85         26.69         8.16 o
  -9   2   9         15.47         10.15         6.71 o
  -8   2   9         87.63         89.90        10.81 o
  -7   2   9        295.49        300.27        17.09 o
  -6   2   9          7.92          4.25         5.86 o
  -5   2   9         50.34         44.00         7.67 o
  -4   2   9          0.66          7.16         6.79 o
  -3   2   9          4.02          8.15         3.90 o
  -2   2   9         13.21         20.93         4.40 o
  -1   2   9         53.63         45.47         6.09 o
   0   2   9          4.16          9.73         4.63 o
   1   2   9         27.52         27.11         5.00 o
   2   2   9         14.82          4.43        13.77 o
   3   2   9         83.07         71.36         5.18 o
   4   2   9          9.68          8.21         3.31 o
   5   2   9         17.11         21.47         4.17 o
   6   2   9          6.43          7.72         4.40 o
   7   2   9         32.87         44.99         6.97 o
   8   2   9         10.08          3.51         5.13 o
   9   2   9         47.10         55.06         8.32 o
  10   2   9          0.26          4.70         5.76 o
  11   2   9         11.31          8.44         8.10 o
  12   2   9         45.80         34.94         8.47 o
  13   2   9         15.25         10.95         7.32 o
  14   2   9         28.54         33.70        11.19 o
  15   2   9         67.50         86.64        12.22 o
  16   2   9          6.81          9.59         7.33 o
  17   2   9          1.03         13.17         8.65 o
  18   2   9         13.67         20.92         9.18 o
 -18   3   9          0.13          3.61         8.45 o
 -17   3   9          0.09         -6.83         6.83 o
 -16   3   9          0.20         -8.18         9.70 o
 -15   3   9         15.50         15.98         8.90 o
 -14   3   9          0.30         -2.87         6.93 o
 -13   3   9         30.53         23.58         9.09 o
 -12   3   9          0.22          1.75        10.02 o
 -11   3   9          0.00         -0.58         7.07 o
 -10   3   9         35.46         37.76         9.59 o
  -9   3   9         35.84         39.52        10.13 o
  -8   3   9         44.65         55.64         9.86 o
  -7   3   9          7.41          6.32         6.98 o
  -6   3   9         35.89         35.29         8.37 o
  -5   3   9          0.05          3.84         5.93 o
  -4   3   9         41.24         41.73         4.40 o
  -3   3   9          1.41          5.59         9.33 o
  -2   3   9         62.81         55.25        13.83 o
  -1   3   9          0.40         -2.37         8.86 o
   0   3   9         39.86         53.94        13.58 o
   1   3   9          0.77         -1.81         9.02 o
   2   3   9          4.53         11.16         9.57 o
   3   3   9          4.56         12.89        21.64 o
   4   3   9        102.04        110.69        17.35 o
   5   3   9         63.22         87.17        16.25 o
   6   3   9         27.95         31.67         5.69 o
   7   3   9        114.18        119.74        10.72 o
   8   3   9         29.83         45.74         7.32 o
   9   3   9         61.15         58.38         9.82 o
  10   3   9         26.73         15.56        10.13 o
  11   3   9         13.36          6.71         6.32 o
  12   3   9          3.77          0.08         5.64 o
  13   3   9          0.01         -1.33         6.60 o
  14   3   9          8.37         10.39         8.11 o
  15   3   9          7.62         19.54         8.97 o
  16   3   9         11.71         14.09         8.87 o
  17   3   9          7.87          4.39         7.89 o
 -16   4   9         35.53         31.87        10.37 o
 -15   4   9          9.91         11.63         8.69 o
 -14   4   9         26.82         46.29        11.07 o
 -13   4   9          6.29          1.02         8.11 o
 -12   4   9          2.97          2.65         9.69 o
 -11   4   9         33.37         20.13         8.88 o
 -10   4   9          5.14         18.49         7.70 o
  -9   4   9         13.32          9.22         7.53 o
  -8   4   9         47.64         57.16         9.72 o
  -7   4   9          1.88         -0.52         6.04 o
  -6   4   9         45.24         59.11         9.36 o
  -5   4   9          8.54          9.76         6.74 o
  -4   4   9         12.09          9.35        11.97 o
  -3   4   9          0.16          7.66        11.70 o
  -2   4   9         50.07         47.47        15.30 o
  -1   4   9          0.20         -4.25         9.87 o
   0   4   9          2.41         -0.52        21.15 o
   1   4   9         23.59         36.39        14.21 o
   2   4   9         30.86         35.32        14.43 o
   3   4   9         14.05          1.49        11.27 o
   4   4   9         80.02         81.48        28.53 o
   5   4   9          0.58          8.80        12.31 o
   6   4   9         24.48         22.34         4.59 o
   7   4   9          2.27          0.83         3.74 o
   8   4   9         54.12         67.05         9.08 o
   9   4   9         45.21         42.16         7.72 o
  10   4   9         31.09         21.74        15.51 o
  11   4   9          0.73          5.66         6.16 o
  12   4   9         33.36         41.04         9.02 o
  13   4   9         72.30         69.44        18.18 o
  14   4   9         38.02         38.14        10.06 o
  15   4   9          5.79         15.78         8.53 o
 -14   5   9         20.64         20.21        10.01 o
 -13   5   9          2.15          4.09         7.77 o
 -12   5   9          7.25          1.84        10.75 o
 -11   5   9         32.08         52.96        10.29 o
 -10   5   9          3.65         19.02         8.66 o
  -9   5   9         24.19         35.79         8.90 o
  -8   5   9          6.33          9.05         6.77 o
  -7   5   9          2.99          4.63         7.84 o
  -6   5   9          8.04         -0.42         9.84 o
  -5   5   9         15.35         15.10         5.78 o
  -4   5   9          3.19          5.05         4.56 o
  -3   5   9         47.34         37.57        11.43 o
  -2   5   9          2.89         -9.21        11.34 o
  -1   5   9         67.29         43.28        20.17 o
   0   5   9        156.86        157.34        24.35 o
   1   5   9         13.06         33.25        15.29 o
   2   5   9         69.04         52.59        16.74 o
   3   5   9         66.20         72.64        29.51 o
   4   5   9         29.34         30.94        29.51 o
   5   5   9         39.23         48.68        17.56 o
   6   5   9          2.35          2.26         5.40 o
   7   5   9          0.93         -3.19        11.77 o
   8   5   9         44.63         48.17        11.01 o
   9   5   9          0.03         -3.37         4.53 o
  10   5   9          7.70         16.87         6.17 o
  11   5   9         22.09         27.05        12.75 o
  12   5   9        165.66        173.18        15.48 o
  13   5   9        129.39         94.52        12.98 o
 -11   6   9         33.47         31.13         9.79 o
 -10   6   9          1.22          4.29         6.58 o
  -9   6   9          0.12          2.28         6.95 o
  -8   6   9          0.15         -5.30         5.94 o
  -7   6   9         97.62        124.15        13.35 o
  -6   6   9         75.40        110.05        12.13 o
  -5   6   9         90.14         85.96        16.20 o
  -4   6   9         34.47         27.06         7.53 o
  -3   6   9          5.92          5.75         5.94 o
  -2   6   9          2.11          2.59         5.13 o
  -1   6   9        130.97        129.75        10.58 o
   0   6   9          2.18          5.49        10.34 o
   1   6   9          5.65          4.61         3.99 o
   2   6   9         96.22         73.35         7.34 o
   3   6   9          1.81          9.70         5.07 o
   4   6   9          0.06         -3.11         8.39 o
   5   6   9         32.53         33.76        16.84 o
   6   6   9          0.38          1.28         4.66 o
   7   6   9          1.23         -8.15        10.14 o
   8   6   9          1.16         -4.20         4.20 o
   9   6   9         15.41         22.93         7.09 o
  10   6   9          0.61         -1.21         4.99 o
  -4   7   9          0.09          1.67         4.78 o
  -3   7   9         85.46        127.52         8.80 o
  -2   7   9         26.94         29.23         4.95 o
  -1   7   9         48.09         39.52         5.47 o
   0   7   9         15.32          9.92         4.38 o
   1   7   9         13.98         18.41         6.82 o
   2   7   9         40.57         41.39         5.01 o
   3   7   9         33.12         47.71        28.53 o
 -14   0  10         29.24         37.88        19.68 o
 -13   0  10          7.23          4.43        16.23 o
 -12   0  10         27.70         13.77        16.23 o
 -11   0  10          5.89         -5.41        12.79 o
 -10   0  10          0.05          0.98        13.77 o
  -9   0  10         10.11          3.94        15.25 o
  -8   0  10          0.09          4.43        14.26 o
  -7   0  10         29.68         37.38        17.71 o
  -6   0  10         79.18         58.04        19.68 o
  -5   0  10         23.87         36.40        16.72 o
  -4   0  10          2.17        -10.33        10.82 o
  -3   0  10         37.13         73.29        19.68 o
  -2   0  10         21.61         11.81        14.26 o
  -1   0  10         20.41         38.37        16.23 o
   0   0  10         17.34          0.49        11.81 o
   1   0  10        213.41        197.74        27.05 o
   2   0  10         37.55         22.63        14.76 o
   3   0  10        390.50        449.09        35.91 o
   4   0  10        394.09        521.89        37.88 o
   5   0  10         40.64         32.46        14.26 o
   6   0  10         48.30         34.43        13.77 o
   7   0  10         53.87         61.49        16.72 o
   8   0  10          0.12         11.31        12.30 o
   9   0  10          8.42          5.41        11.31 o
  10   0  10          3.90         -9.35        10.33 o
  11   0  10         10.58         12.30        13.28 o
  12   0  10         41.83         51.16        16.72 o
  13   0  10         41.67         28.53        16.72 o
 -14   1  10         13.22          5.07        11.94 o
 -13   1  10         30.29         52.70        14.98 o
 -12   1  10         14.39         14.46        22.87 o
 -11   1  10         15.90          6.08        10.77 o
 -10   1  10         80.55         61.07        23.36 o
  -9   1  10          4.12          0.46         9.66 o
  -8   1  10         29.30         49.21        13.35 o
  -7   1  10          3.12          5.71         8.96 o
  -6   1  10         93.74        111.61        16.60 o
  -5   1  10          4.28         -1.99         8.51 o
  -4   1  10          0.00         -1.52         8.62 o
  -3   1  10         24.34         25.81        10.43 o
  -2   1  10          0.22         10.55         9.22 o
  -1   1  10          9.34         -1.43         8.26 o
   0   1  10        147.92        135.99        18.20 o
   1   1  10        284.25        257.51        20.56 o
   2   1  10         49.02         43.34        10.46 o
   3   1  10         26.36          6.50         7.82 o
   4   1  10          2.85          4.61         7.44 o
   5   1  10         11.65          3.50        11.07 o
   6   1  10         85.21         66.73        11.91 o
   7   1  10          0.61         -0.49         7.38 o
   8   1  10         31.80         34.21        10.27 o
   9   1  10          5.79          8.36         8.12 o
  10   1  10          0.19          2.56         7.63 o
  11   1  10         24.18         32.19        11.31 o
  12   1  10         32.66         17.71        12.79 o
  13   1  10         18.85          8.56         9.37 o
 -13   2  10          4.48         -1.52         6.79 o
 -12   2  10         14.10          0.58        10.99 o
 -11   2  10        165.77        174.19        29.81 o
 -10   2  10        124.44        138.26        11.25 o
  -9   2  10         12.44         13.06        18.94 o
  -8   2  10         19.11         31.74        11.65 o
  -7   2  10          4.79         15.13         9.74 o
  -6   2  10         25.16         38.82        12.17 o
  -5   2  10         39.53         32.55        16.97 o
  -4   2  10         18.26         13.08         9.82 o
  -3   2  10         31.14         44.68        11.25 o
  -2   2  10         39.28         36.52         9.98 o
  -1   2  10        101.34        118.92        13.34 o
   0   2  10          9.17          2.71         6.72 o
   1   2  10         36.77         50.93         9.63 o
   2   2  10         92.40         86.18        10.86 o
   3   2  10         24.58         38.53         8.31 o
   4   2  10        114.25        130.07        13.47 o
   5   2  10        139.90        129.32        13.61 o
   6   2  10          0.42          2.73         6.68 o
   7   2  10         12.01         20.48        11.07 o
   8   2  10         31.43         48.48        10.05 o
   9   2  10         50.43         51.81        10.69 o
  10   2  10          0.51          2.04         7.66 o
  11   2  10         18.81         23.12        10.01 o
  12   2  10          0.05          9.98         8.86 o
 -12   3  10         42.51         37.66        22.89 o
 -11   3  10         18.75         34.94        10.67 o
 -10   3  10          6.68         11.30         9.16 o
  -9   3  10        272.22        345.92        33.07 o
  -8   3  10        170.22        190.10        15.43 o
  -7   3  10          1.52          8.22         7.57 o
  -6   3  10         19.93         18.71         7.35 o
  -5   3  10          7.16         13.93         6.91 o
  -4   3  10         13.27         24.92         7.13 o
  -3   3  10         26.53         19.54         6.61 o
  -2   3  10          2.07         -7.82         7.82 o
  -1   3  10          7.43         12.51         8.65 o
   0   3  10          0.57          1.16        12.30 o
   1   3  10          8.03         -0.55         9.59 o
   2   3  10         28.55         23.62         9.04 o
   3   3  10         25.31         17.68         9.09 o
   4   3  10          4.81          2.97         3.95 o
   5   3  10          0.10          3.28         4.83 o
   6   3  10        120.34        105.69        17.38 o
   7   3  10          0.00          4.09         5.78 o
   8   3  10          1.63         -5.21         5.49 o
   9   3  10          1.30          5.70         6.51 o
  10   3  10         12.53         13.56         7.32 o
  11   3  10         20.63         23.53         7.79 o
  -9   4  10          8.49         10.06         8.04 o
  -8   4  10          7.30         19.06         8.22 o
  -7   4  10          0.18         -5.84         6.09 o
  -6   4  10         38.99         29.17        10.05 o
  -5   4  10          1.95          7.33         6.93 o
  -4   4  10          1.47         -3.30         5.77 o
  -3   4  10         25.51         38.97        14.71 o
  -2   4  10         21.45         20.76        14.26 o
  -1   4  10         34.88         45.38        17.95 o
   0   4  10          2.73         -3.47        11.11 o
   1   4  10         10.21         10.95        14.02 o
   2   4  10         37.40         34.67        13.86 o
   3   4  10         38.47         39.01        14.85 o
   4   4  10         70.29         57.47        19.18 o
   5   4  10          1.99         -8.06        11.23 o
   6   4  10         54.64         73.04        12.23 o
   7   4  10          1.36         17.20         5.46 o
   8   4  10          0.59         -4.11         5.63 o
  -4   5  10         34.98         41.76         7.43 o
  -3   5  10         47.90         64.59         8.20 o
  -2   5  10          4.08         28.53        14.96 o
  -1   5  10          0.10          4.03        13.39 o
   0   5  10         10.14         36.59        15.95 o
   1   5  10          2.38          0.19        15.99 o
   2   5  10          2.08        -11.34        11.34 o
   3   5  10         16.14          6.89        18.20 o
                                                
